# Supplementary material for: m6A regulator-mediated RNA methylation modification patterns are involved in immune microenvironment regulation of coronary heart disease
Source: Front Cardiovasc Med. 2022 Aug 25;9:905737. doi: 10.3389/fcvm.2022.905737 (PMC9453453; doi:10.3389/fcvm.2022.905737)
Supplement: Supplementary file 2 [file Data_Sheet_1.XLSX]

## Sheet: Sheet1
gene_symbol	gene name
HNRNPC	heterogeneous nuclear ribonucleoprotein C
YTHDC2	YTH domain containing 2
YTHDF3	YTH N6-methyladenosine RNA binding protein 3
ZC3H13	zinc finger CCCH-type containing 13
METTL3	methyltransferase 3, N6-adenosine-methyltransferase complex catalytic subunit
RBM15B	RNA binding motif protein 15B
XRN1	5'-3' exoribonuclease 1
IGF2BP3	insulin like growth factor 2 mRNA binding protein 3
FMR1	FMRP translational regulator 1
YTHDC1	YTH domain containing 1
PCIF1	phosphorylated CTD interacting factor 1
YTHDF1	YTH N6-methyladenosine RNA binding protein 1
HNRNPA2B1	heterogeneous nuclear ribonucleoprotein A2/B1
FTO	FTO alpha-ketoglutarate dependent dioxygenase
WTAP	WT1 associated protein
LRPPRC	leucine rich pentatricopeptide repeat containing
YTHDF2	YTH N6-methyladenosine RNA binding protein 2
NUDT21	nudix hydrolase 21
ZCCHC4	zinc finger CCHC-type containing 4
NXF1	nuclear RNA export factor 1
IGF2BP2	insulin like growth factor 2 mRNA binding protein 2
CBLL1	Cbl proto-oncogene like 1
EIF3A	eukaryotic translation initiation factor 3 subunit A
RBMX	RNA binding motif protein X-linked
ALKBH5	alkB homolog 5, RNA demethylase
RBM15	RNA binding motif protein 15
SETD2	SET domain containing 2, histone lysine methyltransferase
ALKBH3	alkB homolog 3, alpha-ketoglutarate dependent dioxygenase
IGF2BP1	insulin like growth factor 2 mRNA binding protein 1
CPSF6	cleavage and polyadenylation specific factor 6
METTL14	methyltransferase 14, N6-adenosine-methyltransferase subunit
VIRMA	vir like m6A methyltransferase associated
METTL16	methyltransferase 16, N6-methyladenosine
SRSF3	serine and arginine rich splicing factor 3
TRMT112	tRNA methyltransferase activator subunit 11-2
SRSF10	serine and arginine rich splicing factor 10
GRIN1	glutamate ionotropic receptor NMDA type subunit 1
NKX2-5	NK2 homeobox 5
SLC4A1	solute carrier family 4 member 1
UTS2R	urotensin 2 receptor
LCE1A	late cornified envelope 1A
GATA1	GATA binding protein 1
