# Supplementary material for: m6A regulator-mediated RNA methylation modification patterns are involved in immune microenvironment regulation of coronary heart disease
Source: Front Cardiovasc Med. 2022 Aug 25;9:905737. doi: 10.3389/fcvm.2022.905737 (PMC9453453; doi:10.3389/fcvm.2022.905737)
Supplement: Supplementary file 3 [file Data_Sheet_2.XLSX]

## Sheet: Sheet1
gene	baseMean	log2FoldChange	lfcSE	stat	pvalue
HNRNPC	1512.51	0.0475539	0.0202382	2.34971	0.0187882
YTHDC2	53.9506	-0.0442387	0.023138	-1.91195	0.0458823
YTHDF3	62.1061	0.0518736	0.0274801	1.88768	0.0490693
ZC3H13	53.7774	0.0405548	0.0217644	0.944422	0.0344954
METTL3	102.654	-0.0253302	0.0203117	-1.24707	0.21237
RBM15B	96.7113	-0.0165316	0.0158853	-1.04069	0.298021
XRN1	79.7288	0.0200201	0.0210133	0.952731	0.340726
IGF2BP3	166.674	-0.0417923	0.0441783	-0.945992	0.344153
FMR1	133.656	0.022371	0.0241649	0.925764	0.354569
YTHDC1	197.891	0.0174314	0.0204131	0.853936	0.39314
PCIF1	142.747	0.042429	0.0505366	0.83957	0.40115
YTHDF1	417.106	-0.0177139	0.0212571	-0.833315	0.404667
HNRNPA2B1	474.621	0.0208909	0.0273799	0.763001	0.445463
FTO	126.253	-0.018066	0.0243104	-0.74314	0.457397
WTAP	171.909	0.0188732	0.0261746	0.72105	0.470879
LRPPRC	88.5876	-0.0182172	0.0260673	-0.698851	0.484645
YTHDF2	572.369	-0.0138289	0.0212852	-0.649697	0.515888
NUDT21	237.517	-0.0101284	0.0195904	-0.517007	0.605151
ZCCHC4	41.3147	-0.0121196	0.0237768	-0.509723	0.610246
NXF1	451.403	-0.0144504	0.0286739	-0.503956	0.614292
IGF2BP2	117.777	-0.0236682	0.0484155	-0.488856	0.624944
CBLL1	101.812	-0.0171789	0.0367454	-0.467511	0.640134
EIF3A	3050.37	-0.0134731	0.031505	-0.427649	0.668907
RBMX	84.7296	-0.00373348	0.0167479	-0.222922	0.823596
ALKBH5	116.67	0.00345442	0.0205245	0.168307	0.866342
RBM15	59.2841	0.00318084	0.0205862	0.154513	0.877205
SETD2	151.797	0.00377665	0.0253504	0.148978	0.881571
ALKBH3	72.7625	-0.00255394	0.0196419	-0.130025	0.896547
IGF2BP1	37.184	-0.00294829	0.0252471	-0.116778	0.907036
CPSF6	61.6244	7.61836e-05	0.0195678	0.00389331	0.996894
