# Supplementary material for: m6A regulator-mediated RNA methylation modification patterns are involved in immune microenvironment regulation of coronary heart disease
Source: Front Cardiovasc Med. 2022 Aug 25;9:905737. doi: 10.3389/fcvm.2022.905737 (PMC9453453; doi:10.3389/fcvm.2022.905737)
Supplement: Supplementary file 4 [file Data_Sheet_3.XLSX]

## Sheet: Sheet1
samples	HNRNPC	YTHDC2	YTHDF3	ZC3H13	score	cla
GSM518690	10.097	5.56069	5.6012	5.994	5.67818	c1
GSM518691	10.8336	5.70773	6.21901	5.54013	5.773	c1
GSM518692	10.5193	5.74519	5.8831	5.80529	5.7272	c1
GSM518693	10.1893	5.76665	5.79343	5.52116	5.43206	c1
GSM518694	10.9102	6.05144	7.00074	5.56196	5.73303	c1
GSM518695	10.4354	5.68119	5.9788	5.88614	5.75498	c1
GSM518696	11.0148	6.08862	7.04831	5.57262	5.77429	c1
GSM518697	10.5368	5.924	5.70458	5.89989	5.70762	c1
GSM518698	10.3434	5.39055	5.90198	5.77026	5.75845	c1
GSM518699	10.5089	5.54601	5.99773	5.93544	5.86047	c1
GSM518700	10.9291	5.92686	6.11765	5.77725	5.84536	c1
GSM518701	10.4332	5.76053	5.89206	5.62128	5.59631	c1
GSM518702	10.9183	5.6632	6.54872	6.03915	6.0789	c1
GSM518703	10.6999	6.11353	5.80527	5.84944	5.69466	c1
GSM518704	10.0884	5.72669	5.58403	5.91112	5.57518	c1
GSM518705	10.787	5.80054	6.12993	5.79604	5.83569	c1
GSM518706	10.0373	5.55574	5.54922	5.59274	5.46073	c1
GSM518707	11.0716	5.98004	6.76492	5.59599	5.83601	c1
GSM518708	10.5679	5.8506	6.01328	5.90173	5.76344	c1
GSM518709	10.7665	5.79017	6.43547	5.66555	5.78309	c1
GSM518710	10.4709	5.63466	5.83188	6.01066	5.8394	c1
GSM518711	10.4863	6.00545	5.76703	6.20726	5.80424	c1
GSM518712	10.5987	5.7139	5.89983	5.74278	5.74537	c1
GSM518713	10.5105	5.70448	6.00919	5.72092	5.70387	c1
GSM518714	10.2749	5.72848	5.88155	5.96971	5.70062	c1
GSM518715	10.6128	6.10566	5.75038	6.16266	5.80371	c1
GSM518716	10.4637	5.83715	5.99186	5.77476	5.66016	c1
GSM518717	10.9436	5.82985	6.40573	5.67743	5.85301	c1
GSM518718	10.4307	5.70665	5.75355	5.70759	5.64855	c1
GSM518719	10.1469	5.67559	5.50329	5.67703	5.50513	c1
GSM518720	11.0307	5.44241	6.37763	5.5881	5.98666	c1
GSM518721	10.8305	5.71162	6.33755	5.51677	5.76487	c1
GSM518722	10.6205	5.89093	5.96019	5.84201	5.74204	c1
GSM518723	10.6774	5.76301	5.94993	5.67718	5.73476	c1
GSM518724	10.1435	5.66344	5.58928	5.69667	5.52133	c1
GSM518725	10.158	5.78702	5.86246	5.68919	5.49348	c1
GSM518726	10.9294	5.72419	6.35008	5.56757	5.82962	c1
GSM518727	10.5747	5.71769	5.86278	5.57725	5.65315	c1
GSM518728	10.0511	5.69244	5.62744	5.65561	5.45176	c1
GSM518729	10.7662	5.88971	5.64487	5.88346	5.81263	c1
GSM518730	10.2424	5.61901	5.83691	5.59907	5.54749	c1
GSM518731	10.3024	5.51327	6.04007	5.58916	5.61725	c1
GSM518732	10.481	5.64061	5.80053	5.61644	5.65386	c1
GSM518733	10.3711	5.71606	5.71103	5.75784	5.64001	c1
GSM518734	10.6345	5.71798	5.87084	5.82319	5.79673	c1
GSM518735	10.6311	5.59395	5.93468	5.7714	5.8179	c1
GSM518736	10.394	5.70887	5.86264	5.8005	5.68039	c1
GSM518737	10.7126	5.67327	6.22632	5.8854	5.89438	c1
GSM518738	10.8904	5.59511	6.53438	5.60402	5.88407	c1
GSM518739	10.5388	5.65659	5.81255	5.74561	5.73593	c1
GSM518740	10.5445	5.56374	6.20747	5.70755	5.77253	c1
GSM518741	10.281	5.60417	5.76497	5.5814	5.55836	c1
GSM518742	10.5785	5.67856	6.04956	5.66804	5.7207	c1
GSM518743	10.2555	5.5947	5.93867	5.80696	5.66525	c1
GSM518744	10.631	5.62541	6.04763	5.86046	5.85423	c1
GSM518745	10.6172	5.69832	6.14501	5.58377	5.69584	c1
GSM518746	10.4101	5.80229	5.94506	5.97298	5.73994	c1
GSM518747	10.636	5.73225	5.98833	5.66407	5.72271	c1
GSM518748	10.4648	5.67174	5.78494	5.63091	5.6416	c1
GSM518749	10.5462	5.78937	5.62432	6.05454	5.82909	c1
GSM518750	10.4116	5.70419	6.04199	5.81971	5.70768	c1
GSM518751	10.3945	5.77838	5.89179	5.70226	5.61081	c1
GSM518752	10.5385	5.66359	5.56052	5.55281	5.63002	c1
GSM518753	10.5456	5.94563	5.71585	6.00936	5.7562	c1
GSM518754	10.633	6.16427	5.906	5.80419	5.62986	c1
GSM518755	10.3537	5.6687	5.98687	5.48686	5.53414	c1
GSM518756	10.8652	5.90294	6.18736	5.55333	5.72246	c1
GSM518757	11.096	6.04296	7.2555	5.60555	5.85269	c1
GSM518758	10.7048	5.62766	6.06697	5.56095	5.74594	c1
GSM518759	10.4256	5.57093	5.77849	5.74705	5.71442	c1
GSM518760	10.2531	6.23339	5.49647	5.97957	5.49721	c1
GSM518761	10.6348	5.79023	5.93143	5.78468	5.75585	c1
GSM518762	9.92851	5.68896	5.74249	5.65776	5.40425	c1
GSM518763	10.6489	5.88854	5.78792	5.67622	5.669	c1
GSM518764	10.2877	5.77795	5.65957	5.88424	5.63773	c1
GSM518765	10.6122	5.92574	6.01063	6.09289	5.84699	c1
GSM518766	10.6542	5.87316	5.91221	5.64865	5.66981	c1
GSM518767	10.7196	5.70515	6.03825	5.59062	5.73771	c1
GSM518768	10.3913	5.75624	5.76678	6.07157	5.7859	c1
GSM518769	10.7236	5.93449	5.89446	5.65976	5.68366	c1
GSM518770	10.6219	5.68656	5.98505	5.7059	5.75223	c1
GSM518771	10.5908	5.80431	5.85786	5.98308	5.82127	c1
GSM518772	9.96514	5.63546	5.4647	5.74746	5.46891	c1
GSM518773	10.6694	5.55162	5.83199	5.69649	5.8099	c1
GSM518774	10.6046	5.66181	6.02657	6.15226	5.96638	c1
GSM518775	10.7143	5.71831	6.37018	5.76113	5.82722	c1
GSM518776	10.8926	5.78865	5.92353	5.80359	5.88123	c1
GSM518777	10.142	5.55737	5.56956	5.69259	5.55555	c1
GSM518778	10.4691	5.90547	5.86068	5.81263	5.64988	c1
GSM518779	10.4459	5.67541	6.42161	5.70277	5.69629	c1
GSM518780	10.8366	5.64988	6.19495	5.77733	5.90599	c1
GSM518781	10.4107	5.61667	6.11894	5.87125	5.76649	c1
GSM518782	10.801	5.87954	6.14457	5.85462	5.84229	c1
GSM518783	10.3972	5.78265	5.80433	5.9765	5.73599	c1
GSM518784	10.4386	5.67454	5.69726	5.73561	5.67411	c1
GSM518785	10.6168	5.8392	6.10125	5.66102	5.67995	c1
GSM518786	10.581	5.8101	5.90352	5.7379	5.70102	c1
GSM518787	10.5087	5.8032	5.77595	6.00731	5.79218	c1
GSM518788	10.5458	5.90772	5.8336	5.86959	5.70935	c1
GSM518789	10.2921	5.63315	5.69162	5.59709	5.55697	c1
GSM518790	10.7082	5.67049	6.15925	5.73106	5.81714	c1
GSM518791	10.6993	5.81135	6.04896	5.51445	5.65522	c1
GSM518792	10.5257	5.87005	5.89052	5.72736	5.64914	c1
GSM518793	10.2501	5.7108	5.68418	6.057	5.72756	c1
GSM518794	10.6931	5.81002	6.03285	5.674	5.72762	c1
GSM518795	10.4813	5.629	5.69676	5.75748	5.71987	c1
GSM518796	10.5628	5.86082	5.73846	5.91756	5.75183	c1
GSM518797	10.6769	5.68889	6.05352	5.6973	5.77544	c1
GSM518798	10.3634	5.63532	5.67942	5.71812	5.64499	c1
GSM518799	10.3747	5.77372	5.72915	5.83623	5.65907	c1
GSM518800	10.4342	5.57195	5.73492	5.77486	5.72899	c1
GSM518801	10.5514	5.69492	6.17535	5.68207	5.71531	c1
GSM518802	10.6559	5.65959	6.08311	5.67425	5.76692	c1
GSM518803	10.0037	5.61129	5.594	5.82332	5.53699	c1
GSM518804	10.5267	5.81827	6.09983	5.76928	5.69792	c1
GSM518805	10.9998	5.94004	6.45991	5.95351	5.97236	c1
GSM518806	10.5208	5.54247	5.89717	5.62482	5.71539	c1
GSM518807	10.5618	5.90301	6.01502	5.6842	5.63925	c1
GSM518808	10.6691	5.84674	5.6868	5.58051	5.64287	c1
GSM518809	10.4735	5.71902	5.89869	5.60154	5.62026	c1
GSM518810	10.9866	5.84743	5.82499	5.6273	5.81458	c1
GSM518811	10.9174	5.6695	6.3788	5.73897	5.9261	c1
GSM518812	10.8467	5.85518	6.0983	5.77676	5.83255	c1
GSM518813	10.6735	5.64116	5.73349	5.66175	5.75871	c1
GSM518814	10.3563	5.60115	5.66282	5.60539	5.59984	c1
GSM518815	10.5348	5.66944	6.17712	5.94796	5.84276	c1
GSM518816	11.0033	5.69797	6.37273	5.84162	6.00297	c1
GSM518817	10.8185	5.69609	6.10278	5.71024	5.84522	c1
GSM518818	10.985	5.6846	6.39175	5.61125	5.89145	c1
GSM518819	10.3905	5.57245	5.77695	5.73914	5.69423	c1
GSM518820	10.2895	5.73573	5.59078	5.85854	5.63807	c1
GSM518821	10.6176	5.80214	5.78473	5.9961	5.8368	c1
GSM518822	10.6165	5.74644	5.74493	5.75735	5.74128	c1
GSM518823	10.8061	5.73747	6.04019	5.67299	5.80425	c1
GSM518824	10.8071	5.60756	6.12261	5.50332	5.77468	c1
GSM518825	10.7683	5.63281	6.34428	5.60781	5.80822	c1
GSM518826	10.7158	5.71383	6.10346	5.98599	5.92306	c1
GSM518827	10.7148	5.6551	6.12708	5.53425	5.73097	c1
GSM518828	10.0371	5.6191	5.67932	5.83606	5.55939	c1
GSM518829	10.536	5.87368	6.05713	5.6812	5.63867	c1
GSM518830	10.4775	5.60802	5.85613	5.62708	5.67162	c1
GSM518831	10.393	5.81554	5.62056	5.68617	5.57627	c1
GSM518832	10.7358	5.78459	6.48307	6.24106	6.04573	c1
GSM518885	10.7153	5.35667	6.01726	5.71544	5.91786	c1
GSM518887	10.7315	5.785	5.80993	5.53091	5.67544	c1
GSM518889	10.871	5.91981	5.97017	5.80061	5.82561	c1
GSM518891	10.4099	5.69602	5.78379	5.92641	5.74789	c1
GSM518893	10.3135	5.75372	5.6999	5.82042	5.62971	c1
GSM518895	10.3789	5.66716	5.71073	5.68992	5.62883	c1
GSM518897	10.2211	5.78819	5.66792	5.8794	5.60212	c1
GSM518899	10.3091	6.07443	5.76095	6.17743	5.68534	c1
GSM518901	10.4319	6.05404	5.77208	5.9319	5.63241	c1
GSM518903	10.4628	5.95679	5.6804	5.99739	5.70752	c1
GSM518905	10.5321	5.84199	5.67412	5.97372	5.76815	c1
GSM518907	10.7013	5.39324	5.58923	5.62891	5.83703	c1
GSM518909	10.4648	5.80621	5.77292	5.95537	5.74661	c1
GSM518911	10.2632	5.51415	5.75004	5.80017	5.68517	c1
GSM518913	10.7508	6.29403	5.69205	5.92753	5.68487	c1
GSM518915	10.5876	5.98023	6.04448	5.89865	5.72626	c1
GSM518917	10.2239	6.05223	5.83099	5.85842	5.50732	c1
GSM518919	10.7084	5.63538	5.69356	5.59448	5.74279	c1
GSM518921	10.8383	5.5004	5.81745	5.47366	5.79822	c1
GSM518923	10.4366	5.49213	5.43575	5.43931	5.58542	c1
GSM518925	10.7739	5.52649	6.03554	5.53862	5.80106	c1
GSM518927	10.6574	5.19211	5.74334	5.47607	5.82395	c1
GSM518929	10.7045	5.9197	5.65819	5.71826	5.69663	c1
GSM518931	10.763	5.64413	5.80426	5.46126	5.70657	c1
GSM518933	10.736	5.68718	6.32427	5.69362	5.81395	c1
GSM518935	10.714	6.14023	6.30892	5.78803	5.68668	c1
GSM518937	10.6283	6.15239	6.2581	6.12548	5.80084	c1
GSM518939	10.5962	6.2096	6.08445	6.0438	5.71903	c1
GSM518941	10.4435	6.00512	6.15749	5.99132	5.70166	c1
GSM518943	10.7822	5.27659	6.43827	5.91195	6.08968	c1
GSM518945	11.0653	5.74372	6.47319	5.81341	6.00612	c1
GSM518947	10.9895	5.96445	6.54146	5.98678	5.97868	c1
GSM518949	10.8269	5.29652	6.45341	5.74811	6.02598	c1
GSM518951	11.0261	5.5005	5.98799	5.81153	6.05086	c1
GSM518953	10.7408	5.40343	6.52522	5.57374	5.87006	c1
GSM518955	10.735	5.48356	6.11788	5.70723	5.88251	c1
GSM518957	10.453	5.39951	6.34037	5.75935	5.82058	c1
GSM518959	10.7756	5.97799	6.57673	5.7178	5.75184	c1
GSM518961	10.5645	5.85997	5.96063	5.88279	5.74709	c1
GSM518963	10.8183	6.21457	6.29095	5.82221	5.72252	c1
GSM518965	10.831	5.95765	6.38715	5.49715	5.6706	c1
GSM518967	10.7847	5.47636	6.47666	5.56978	5.85971	c1
GSM518969	10.6753	5.77968	6.39033	5.61877	5.72139	c1
GSM518971	10.4521	6.23773	6.14453	5.84377	5.55232	c1
GSM518973	10.5822	5.71158	6.11135	5.67121	5.71508	c1
GSM518975	10.7456	6.44109	6.51138	5.85241	5.63399	c1
GSM518977	10.5823	5.20227	6.39453	5.82654	5.98349	c1
GSM518979	10.8854	5.25439	6.1299	5.82361	6.08757	c1
GSM518981	10.6013	5.51587	6.39048	5.84544	5.88916	c1
GSM518983	10.7736	5.38673	6.26771	6.06154	6.10916	c1
GSM518985	10.3087	6.21455	5.75817	5.86825	5.48893	c1
GSM518987	10.4702	5.86911	5.83136	6.01325	5.75682	c1
GSM518989	10.7708	5.54005	5.96405	5.45455	5.75164	c1
GSM518991	10.2251	5.82222	5.92753	5.86499	5.59747	c1
GSM518993	10.6445	5.57046	5.94034	5.77262	5.83318	c1
GSM518995	10.2931	5.66999	5.77417	5.8602	5.67272	c1
GSM518997	10.2056	5.7048	5.79071	5.93884	5.65882	c1
GSM518999	10.3542	6.04888	5.85823	5.95527	5.6144	c1
GSM519001	10.3709	6.08691	6.01793	5.80561	5.54524	c1
GSM519003	10.5645	5.86548	6.14382	5.77813	5.70442	c1
GSM519005	10.6942	5.67543	6.48136	5.51543	5.72255	c1
GSM519007	10.4182	6.12068	5.92361	5.75129	5.52432	c1
GSM519009	10.487	6.13617	6.0548	5.86327	5.60912	c1
GSM519011	10.7637	6.23044	6.34592	5.65444	5.61553	c1
GSM519013	10.5673	6.05989	5.82848	5.78062	5.62251	c1
GSM519015	10.5787	5.34957	5.9342	5.82872	5.90837	c1
GSM519017	10.6163	5.77664	5.92982	5.72062	5.72195	c1
GSM519019	10.3781	5.64166	5.42758	5.70975	5.63334	c1
GSM519021	10.6432	5.62005	6.01495	5.51922	5.69867	c1
GSM519023	10.7312	5.66484	6.03637	5.86016	5.8847	c1
GSM519025	10.93	5.64008	6.06089	5.8764	5.99203	c1
GSM519027	10.6989	5.68932	6.1454	5.80749	5.84171	c1
GSM519029	10.6771	5.45292	5.79279	5.43065	5.72086	c1
GSM519031	10.418	5.21069	5.45988	5.81788	5.85743	c1
GSM519033	10.5503	5.28167	6.23239	5.68853	5.86772	c1
GSM519035	11.0082	5.66115	5.97171	5.71009	5.93685	c1
GSM519037	10.3293	6.1643	5.73488	5.86299	5.5125	c1
GSM519039	10.4779	5.78712	5.74081	5.73223	5.6522	c1
GSM519041	10.2404	5.7335	5.42575	5.89945	5.62819	c1
GSM519043	10.5769	6.08058	5.8202	5.84341	5.6488	c1
GSM519045	10.2859	5.98994	5.78681	5.71131	5.48572	c1
GSM519047	10.1552	5.30307	5.45453	5.82427	5.70879	c1
GSM519049	10.5192	5.97362	5.75554	5.7328	5.60543	c1
GSM519051	10.3218	6.06251	5.97271	5.8454	5.54842	c1
GSM519053	10.1	6.3227	5.86449	5.95551	5.40266	c1
GSM519055	10.5472	5.49363	5.85485	5.80447	5.8276	c1
GSM519057	10.7857	5.573	6.26277	5.87711	5.96086	c1
GSM519059	10.5938	5.83769	5.53881	5.75145	5.68587	c1
GSM519061	9.98996	5.50453	5.70796	5.70834	5.51988	c1
GSM519063	10.0981	5.76479	5.82189	5.7318	5.49258	c1
GSM519065	10.5737	5.83293	5.98315	5.7145	5.68238	c1
GSM519067	10.3209	5.9676	5.85446	5.82659	5.56727	c1
GSM519069	10.0546	5.27966	5.73534	5.51588	5.53935	c1
GSM519071	10.7947	5.06887	5.87359	5.6786	6.03181	c1
GSM519073	10.2354	5.64597	5.87759	5.61588	5.54462	c1
GSM519075	11.0109	5.71757	6.60799	5.76762	5.97572	c1
GSM519077	10.1255	5.19806	5.86413	5.57312	5.63364	c1
GSM519079	10.3639	5.64019	5.86905	5.70966	5.64859	c1
GSM519081	10.7394	5.74107	5.64574	5.7153	5.77398	c1
GSM518638	10.3454	5.8712	5.80643	5.69592	5.54851	c2
GSM518639	10.657	5.97827	5.93264	5.85051	5.7301	c2
GSM518640	10.4412	5.4162	5.73612	5.48161	5.64894	c2
GSM518641	10.7949	5.63839	6.10099	5.48332	5.7477	c2
GSM518642	10.5409	5.86875	5.92208	5.70302	5.64646	c2
GSM518643	10.6265	5.96987	6.15669	5.62865	5.62516	c2
GSM518644	10.7426	5.81032	5.70172	5.56447	5.68211	c2
GSM518645	10.4395	5.88594	5.76405	5.69028	5.581	c2
GSM518646	10.2805	5.66554	5.79645	5.79405	5.63837	c2
GSM518647	10.6845	9.80985	5.65764	5.6	4.24675	c2
GSM518648	10.5815	5.69884	5.65857	5.81503	5.7656	c2
GSM518649	10.4963	5.84291	6.0076	5.88502	5.72575	c2
GSM518650	10.5903	5.88009	6.14442	5.65817	5.65414	c2
GSM518651	10.3952	5.79988	5.79485	6.09468	5.78443	c2
GSM518652	10.2563	5.49674	5.60918	5.64383	5.60753	c2
GSM518653	10.1912	5.60945	5.71177	5.84876	5.63991	c2
GSM518654	10.4182	5.74131	5.62138	6.02033	5.77213	c2
GSM518655	10.9156	5.77122	6.46717	5.59246	5.82404	c2
GSM518656	10.4701	5.60424	6.05093	5.49838	5.6181	c2
GSM518657	10.2107	5.83588	5.89878	6.15711	5.72292	c2
GSM518658	10.6591	5.66167	6.37268	5.56412	5.7294	c2
GSM518659	10.4949	5.67943	5.96602	5.98035	5.82638	c2
GSM518660	10.3782	5.69749	5.75356	5.64363	5.59786	c2
GSM518661	10.2185	5.63473	6.01667	5.71094	5.59266	c2
GSM518662	10.4628	5.52806	6.02065	5.97597	5.86635	c2
GSM518663	10.5847	5.96687	5.70031	5.67689	5.60827	c2
GSM518664	10.5148	5.87339	6.05985	5.64667	5.613	c2
GSM518665	10.4097	5.60291	5.88951	5.69107	5.67469	c2
GSM518666	10.4179	5.78318	5.61521	5.61898	5.56698	c2
GSM518667	10.7872	5.93336	6.08535	5.83358	5.80414	c2
GSM518668	10.2488	5.73279	5.8458	5.75706	5.58501	c2
GSM518669	10.8747	5.93456	6.13486	5.63271	5.75054	c2
GSM518670	10.9983	5.7981	6.44849	5.83936	5.96764	c2
GSM518671	10.3373	5.67119	5.90298	5.7202	5.63215	c2
GSM518672	10.4082	5.51655	5.71657	5.71356	5.70712	c2
GSM518673	10.1238	5.54456	5.87505	5.53427	5.49169	c2
GSM518674	10.3941	5.72829	5.77841	5.64251	5.59473	c2
GSM518675	11.0942	5.9265	6.42274	5.78494	5.93822	c2
GSM518676	10.264	5.59726	5.93496	5.53145	5.53769	c2
GSM518677	10.6696	5.86049	5.9721	6.00399	5.85219	c2
GSM518678	10.4858	5.87186	5.88788	5.74048	5.63658	c2
GSM518679	10.0405	5.53408	5.27347	5.7088	5.51154	c2
GSM518680	10.5541	5.88805	5.84257	5.82847	5.70106	c2
GSM518681	10.7674	5.74758	5.94467	5.82394	5.85002	c2
GSM518682	10.3612	5.79709	5.47195	5.77869	5.60511	c2
GSM518683	10.6254	6.12724	5.84526	5.84201	5.6546	c2
GSM518684	10.5565	5.56722	5.94885	5.70996	5.76539	c2
GSM518685	10.5987	5.91995	5.83862	5.92107	5.75344	c2
GSM518686	10.432	5.72635	5.94775	5.89925	5.74209	c2
GSM518687	10.0503	5.51865	5.92757	5.68784	5.54291	c2
GSM518688	10.4958	5.61586	5.90345	5.51417	5.62592	c2
GSM518689	10.4109	5.79014	6.06231	6.14529	5.83174	c2
GSM518886	10.7198	5.50386	5.68579	5.67998	5.83478	c2
GSM518888	10.5422	5.91227	5.68194	5.57699	5.56042	c2
GSM518890	10.6496	5.94359	5.42575	5.83398	5.70698	c2
GSM518892	10.2787	5.8272	5.69153	5.90759	5.62871	c2
GSM518894	10.6163	5.84077	5.77236	5.78491	5.72195	c2
GSM518896	10.2381	5.44799	5.53653	5.79176	5.68318	c2
GSM518898	10.5628	5.94431	5.83281	5.82288	5.68183	c2
GSM518900	10.2051	5.71781	5.72332	5.96813	5.6646	c2
GSM518902	10.4007	5.94473	5.88349	5.92039	5.65713	c2
GSM518904	10.3551	5.45824	5.80365	6.00265	5.84483	c2
GSM518906	10.5297	5.80886	5.76421	5.87693	5.73739	c2
GSM518908	10.7935	5.53079	5.6327	5.60149	5.81876	c2
GSM518910	10.0528	5.61244	5.55006	5.71065	5.50333	c2
GSM518912	10.4353	5.98881	5.74813	5.85846	5.62127	c2
GSM518914	10.5738	5.29885	5.63173	6.0374	6.00843	c2
GSM518916	10.4126	6.30197	5.84833	5.87775	5.51349	c2
GSM518918	10.3076	5.88833	5.72724	5.98023	5.65606	c2
GSM518920	10.6229	5.14776	5.68031	5.50264	5.83372	c2
GSM518922	10.6838	5.57907	5.77436	5.66978	5.79123	c2
GSM518924	10.5915	5.47193	5.52828	5.38633	5.64185	c2
GSM518926	10.486	5.96449	5.6809	5.58276	5.51916	c2
GSM518928	10.553	5.54592	5.89271	5.49651	5.66776	c2
GSM518930	10.6669	5.48055	5.85406	5.86867	5.91657	c2
GSM518932	10.6023	5.58734	5.9086	5.41126	5.63567	c2
GSM518934	10.6943	5.6229	6.22661	5.60219	5.77008	c2
GSM518936	11.1493	6.17882	6.53272	5.88372	5.92525	c2
GSM518938	10.2647	5.62766	5.92002	5.82841	5.66692	c2
GSM518940	10.732	5.98144	6.14405	5.97221	5.83049	c2
GSM518942	10.347	6.28056	5.79374	5.94595	5.52116	c2
GSM518944	10.7759	5.76224	6.3771	5.80088	5.85849	c2
GSM518946	10.3998	5.2181	5.9467	5.72203	5.82465	c2
GSM518948	10.3177	5.7112	6.13027	5.95615	5.73162	c2
GSM518950	10.5698	5.39391	5.91167	5.73509	5.84323	c2
GSM518952	10.6871	5.39629	5.73868	5.68641	5.86394	c2
GSM518954	10.9589	5.57609	6.60871	5.56115	5.90501	c2
GSM518956	10.5773	5.61788	6.27296	5.55474	5.69891	c2
GSM518958	10.615	5.73337	6.02322	5.83542	5.79555	c2
GSM518960	10.4646	5.86146	6.31747	5.69842	5.63143	c2
GSM518962	11.0558	6.28822	6.58974	5.74605	5.78174	c2
GSM518964	10.8566	6.0821	6.60871	5.75198	5.76899	c2
GSM518966	10.7814	5.97597	6.23459	5.55205	5.66036	c2
GSM518968	10.8673	5.79921	6.37879	5.60116	5.79217	c2
GSM518970	10.8286	5.57933	6.60871	5.43496	5.78543	c2
GSM518972	10.7528	6.16747	6.51667	5.79934	5.70977	c2
GSM518974	10.677	5.74922	6.1831	5.62519	5.72612	c2
GSM518976	10.9235	6.39551	6.55259	5.77996	5.69816	c2
GSM518978	10.2498	5.39654	6.13803	5.71754	5.70052	c2
GSM518980	10.3267	5.51589	6.00807	5.77168	5.71206	c2
GSM518982	10.611	5.25297	6.33115	5.99958	6.05719	c2
GSM518984	10.588	5.57466	6.08849	5.98961	5.91594	c2
GSM518986	10.4304	5.89018	5.83176	5.86614	5.66182	c2
GSM518988	10.5455	6.11208	6.01282	6.04739	5.72917	c2
GSM518990	10.4531	5.65101	6.09981	5.33624	5.51944	c2
GSM518992	10.5354	6.30551	5.88555	5.96551	5.6109	c2
GSM518994	10.7683	5.69225	5.7177	5.53721	5.72359	c2
GSM518996	10.5449	6.03018	5.88857	5.92989	5.6965	c2
GSM518998	10.3087	6.02618	6.09114	5.89582	5.58501	c2
GSM519000	10.1899	5.73739	5.74649	5.87	5.60545	c2
GSM519002	10.616	6.15779	6.10485	5.79791	5.63109	c2
GSM519004	10.3645	5.56487	6.23499	5.79437	5.73333	c2
GSM519006	10.7067	5.88075	6.09572	5.54978	5.65282	c2
GSM519008	10.4466	5.77859	6.12646	5.67245	5.63139	c2
GSM519010	10.8344	6.07662	6.60871	5.65466	5.71492	c2
GSM519012	10.5685	5.74426	6.06556	5.61559	5.66875	c2
GSM519014	10.6913	6.24993	5.80223	5.8344	5.63496	c2
GSM519016	10.7199	5.69092	5.62865	5.76444	5.80547	c2
GSM519018	10.2657	5.73721	5.67279	5.63344	5.52429	c2
GSM519020	10.6031	5.43101	5.80161	5.63513	5.79244	c2
GSM519022	10.3606	5.50871	5.49548	5.49372	5.57384	c2
GSM519024	10.6822	5.6089	5.78145	5.68614	5.78796	c2
GSM519026	10.5566	5.43017	5.77788	5.65674	5.78087	c2
GSM519028	10.1591	5.79756	5.80879	5.69148	5.48874	c2
GSM519030	10.6809	5.66498	5.76243	5.68297	5.76499	c2
GSM519032	10.343	5.51248	5.76959	5.72663	5.68789	c2
GSM519034	10.5703	6.06424	5.9895	5.67435	5.57979	c2
GSM519036	10.3521	5.737	6.26796	5.5427	5.54897	c2
GSM519038	10.5159	6.05169	5.9156	5.90267	5.66416	c2
GSM519040	10.6371	6.01568	6.06742	5.74584	5.66479	c2
GSM519042	10.7599	6.38681	6.06952	5.89391	5.65815	c2
GSM519044	10.622	5.96761	5.78832	5.9044	5.73666	c2
GSM519046	10.3558	5.86304	5.70102	5.71147	5.55842	c2
GSM519048	10.1674	5.68948	5.5163	5.83204	5.58337	c2
GSM519050	10.5528	5.86991	5.72622	5.63204	5.60846	c2
GSM519052	10.3671	6.26735	5.95197	5.82757	5.48653	c2
GSM519054	10.4599	6.34365	5.80365	5.8817	5.51969	c2
GSM519056	10.5731	6.11854	5.8873	5.79279	5.61284	c2
GSM519058	9.90671	5.62533	5.42575	5.78069	5.46001	c2
GSM519060	10.4909	5.39923	5.67987	5.72749	5.791	c2
GSM519062	10.0827	5.66752	5.61809	5.69283	5.49202	c2
GSM519064	10.3657	6.49516	5.74308	5.68563	5.32763	c2
GSM519066	10.4572	5.74439	6.10003	5.67044	5.64611	c2
GSM519068	10.6088	6.31654	5.98846	5.85016	5.59045	c2
GSM519070	9.95222	6.16644	5.42593	5.4387	5.12615	c2
GSM519072	10.777	5.49741	5.86933	5.71148	5.88661	c2
GSM519074	9.98958	5.56588	5.64002	5.47269	5.38315	c2
GSM519076	10.1391	5.16432	5.81438	5.67228	5.6963	c2
GSM519078	10.2991	6.0959	5.8786	5.57246	5.3927	c2
GSM519080	10.2271	5.177	5.42575	5.54097	5.65074	c2
GSM519082	10.8658	6.06322	6.13764	5.81614	5.7876	c2
