# Supplementary material for: m6A regulator-mediated RNA methylation modification patterns are involved in immune microenvironment regulation of coronary heart disease
Source: Front Cardiovasc Med. 2022 Aug 25;9:905737. doi: 10.3389/fcvm.2022.905737 (PMC9453453; doi:10.3389/fcvm.2022.905737)
Supplement: Supplementary file 5 [file Data_Sheet_4.XLSX]

## Sheet: Sheet1
GSM518690	1
GSM518693	1
GSM518698	1
GSM518699	1
GSM518704	1
GSM518706	1
GSM518714	1
GSM518719	1
GSM518720	1
GSM518724	1
GSM518725	1
GSM518728	1
GSM518730	1
GSM518731	1
GSM518733	1
GSM518734	1
GSM518736	1
GSM518741	1
GSM518742	1
GSM518743	1
GSM518744	1
GSM518746	1
GSM518749	1
GSM518750	1
GSM518751	1
GSM518755	1
GSM518759	1
GSM518762	1
GSM518764	1
GSM518768	1
GSM518771	1
GSM518772	1
GSM518777	1
GSM518779	1
GSM518783	1
GSM518784	1
GSM518789	1
GSM518793	1
GSM518798	1
GSM518800	1
GSM518803	1
GSM518806	1
GSM518808	1
GSM518814	1
GSM518819	1
GSM518820	1
GSM518822	1
GSM518828	1
GSM518831	1
GSM518885	1
GSM518887	1
GSM518893	1
GSM518895	1
GSM518897	1
GSM518905	1
GSM518907	1
GSM518911	1
GSM518919	1
GSM518921	1
GSM518923	1
GSM518925	1
GSM518927	1
GSM518931	1
GSM518957	1
GSM518991	1
GSM518995	1
GSM518997	1
GSM519029	1
GSM519031	1
GSM519033	1
GSM519037	1
GSM519041	1
GSM519047	1
GSM519049	1
GSM519053	1
GSM519055	1
GSM519057	1
GSM519061	1
GSM519063	1
GSM519071	1
GSM519073	1
GSM519075	1
GSM519077	1
GSM518691	2
GSM518692	2
GSM518694	2
GSM518695	2
GSM518696	2
GSM518697	2
GSM518700	2
GSM518701	2
GSM518702	2
GSM518703	2
GSM518705	2
GSM518707	2
GSM518708	2
GSM518709	2
GSM518710	2
GSM518711	2
GSM518712	2
GSM518713	2
GSM518715	2
GSM518716	2
GSM518717	2
GSM518718	2
GSM518721	2
GSM518722	2
GSM518723	2
GSM518726	2
GSM518727	2
GSM518729	2
GSM518732	2
GSM518735	2
GSM518737	2
GSM518738	2
GSM518739	2
GSM518740	2
GSM518745	2
GSM518747	2
GSM518748	2
GSM518752	2
GSM518753	2
GSM518754	2
GSM518756	2
GSM518757	2
GSM518758	2
GSM518760	2
GSM518761	2
GSM518763	2
GSM518765	2
GSM518766	2
GSM518767	2
GSM518769	2
GSM518770	2
GSM518773	2
GSM518774	2
GSM518775	2
GSM518776	2
GSM518778	2
GSM518780	2
GSM518781	2
GSM518782	2
GSM518785	2
GSM518786	2
GSM518787	2
GSM518788	2
GSM518790	2
GSM518791	2
GSM518792	2
GSM518794	2
GSM518795	2
GSM518796	2
GSM518797	2
GSM518799	2
GSM518801	2
GSM518802	2
GSM518804	2
GSM518805	2
GSM518807	2
GSM518809	2
GSM518810	2
GSM518811	2
GSM518812	2
GSM518813	2
GSM518815	2
GSM518816	2
GSM518817	2
GSM518818	2
GSM518821	2
GSM518823	2
GSM518824	2
GSM518825	2
GSM518826	2
GSM518827	2
GSM518829	2
GSM518830	2
GSM518832	2
GSM518889	2
GSM518891	2
GSM518899	2
GSM518901	2
GSM518903	2
GSM518909	2
GSM518913	2
GSM518915	2
GSM518917	2
GSM518929	2
GSM518933	2
GSM518935	2
GSM518937	2
GSM518939	2
GSM518941	2
GSM518943	2
GSM518945	2
GSM518947	2
GSM518949	2
GSM518951	2
GSM518953	2
GSM518955	2
GSM518959	2
GSM518961	2
GSM518963	2
GSM518965	2
GSM518967	2
GSM518969	2
GSM518971	2
GSM518973	2
GSM518975	2
GSM518977	2
GSM518979	2
GSM518981	2
GSM518983	2
GSM518985	2
GSM518987	2
GSM518989	2
GSM518993	2
GSM518999	2
GSM519001	2
GSM519003	2
GSM519005	2
GSM519007	2
GSM519009	2
GSM519011	2
GSM519013	2
GSM519015	2
GSM519017	2
GSM519019	2
GSM519021	2
GSM519023	2
GSM519025	2
GSM519027	2
GSM519035	2
GSM519039	2
GSM519043	2
GSM519045	2
GSM519051	2
GSM519059	2
GSM519065	2
GSM519067	2
GSM519069	2
GSM519079	2
GSM519081	2
