# Supplementary material for: m6A regulator-mediated RNA methylation modification patterns are involved in immune microenvironment regulation of coronary heart disease
Source: Front Cardiovasc Med. 2022 Aug 25;9:905737. doi: 10.3389/fcvm.2022.905737 (PMC9453453; doi:10.3389/fcvm.2022.905737)
Supplement: Supplementary file 6 [file Data_Sheet_5.XLSX]

## Sheet: Sheet1
gene	logFC	AveExpr	t	P.Value	adj.P.Val	B	id
TNXB	0.602051	7.27963	14.5349	8.31953e-35	1.64302e-30	68.3187	TNXB
SEMA6B	0.688191	6.36652	14.0617	3.29886e-33	3.25746e-29	64.6978	SEMA6B
DRD4	0.581695	11.587	13.865	1.51889e-32	9.99885e-29	63.1953	DRD4
RNF34	-0.25704	7.54496	-13.3518	8.06387e-31	3.98133e-27	59.2866	RNF34
OTOS	0.897662	6.75017	13.258	1.66352e-30	6.57056e-27	58.574	OTOS
TH	0.489143	6.10134	13.1699	3.28015e-30	1.07966e-26	57.9058	TH
TRIM46	0.502307	6.09527	13.0448	8.59417e-30	2.42466e-26	56.9579	TRIM46
TBRG1	-0.311681	7.72068	-12.979	1.42613e-29	3.2328e-26	56.4595	TBRG1
IRX4	0.586121	6.51729	12.9748	1.47325e-29	3.2328e-26	56.4275	IRX4
LOC389199	1.15438	7.75107	12.8811	3.02557e-29	5.97521e-26	55.7193	LOC389199
LYNX1	0.74729	8.23385	12.6552	1.71038e-28	3.07075e-25	54.0146	LYNX1
CEND1	0.55883	6.66292	12.5128	5.07725e-28	8.35589e-25	52.9438	CEND1
HSPB9	0.614648	6.34389	12.4863	6.21593e-28	9.44295e-25	52.7447	HSPB9
MYOD1	0.835205	7.09901	12.4417	8.7401e-28	1.23292e-24	52.4093	MYOD1
LYPD3	0.728964	6.79193	12.3559	1.68017e-27	2.21211e-24	51.7662	LYPD3
KHDRBS1	-0.300809	9.08951	-12.3057	2.46361e-27	3.04086e-24	51.3895	KHDRBS1
TLX2	0.527642	6.54739	12.2853	2.87546e-27	3.34044e-24	51.2374	TLX2
CNOT7	-0.374465	8.2888	-12.2404	4.04624e-27	4.4394e-24	50.9013	CNOT7
PVT1	0.969589	7.34787	12.2311	4.3428e-27	4.514e-24	50.8316	PVT1
LOC728449	0.621911	7.35695	12.203	5.37837e-27	5.31088e-24	50.6212	LOC728449
LOC646960	0.888113	7.33935	12.135	9.01134e-27	8.47452e-24	50.1133	LOC646960
MUC2	0.450528	6.36998	12.0913	1.2548e-26	1.12641e-23	49.7875	MUC2
IQGAP3	0.498357	6.73933	12.0652	1.53024e-26	1.31394e-23	49.5923	IQGAP3
KIAA1429	-0.247097	7.64635	-12.0518	1.69255e-26	1.39276e-23	49.4931	KIAA1429
CLDN3	0.637715	6.69872	12.0427	1.81452e-26	1.4334e-23	49.4246	CLDN3
LOC645955	0.690805	7.48127	12.0268	2.04627e-26	1.5274e-23	49.3063	LOC645955
ILKAP	-0.412934	7.05619	-12.0241	2.0882e-26	1.5274e-23	49.2863	ILKAP
SON	-0.272165	7.57631	-11.9999	2.50844e-26	1.76926e-23	49.1059	SON
FAM180A	0.984183	7.8317	11.9862	2.78202e-26	1.89455e-23	49.0041	FAM180A
WDR45L	-0.391504	9.52712	-11.9684	3.18298e-26	2.09535e-23	48.8716	WDR45L
CLCA3	0.62048	6.69879	11.9481	3.7116e-26	2.36453e-23	48.7204	CLCA3
KRTAP2-4	0.585989	7.53003	11.9305	4.23726e-26	2.61505e-23	48.5901	KRTAP2-4
SPRR2E	0.691356	8.03534	11.9161	4.72533e-26	2.8279e-23	48.4828	SPRR2E
GRIN1	0.945566	8.35462	11.8956	5.51843e-26	3.2054e-23	48.3301	GRIN1
DIDO1	-0.249437	6.96894	-11.8865	5.90993e-26	3.33472e-23	48.2627	DIDO1
GTF2E2	-0.371955	7.1303	-11.8777	6.31726e-26	3.38611e-23	48.1971	GTF2E2
C1orf77	-0.279098	8.16302	-11.8771	6.34392e-26	3.38611e-23	48.1929	C1orf77
SELS	-0.278152	7.58064	-11.863	7.05422e-26	3.66615e-23	48.0885	SELS
RLTPR	0.394734	6.20416	11.8435	8.17245e-26	4.1384e-23	47.9437	RLTPR
FZR1	0.29868	6.47045	11.8136	1.02432e-25	5.05731e-23	47.7215	FZR1
SLTM	-0.479633	8.8044	-11.7888	1.23489e-25	5.94827e-23	47.5376	SLTM
ATAD3C	1.09521	9.36916	11.7847	1.27351e-25	5.98824e-23	47.5073	ATAD3C
CDK5R2	0.907528	7.11887	11.7793	1.32593e-25	6.08971e-23	47.4676	CDK5R2
MAFA	0.89915	8.33762	11.7442	1.72712e-25	7.59119e-23	47.2075	MAFA
TM7SF3	-0.314211	7.14504	-11.744	1.72973e-25	7.59119e-23	47.206	TM7SF3
RSHL1	0.266288	5.67281	11.7261	1.97929e-25	8.29868e-23	47.0734	RSHL1
UBE2Z	-0.23961	7.60729	-11.7251	1.99473e-25	8.29868e-23	47.0657	UBE2Z
LOC284542	0.625449	7.8128	11.7236	2.017e-25	8.29868e-23	47.0548	LOC284542
FKBP8	0.803864	8.4206	11.7151	2.14974e-25	8.66431e-23	46.9921	FKBP8
KRT3	0.825024	7.41993	11.7098	2.23762e-25	8.82365e-23	46.9527	KRT3
C12orf10	0.542588	9.08875	11.7074	2.27863e-25	8.82365e-23	46.9348	C12orf10
PPCS	-0.314902	8.46107	-11.7043	2.33153e-25	8.85487e-23	46.9122	PPCS
LOC440894	0.45945	5.92184	11.6641	3.15387e-25	1.1752e-22	46.615	LOC440894
ADAMTSL2	0.404961	5.98048	11.6564	3.3426e-25	1.21875e-22	46.5578	ADAMTSL2
AK1	0.704627	8.68482	11.6544	3.39416e-25	1.21875e-22	46.5427	AK1
PDCD6	-0.369048	10.3517	-11.6285	4.12048e-25	1.45313e-22	46.352	PDCD6
LRRN2	0.722451	6.89087	11.6139	4.60022e-25	1.59386e-22	46.2436	LRRN2
TMEM191B	1.36179	10.6418	11.5904	5.48635e-25	1.8681e-22	46.0703	TMEM191B
DUSP15	1.13825	9.19857	11.5625	6.76406e-25	2.22991e-22	45.8643	DUSP15
FAM47C	0.954496	7.55779	11.5623	6.77476e-25	2.22991e-22	45.8627	FAM47C
HNF1A	0.450086	6.75187	11.5521	7.31281e-25	2.36755e-22	45.7876	HNF1A
LOC100130856	0.38064	6.93292	11.4981	1.09536e-24	3.48907e-22	45.39	LOC100130856
C3orf54	0.727587	7.9395	11.4943	1.12712e-24	3.53326e-22	45.3619	C3orf54
TEAD1	0.426872	6.05712	11.4851	1.2072e-24	3.72514e-22	45.2944	TEAD1
FOXC2	1.23597	9.41697	11.4732	1.31993e-24	4.01035e-22	45.2066	FOXC2
PARN	-0.217454	6.75585	-11.4706	1.34561e-24	4.02644e-22	45.1876	PARN
UTF1	0.904493	7.49438	11.437	1.72922e-24	5.09706e-22	44.9408	UTF1
FBLIM1	0.267774	5.55454	11.4283	1.84556e-24	5.35999e-22	44.8768	FBLIM1
PRR5	0.814492	13.1952	11.4216	1.94121e-24	5.55609e-22	44.8271	PRR5
VGF	0.521396	6.19477	11.4049	2.19776e-24	6.2005e-22	44.705	VGF
LOC729956	1.15797	7.7797	11.3921	2.41813e-24	6.72615e-22	44.611	LOC729956
HSPD1	-0.290621	8.08345	-11.3892	2.47196e-24	6.78038e-22	44.5893	HSPD1
NOS3	0.331244	5.94183	11.3679	2.89779e-24	7.83952e-22	44.4329	NOS3
PRR7	0.610315	9.05686	11.3606	3.05957e-24	8.16534e-22	44.3795	PRR7
FLJ32214	0.484458	5.85414	11.3565	3.15375e-24	8.30445e-22	44.3497	FLJ32214
SOX7	0.143507	5.36024	11.3505	3.29938e-24	8.57362e-22	44.3053	SOX7
OXT	0.815915	6.97348	11.3404	3.55816e-24	9.12598e-22	44.231	OXT
LOC92659	1.56875	10.488	11.3355	3.68961e-24	9.3418e-22	44.1953	LOC92659
SYT5	0.35951	5.79432	11.2997	4.8165e-24	1.20406e-21	43.9331	SYT5
WDR20	-0.234722	5.78545	-11.2897	5.18932e-24	1.28105e-21	43.8598	WDR20
CWF19L1	-0.286767	7.00916	-11.2663	6.17762e-24	1.5062e-21	43.6883	CWF19L1
CCR10	0.680079	6.79228	11.2621	6.37411e-24	1.53515e-21	43.6575	CCR10
CACNA1B	0.524056	6.53923	11.2518	6.87994e-24	1.63701e-21	43.5823	CACNA1B
MLXIPL	0.340915	6.52885	11.2433	7.32668e-24	1.72255e-21	43.5205	MLXIPL
FAF2	-0.203359	6.24579	-11.2317	7.99147e-24	1.85675e-21	43.435	FAF2
ZNF274	-0.388819	6.75281	-11.2238	8.47547e-24	1.9463e-21	43.3772	ZNF274
SOX18	1.05721	7.73653	11.2113	9.2964e-24	2.11028e-21	43.2862	SOX18
OGT	-0.37939	8.57275	-11.2093	9.43596e-24	2.11762e-21	43.2716	OGT
SENP5	-0.236776	6.78464	-11.2073	9.57453e-24	2.12458e-21	43.2572	SENP5
C16orf68	0.278898	6.87766	11.2054	9.71007e-24	2.13071e-21	43.2434	C16orf68
ADD2	0.236106	5.51917	11.2035	9.85123e-24	2.13793e-21	43.2292	ADD2
SLC30A5	-0.207744	6.13524	-11.1899	1.08971e-23	2.3269e-21	43.13	SLC30A5
ZNF843	0.948976	7.44604	11.1892	1.09576e-23	2.3269e-21	43.1245	ZNF843
MUS81	-0.317281	8.87793	-11.1846	1.1334e-23	2.36799e-21	43.0913	MUS81
FNTA	-0.216134	7.59315	-11.1839	1.13909e-23	2.36799e-21	43.0864	FNTA
SNW1	-0.352609	9.25583	-11.1632	1.32841e-23	2.73279e-21	42.9351	SNW1
YTHDC1	-0.316212	7.62177	-11.1611	1.34936e-23	2.74727e-21	42.9197	YTHDC1
RNF208	0.456275	6.30511	11.1521	1.44264e-23	2.90722e-21	42.854	RNF208
MYH14	0.621399	7.57796	11.1479	1.48861e-23	2.96954e-21	42.8231	MYH14
FLJ45717	1.15505	9.16395	11.1431	1.54256e-23	3.04639e-21	42.7881	FLJ45717
LOC652147	0.674312	6.87785	11.137	1.61323e-23	3.14834e-21	42.744	LOC652147
LOC541469	0.537686	6.13294	11.136	1.62606e-23	3.14834e-21	42.7363	LOC541469
METTL3	-0.310679	6.66649	-11.1134	1.92209e-23	3.68538e-21	42.5717	METTL3
RCOR2	0.635809	10.2475	11.1074	2.00894e-23	3.81486e-21	42.5283	RCOR2
SPDEF	0.371933	5.74567	11.1043	2.05565e-23	3.86638e-21	42.5057	SPDEF
ANKS3	0.809809	10.6153	11.0874	2.33004e-23	4.34113e-21	42.3824	ANKS3
PPP1CC	-0.350726	9.32529	-11.0809	2.44586e-23	4.51433e-21	42.3347	PPP1CC
FLJ36848	0.396819	6.17466	11.0794	2.47315e-23	4.52244e-21	42.3238	FLJ36848
CHRNA4	0.489215	6.4279	11.0694	2.66322e-23	4.82531e-21	42.251	CHRNA4
CACNA1C	0.352021	6.05078	11.0572	2.91351e-23	5.23081e-21	42.1626	CACNA1C
AMN	1.2	8.5549	11.0347	3.44128e-23	6.12269e-21	41.9989	AMN
LOC100130557	0.641624	7.78011	11.028	3.61647e-23	6.37693e-21	41.95	LOC100130557
CYB5R3	0.524872	10.7781	11.0209	3.8102e-23	6.65908e-21	41.8987	CYB5R3
EMILIN1	0.9249	7.49432	11.0167	3.92998e-23	6.80817e-21	41.8683	EMILIN1
ARTN	1.04274	7.10264	11.0115	4.08577e-23	7.01652e-21	41.83	ARTN
SIK1	0.528498	8.21212	11	4.44919e-23	7.57475e-21	41.7462	SIK1
TMEM114	0.805112	7.11202	10.9903	4.7787e-23	8.0662e-21	41.6759	TMEM114
POLR2D	-0.153309	5.96821	-10.9887	4.83535e-23	8.09266e-21	41.6643	POLR2D
UTP6	-0.40408	8.79748	-10.9807	5.12944e-23	8.51271e-21	41.6063	UTP6
TARDBP	-0.303464	8.94838	-10.9749	5.35508e-23	8.81313e-21	41.5639	TARDBP
KISS1R	1.23819	9.13138	10.9629	5.84893e-23	9.54633e-21	41.4772	KISS1R
PAK4	0.502006	6.36165	10.9517	6.35252e-23	1.02833e-20	41.3959	PAK4
KATNA1	-0.326433	8.15219	-10.9499	6.43681e-23	1.0335e-20	41.383	KATNA1
C21orf104	0.760661	7.16562	10.9469	6.58255e-23	1.04838e-20	41.361	C21orf104
CADM3	0.817392	7.4642	10.9447	6.6911e-23	1.05714e-20	41.3449	CADM3
GPR3	0.204277	5.4202	10.9412	6.86449e-23	1.07196e-20	41.3197	GPR3
FOXB1	1.24195	8.76802	10.9406	6.89347e-23	1.07196e-20	41.3156	FOXB1
DHX9	-0.367765	8.06124	-10.9372	7.06715e-23	1.08291e-20	41.2911	DHX9
SAP30L	-0.258533	7.71562	-10.9368	7.09227e-23	1.08291e-20	41.2876	SAP30L
C11orf35	0.323776	6.02124	10.9361	7.12838e-23	1.08291e-20	41.2826	C11orf35
CSNK1A1	-0.274894	8.59466	-10.933	7.29203e-23	1.09932e-20	41.2603	CSNK1A1
KIAA0907	-0.218928	6.54252	-10.9319	7.3498e-23	1.09963e-20	41.2525	KIAA0907
GRPR	0.339574	5.78352	10.9292	7.49962e-23	1.11361e-20	41.2327	GRPR
MORF4L2	-0.250832	6.48848	-10.9215	7.93811e-23	1.16992e-20	41.1768	MORF4L2
RNF123	0.591206	7.68027	10.9016	9.19195e-23	1.3438e-20	41.0326	RNF123
BCAM	1.17073	14.045	10.9007	9.25396e-23	1.3438e-20	41.0259	BCAM
ZFP91	-0.337432	7.4023	-10.8991	9.35958e-23	1.34638e-20	41.0148	ZFP91
PDS5B	-0.221101	7.00302	-10.8984	9.40806e-23	1.34638e-20	41.0097	PDS5B
LOC284296	0.305497	5.61024	10.8863	1.02881e-22	1.46172e-20	40.9218	LOC284296
NDOR1	0.881725	10.5877	10.8832	1.0525e-22	1.4847e-20	40.8994	NDOR1
DNAJC8	-0.281276	7.62339	-10.8792	1.08374e-22	1.51792e-20	40.8706	DNAJC8
C14orf68	1.0382	7.2351	10.8621	1.2287e-22	1.70291e-20	40.7471	C14orf68
C22orf15	0.305794	5.9389	10.8617	1.23305e-22	1.70291e-20	40.7437	C22orf15
TUBA3D	0.623488	8.85725	10.8524	1.32041e-22	1.80984e-20	40.6763	TUBA3D
WDR22	-0.226633	7.66804	-10.8515	1.32881e-22	1.80984e-20	40.6701	WDR22
TNRC18	0.419706	8.48905	10.8461	1.38233e-22	1.86667e-20	40.6313	TNRC18
LRRC37B2	-0.200693	6.57673	-10.8454	1.38944e-22	1.86667e-20	40.6262	LRRC37B2
VPS33A	-0.299147	6.81937	-10.8372	1.47582e-22	1.96378e-20	40.5669	VPS33A
MEF2D	1.06147	9.22437	10.8367	1.48161e-22	1.96378e-20	40.5631	MEF2D
SLC34A3	1.50504	10.5114	10.8254	1.60927e-22	2.11877e-20	40.4818	SLC34A3
SPRR1A	0.436292	7.0162	10.8122	1.77422e-22	2.3159e-20	40.3858	SPRR1A
SCGB1A1	0.693949	6.62611	10.8113	1.78483e-22	2.3159e-20	40.38	SCGB1A1
PEX19	-0.288803	6.96741	-10.8106	1.79418e-22	2.3159e-20	40.3748	PEX19
NRSN2	0.681628	6.53169	10.8043	1.87963e-22	2.41045e-20	40.3291	NRSN2
MFAP1	-0.263347	8.66179	-10.7916	2.06337e-22	2.629e-20	40.2373	MFAP1
C18orf12	1.28194	9.14907	10.7868	2.13694e-22	2.70528e-20	40.2029	C18orf12
FBXO17	0.727465	8.25506	10.7847	2.16977e-22	2.72935e-20	40.1879	FBXO17
CBFB	-0.251659	7.5802	-10.7786	2.27042e-22	2.83788e-20	40.1433	CBFB
NEK9	-0.223479	7.15958	-10.7772	2.2939e-22	2.84092e-20	40.1332	NEK9
GLTPD1	0.556835	7.70037	10.7767	2.30162e-22	2.84092e-20	40.1299	GLTPD1
HOXB13	0.20774	5.4999	10.7667	2.47724e-22	3.0387e-20	40.0576	HOXB13
C17orf80	-0.205194	6.27054	-10.7618	2.5677e-22	3.13022e-20	40.0223	C17orf80
RHBDL1	1.31471	10.9841	10.7604	2.59351e-22	3.13334e-20	40.0125	RHBDL1
BZW1	-0.279823	7.96885	-10.76	2.60199e-22	3.13334e-20	40.0093	BZW1
FIP1L1	-0.253343	7.61408	-10.7519	2.76015e-22	3.30365e-20	39.9512	FIP1L1
YTHDF1	-0.313586	8.67851	-10.7455	2.8923e-22	3.44096e-20	39.9052	YTHDF1
DDX5	-0.391263	12.5858	-10.7407	2.99596e-22	3.54295e-20	39.8706	DDX5
LCE3E	1.06064	8.7117	10.7345	3.13597e-22	3.68644e-20	39.8257	LCE3E
SPEF1	0.424344	6.24046	10.7303	3.23427e-22	3.7795e-20	39.7954	SPEF1
NKX2-3	0.571977	6.4225	10.7201	3.48491e-22	4.04844e-20	39.722	NKX2-3
NXPH4	0.688372	6.5907	10.7153	3.60855e-22	4.16756e-20	39.6877	NXPH4
KIAA1539	0.416477	7.41851	10.7132	3.66658e-22	4.20996e-20	39.672	KIAA1539
ZNF250	-0.248528	5.89994	-10.7052	3.88809e-22	4.43849e-20	39.6143	ZNF250
CROP	-0.344813	7.66984	-10.6914	4.2991e-22	4.87947e-20	39.5155	CROP
SPINK7	0.891913	8.02589	10.6839	4.54144e-22	5.10369e-20	39.4616	SPINK7
FLJ36070	0.418811	5.96867	10.6837	4.54833e-22	5.10369e-20	39.4601	FLJ36070
APC2	0.372802	6.18884	10.6788	4.71464e-22	5.26042e-20	39.4248	APC2
KLHDC7A	1.02806	7.27708	10.6641	5.24889e-22	5.82361e-20	39.3192	KLHDC7A
AGBL3	0.359714	6.06317	10.6628	5.30148e-22	5.82668e-20	39.3094	AGBL3
ZNF561	-0.231478	5.81444	-10.6625	5.31066e-22	5.82668e-20	39.3077	ZNF561
ACBD4	0.673825	7.81231	10.6544	5.63419e-22	6.14749e-20	39.2496	ACBD4
NKX2-8	1.03482	9.60575	10.6502	5.80962e-22	6.30408e-20	39.2194	NKX2-8
SFRS2	-0.4062	9.57703	-10.6459	5.99538e-22	6.4701e-20	39.1885	SFRS2
GYLTL1B	0.71731	7.49969	10.6417	6.18358e-22	6.63693e-20	39.1581	GYLTL1B
AQR	-0.265325	6.77994	-10.626	6.93359e-22	7.40171e-20	39.0455	AQR
LHX1	0.744884	7.19057	10.6246	7.00652e-22	7.43934e-20	39.0352	LHX1
ERN2	0.558071	5.96467	10.6217	7.15643e-22	7.55788e-20	39.0144	ERN2
DYRK1B	0.950487	8.09302	10.6162	7.45021e-22	7.82629e-20	38.9748	DYRK1B
DSCR3	-0.208128	6.58381	-10.6147	7.53024e-22	7.84536e-20	38.9643	DSCR3
TSPAN10	0.963261	9.69624	10.6144	7.54782e-22	7.84536e-20	38.962	TSPAN10
RP6-166C19.11	0.281772	6.26476	10.6125	7.65607e-22	7.91622e-20	38.948	RP6-166C19.11
WDR70	-0.38691	7.80857	-10.6007	8.34487e-22	8.58348e-20	38.8633	WDR70
PCDHGA2	0.479117	5.95779	10.5987	8.46561e-22	8.66256e-20	38.8492	PCDHGA2
DEPDC5	-0.38001	7.05193	-10.5954	8.67172e-22	8.82772e-20	38.8256	DEPDC5
WDTC1	0.868832	8.16018	10.5869	9.2239e-22	9.34168e-20	38.7649	WDTC1
SP5	0.440824	6.16677	10.5837	9.43998e-22	9.51174e-20	38.7421	SP5
SFRS11	-0.427134	10.127	-10.5773	9.8965e-22	9.92112e-20	38.6957	SFRS11
KIAA0913	0.263657	5.83689	10.567	1.06687e-21	1.06412e-19	38.6218	KIAA0913
OTUD7A	0.382175	6.69504	10.5637	1.09276e-21	1.08447e-19	38.5982	OTUD7A
CCDC84	-0.410487	8.91533	-10.5629	1.09854e-21	1.08476e-19	38.593	CCDC84
GNPAT	-0.352223	7.98901	-10.5621	1.10536e-21	1.08605e-19	38.5869	GNPAT
MGAT2	-0.422955	8.19523	-10.5576	1.14228e-21	1.11563e-19	38.5546	MGAT2
FOXA2	0.243064	5.44099	10.557	1.14676e-21	1.11563e-19	38.5508	FOXA2
RBM4B	-0.331995	6.82162	-10.5515	1.19417e-21	1.15606e-19	38.511	RBM4B
HPN	0.199385	5.5099	10.5501	1.2062e-21	1.16201e-19	38.5011	HPN
C8orf41	-0.267115	6.30922	-10.5489	1.217e-21	1.16673e-19	38.4923	C8orf41
FAM65A	0.558322	8.36025	10.5443	1.25839e-21	1.19697e-19	38.4595	FAM65A
CTRB2	1.04482	9.18879	10.544	1.26067e-21	1.19697e-19	38.4577	CTRB2
LOC439951	1.35308	12.3557	10.5375	1.32191e-21	1.24324e-19	38.411	LOC439951
LRIG2	-0.244574	6.13306	-10.5375	1.32199e-21	1.24324e-19	38.411	LRIG2
CYLD	-0.340748	7.52432	-10.5325	1.37087e-21	1.28309e-19	38.3753	CYLD
SOX21	0.435485	6.14694	10.5313	1.38325e-21	1.28857e-19	38.3664	SOX21
MDK	0.790442	7.03167	10.5291	1.40513e-21	1.30282e-19	38.351	MDK
MGC45922	1.64768	11.1958	10.5276	1.42098e-21	1.31135e-19	38.34	MGC45922
hCG_2009921	0.403557	6.38144	10.516	1.54644e-21	1.4205e-19	38.2568	hCG_2009921
JAK3	0.492203	9.2778	10.5136	1.57367e-21	1.43668e-19	38.2396	JAK3
C1orf113	0.516173	6.73734	10.5131	1.57861e-21	1.43668e-19	38.2366	C1orf113
ZNF205	0.855301	7.11078	10.5102	1.61258e-21	1.46086e-19	38.2156	ZNF205
ZCCHC8	-0.326777	8.19292	-10.509	1.6265e-21	1.46675e-19	38.2072	ZCCHC8
IRF2BP2	-0.292636	9.08796	-10.5071	1.64995e-21	1.48113e-19	38.1931	IRF2BP2
AKAP9	-0.167377	6.93239	-10.5058	1.66544e-21	1.48827e-19	38.1839	AKAP9
BAALC	0.466358	9.42468	10.4885	1.88905e-21	1.68049e-19	38.06	BAALC
BHLHE22	0.231223	5.69266	10.4848	1.93991e-21	1.71799e-19	38.0339	BHLHE22
MTSS1L	0.330214	6.06378	10.4838	1.95462e-21	1.72329e-19	38.0265	MTSS1L
EPM2AIP1	-0.277892	6.93317	-10.4782	2.03572e-21	1.78682e-19	37.9865	EPM2AIP1
RARG	0.88069	7.17861	10.4667	2.21187e-21	1.92476e-19	37.9049	RARG
TCL6	0.468606	7.19123	10.4667	2.21236e-21	1.92476e-19	37.9047	TCL6
C2orf68	-0.239938	7.52051	-10.4616	2.2963e-21	1.98901e-19	37.8681	C2orf68
PARP10	0.719004	10.2642	10.4539	2.42813e-21	2.09402e-19	37.8132	PARP10
DMWD	0.678519	7.99899	10.4465	2.56262e-21	2.2004e-19	37.7602	DMWD
FOXS1	0.769293	7.28455	10.4441	2.60726e-21	2.22904e-19	37.7433	FOXS1
MAGEA6	0.572608	6.12012	10.4418	2.65185e-21	2.25739e-19	37.7266	MAGEA6
FAM109A	0.359391	6.59634	10.4372	2.74101e-21	2.32327e-19	37.6941	FAM109A
MYOG	1.23158	8.04299	10.4303	2.88102e-21	2.4315e-19	37.6451	MYOG
PIP4K2B	-0.166162	6.4748	-10.4259	2.97461e-21	2.49981e-19	37.6137	PIP4K2B
PSMC5	-0.39218	7.70867	-10.4233	3.03172e-21	2.53496e-19	37.595	PSMC5
RILP	0.730268	10.7864	10.4228	3.04211e-21	2.53496e-19	37.5916	RILP
NTN3	0.800745	7.323	10.4196	3.11505e-21	2.58484e-19	37.5683	NTN3
CNBP	-0.318774	8.88737	-10.4184	3.14195e-21	2.59625e-19	37.5599	CNBP
RTBDN	0.67216	7.23283	10.4158	3.20166e-21	2.63456e-19	37.5414	RTBDN
SFRS10	-0.357556	9.58678	-10.4111	3.31139e-21	2.70411e-19	37.5082	SFRS10
SNAPC5	-0.309023	6.79341	-10.4107	3.32129e-21	2.70411e-19	37.5053	SNAPC5
MYBPC2	0.565859	6.15819	10.4099	3.34001e-21	2.70411e-19	37.4998	MYBPC2
TMEM63B	0.575706	7.32525	10.4099	3.34094e-21	2.70411e-19	37.4995	TMEM63B
POLG	-0.303919	8.49071	-10.4061	3.43427e-21	2.7683e-19	37.4724	POLG
RORC	0.368815	5.92342	10.3986	3.62599e-21	2.91096e-19	37.419	RORC
CDH22	0.541527	6.94428	10.3877	3.92359e-21	3.13713e-19	37.3415	CDH22
SFRS3	-0.405577	10.9228	-10.3848	4.00651e-21	3.19051e-19	37.3209	SFRS3
SILV	0.651006	6.69442	10.3819	4.09262e-21	3.24599e-19	37.3	SILV
GRIN2D	1.14626	12.707	10.3751	4.29852e-21	3.39565e-19	37.2517	GRIN2D
LOC100128942	1.05489	8.79383	10.3732	4.35832e-21	3.42918e-19	37.2382	LOC100128942
C2orf14	0.297684	6.0435	10.3726	4.37725e-21	3.43041e-19	37.2339	C2orf14
KLF15	0.0944356	5.18285	10.3629	4.69502e-21	3.6649e-19	37.165	KLF15
KLK3	0.550014	7.89861	10.3607	4.77122e-21	3.70972e-19	37.1492	KLK3
EMX1	0.728971	7.64825	10.3426	5.43934e-21	4.21261e-19	37.0204	EMX1
PORCN	0.938748	10.3864	10.3382	5.61421e-21	4.31544e-19	36.9892	PORCN
DDX42	-0.265557	7.21272	-10.3367	5.67599e-21	4.31544e-19	36.9785	DDX42
CCDC108	0.383933	6.88979	10.3366	5.67789e-21	4.31544e-19	36.9782	CCDC108
PEAR1	0.280955	5.84218	10.3366	5.67964e-21	4.31544e-19	36.9779	PEAR1
ACHE	0.66545	6.27429	10.3366	5.68137e-21	4.31544e-19	36.9776	ACHE
PLXNA3	0.451592	5.96489	10.3276	6.05992e-21	4.58534e-19	36.9141	PLXNA3
NHLRC3	-0.277113	6.5284	-10.316	6.59164e-21	4.96864e-19	36.8315	NHLRC3
HMGB4	0.79222	7.39531	10.3149	6.64421e-21	4.98922e-19	36.8237	HMGB4
RNF207	0.43201	6.46107	10.314	6.6891e-21	5.0039e-19	36.817	RNF207
CTR9	-0.312422	8.59463	-10.3125	6.7628e-21	5.03994e-19	36.8063	CTR9
OR2H1	0.426975	7.06073	10.3106	6.85359e-21	5.0884e-19	36.7932	OR2H1
UBE2N	-0.273816	7.42426	-10.3077	7.00064e-21	5.17812e-19	36.7723	UBE2N
LOC653884	1.03092	8.28086	10.2994	7.43237e-21	5.47694e-19	36.7135	LOC653884
SV2A	0.409462	6.05727	10.2903	7.93358e-21	5.82455e-19	36.6493	SV2A
CYP3A43	0.677369	6.60517	10.2822	8.41404e-21	6.1544e-19	36.5915	CYP3A43
RIMBP2	0.262363	5.56362	10.2784	8.64726e-21	6.30165e-19	36.5647	RIMBP2
EVX1	1.50029	10.6396	10.2778	8.68644e-21	6.30693e-19	36.5602	EVX1
CYP11B1	0.62783	7.69484	10.2772	8.72508e-21	6.31178e-19	36.5558	CYP11B1
KIAA0182	-0.239853	6.04405	-10.2756	8.8257e-21	6.36127e-19	36.5446	KIAA0182
ANKLE2	-0.289066	6.22123	-10.2741	8.92299e-21	6.39418e-19	36.5338	ANKLE2
FAM186B	0.484703	6.12598	10.2734	8.96676e-21	6.39418e-19	36.529	FAM186B
PYY2	1.01852	7.29753	10.2733	8.96849e-21	6.39418e-19	36.5288	PYY2
NCAPD3	-0.320363	6.04946	-10.2681	9.31506e-21	6.61738e-19	36.4915	NCAPD3
PTPN2	-0.264133	7.10048	-10.2646	9.55482e-21	6.76337e-19	36.4666	PTPN2
FLJ35390	1.0914	8.86916	10.2631	9.65549e-21	6.81022e-19	36.4562	FLJ35390
DKFZP586I1420	-0.409081	8.81583	-10.2592	9.93533e-21	6.98266e-19	36.4282	DKFZP586I1420
TMEM175	1.16016	12.6067	10.2581	1.00117e-20	7.01137e-19	36.4206	TMEM175
PFTK2	0.373377	5.68366	10.2493	1.06666e-20	7.4265e-19	36.3584	PFTK2
GNG8	0.729104	6.53834	10.2491	1.06797e-20	7.4265e-19	36.3572	GNG8
GH2	0.382248	5.90951	10.241	1.13258e-20	7.84817e-19	36.2994	GH2
LOC100132050	1.00276	8.91869	10.239	1.14904e-20	7.93439e-19	36.2852	LOC100132050
SF3A2	1.18579	11.6543	10.2359	1.17499e-20	8.0853e-19	36.2633	SF3A2
ORMDL3	0.603282	9.74777	10.2342	1.18907e-20	8.15381e-19	36.2516	ORMDL3
LOC650392	1.3521	10.8272	10.2328	1.20108e-20	8.20769e-19	36.2417	LOC650392
C1orf158	0.881225	7.25443	10.2318	1.20992e-20	8.23957e-19	36.2345	C1orf158
KCND3	0.22955	5.69132	10.2293	1.2316e-20	8.35839e-19	36.217	KCND3
SYNGR4	1.41932	7.84793	10.2246	1.27406e-20	8.61689e-19	36.1837	SYNGR4
ZNF467	0.431896	8.53359	10.2232	1.28728e-20	8.67664e-19	36.1736	ZNF467
P2RX3	0.927807	7.40976	10.215	1.36593e-20	9.17541e-19	36.1153	P2RX3
NUPL2	-0.279543	6.12714	-10.2118	1.3978e-20	9.35766e-19	36.0926	NUPL2
KRT14	0.431525	6.13625	10.2106	1.40972e-20	9.40561e-19	36.0843	KRT14
ITPR2	-0.338415	6.31011	-10.2089	1.42707e-20	9.48932e-19	36.0722	ITPR2
NFKBIL2	0.327735	6.0207	10.2078	1.43874e-20	9.53481e-19	36.0642	NFKBIL2
ATP6V0A2	-0.329708	7.18697	-10.2064	1.45305e-20	9.5974e-19	36.0545	ATP6V0A2
PCSK1N	0.967683	8.09386	10.2032	1.4864e-20	9.76075e-19	36.0322	PCSK1N
LRRC45	0.483546	7.55491	10.2024	1.49561e-20	9.76075e-19	36.0261	LRRC45
C20orf141	0.762425	8.47708	10.2023	1.4962e-20	9.76075e-19	36.0257	C20orf141
KIAA1627	-0.367641	7.18846	-10.2022	1.49755e-20	9.76075e-19	36.0249	KIAA1627
MMP17	1.23851	9.15474	10.1957	1.56933e-20	1.01796e-18	35.9788	MMP17
LOC388494	0.627892	8.1613	10.1954	1.57212e-20	1.01796e-18	35.9771	LOC388494
KIAA0146	-0.348408	7.19802	-10.1948	1.57922e-20	1.01921e-18	35.9727	KIAA0146
COX18	-0.19797	6.14311	-10.1935	1.59399e-20	1.0254e-18	35.9635	COX18
LCE1D	1.3317	13.0517	10.1919	1.61245e-20	1.03391e-18	35.9522	LCE1D
NUMBL	1.11492	7.68472	10.1841	1.70526e-20	1.08987e-18	35.8972	NUMBL
SLC22A18AS	1.31471	8.78999	10.1833	1.71563e-20	1.09125e-18	35.8912	SLC22A18AS
ANGEL2	-0.255024	7.20953	-10.1831	1.71846e-20	1.09125e-18	35.8896	ANGEL2
FOXQ1	0.460168	9.52882	10.1794	1.76436e-20	1.11681e-18	35.8637	FOXQ1
FLJ37078	0.497695	6.66696	10.177	1.79485e-20	1.13248e-18	35.8469	FLJ37078
CPLX2	0.664841	7.49046	10.1705	1.88091e-20	1.183e-18	35.8008	CPLX2
NKX2-5	0.708918	7.29101	10.1697	1.89221e-20	1.18633e-18	35.795	NKX2-5
GPR150	1.34555	12.5967	10.1638	1.97333e-20	1.23327e-18	35.7537	GPR150
ZC3H15	-0.376014	8.91679	-10.1565	2.07981e-20	1.29571e-18	35.7021	ZC3H15
DUSP11	-0.255124	6.93163	-10.1543	2.11311e-20	1.31232e-18	35.6864	DUSP11
C5orf44	-0.326505	6.42742	-10.1498	2.1818e-20	1.35073e-18	35.655	C5orf44
ZNF224	-0.15372	5.90103	-10.1439	2.2763e-20	1.40483e-18	35.6133	ZNF224
SMCR7L	-0.284851	7.6688	-10.1414	2.31866e-20	1.42652e-18	35.5952	SMCR7L
TRIM10	0.54786	7.65547	10.1384	2.36844e-20	1.45262e-18	35.5743	TRIM10
C16orf3	1.2297	9.94584	10.1379	2.37617e-20	1.45285e-18	35.5711	C16orf3
FOXD1	0.279691	5.8027	10.1367	2.39785e-20	1.46158e-18	35.5622	FOXD1
CACNB3	0.589887	7.73073	10.1327	2.46796e-20	1.49969e-18	35.5339	CACNB3
C6orf89	-0.227869	7.33128	-10.1267	2.57594e-20	1.55608e-18	35.4918	C6orf89
ZNF498	-0.189276	5.82743	-10.1267	2.57652e-20	1.55608e-18	35.4916	ZNF498
HGC6.3	0.914802	6.97562	10.1235	2.63479e-20	1.58642e-18	35.4696	HGC6.3
ZER1	0.602054	8.52027	10.1212	2.6786e-20	1.60789e-18	35.4534	ZER1
ZFP161	-0.305402	6.53809	-10.1198	2.70719e-20	1.61742e-18	35.4429	ZFP161
TTBK1	0.958387	7.84556	10.1196	2.71084e-20	1.61742e-18	35.4416	TTBK1
COL27A1	0.332712	6.27376	10.1179	2.74364e-20	1.63205e-18	35.4298	COL27A1
SOAT2	0.374373	6.01349	10.1167	2.76804e-20	1.64162e-18	35.4211	SOAT2
DLGAP3	1.26038	12.796	10.1125	2.852e-20	1.68476e-18	35.3917	DLGAP3
HNRNPH3	-0.332819	8.60372	-10.1122	2.85784e-20	1.68476e-18	35.3897	HNRNPH3
PLEKHG4B	0.312162	5.65429	10.1093	2.91856e-20	1.71544e-18	35.3691	PLEKHG4B
SOX17	0.592496	6.90723	10.1071	2.96507e-20	1.7376e-18	35.3535	SOX17
PDXDC1	-0.194666	6.47915	-10.1006	3.10534e-20	1.81442e-18	35.3081	PDXDC1
SSX2	0.173417	5.4386	10.0979	3.16624e-20	1.84455e-18	35.289	SSX2
DHX15	-0.419109	8.90729	-10.0967	3.19289e-20	1.8546e-18	35.2808	DHX15
MBTPS1	-0.27514	7.23052	-10.0935	3.26917e-20	1.89334e-18	35.2576	MBTPS1
SUPT16H	-0.309002	6.62689	-10.0923	3.29622e-20	1.90342e-18	35.2495	SUPT16H
GUCA1A	0.128396	5.18444	10.0919	3.30628e-20	1.90366e-18	35.2465	GUCA1A
TMED7	-0.255373	5.99547	-10.0871	3.42184e-20	1.96448e-18	35.2127	TMED7
DOCK3	0.416507	5.94976	10.0814	3.56477e-20	2.0406e-18	35.1725	DOCK3
LOC100129122	1.23021	11.6972	10.0782	3.64578e-20	2.08094e-18	35.1504	LOC100129122
RHPN1	0.353779	6.52551	10.0762	3.69928e-20	2.10539e-18	35.1361	RHPN1
AHDC1	0.400731	6.38862	10.0754	3.71991e-20	2.11105e-18	35.1306	AHDC1
PPP2R5B	0.608965	8.96058	10.0679	3.92457e-20	2.22081e-18	35.078	PPP2R5B
RPS6KB1	-0.169384	6.42637	-10.0655	3.99456e-20	2.25396e-18	35.0606	RPS6KB1
ZNF134	-0.206972	6.15698	-10.0636	4.04788e-20	2.27754e-18	35.0476	ZNF134
TEPP	0.441948	5.87068	10.0606	4.13764e-20	2.32143e-18	35.0261	TEPP
SMCR5	0.862547	8.37768	10.0599	4.15685e-20	2.3256e-18	35.0215	SMCR5
NOVA2	1.26038	9.15514	10.0583	4.20533e-20	2.34607e-18	35.0101	NOVA2
CACNA1E	1.61761	9.65628	10.0571	4.2396e-20	2.35853e-18	35.0021	CACNA1E
KRTAP4-1	0.618341	8.05336	10.0539	4.33955e-20	2.40735e-18	34.9792	KRTAP4-1
CNGB1	0.196824	5.49505	10.0497	4.47121e-20	2.47344e-18	34.9499	CNGB1
SNX14	-0.339562	9.09111	-10.0489	4.49836e-20	2.48151e-18	34.9439	SNX14
COX15	-0.211769	6.61811	-10.0485	4.51157e-20	2.48187e-18	34.941	COX15
RAB1B	0.422801	8.00361	10.0444	4.64531e-20	2.54834e-18	34.9123	RAB1B
C16orf53	-0.310397	9.14171	-10.0376	4.87655e-20	2.66563e-18	34.8646	C16orf53
ZNF529	-0.455595	6.22631	-10.0373	4.8861e-20	2.66563e-18	34.8627	ZNF529
JOSD2	0.675722	7.66604	10.0346	4.97994e-20	2.70933e-18	34.844	JOSD2
ERCC2	0.59054	7.82945	10.0332	5.03131e-20	2.72976e-18	34.8339	ERCC2
KCNK15	0.537617	7.43268	10.0267	5.27003e-20	2.85144e-18	34.7883	KCNK15
ANKHD1	-0.215429	7.68516	-10.0258	5.30495e-20	2.8625e-18	34.7818	ANKHD1
SBNO1	-0.214497	6.67323	-10.0223	5.44002e-20	2.92738e-18	34.7571	SBNO1
ZNF180	-0.235353	5.98387	-10.0189	5.57252e-20	2.99053e-18	34.7335	ZNF180
LCE1C	1.22849	10.4347	10.017	5.6474e-20	3.02251e-18	34.7204	LCE1C
SH3BP2	0.463045	8.80004	10.0149	5.73537e-20	3.06129e-18	34.7052	SH3BP2
SS18	-0.230191	6.299	-10.0129	5.81746e-20	3.09674e-18	34.6912	SS18
TRIM44	-0.32665	6.47223	-10.0112	5.88917e-20	3.12648e-18	34.6792	TRIM44
FIBCD1	0.55131	6.27036	10.0051	6.14861e-20	3.25546e-18	34.6368	FIBCD1
PSORS1C2	0.608748	6.73215	10.0032	6.23261e-20	3.29112e-18	34.6235	PSORS1C2
PCGF2	0.456218	5.81418	9.99773	6.48261e-20	3.414e-18	34.5848	PCGF2
RAPSN	0.463199	6.1888	9.9971	6.51176e-20	3.42023e-18	34.5804	RAPSN
AASDHPPT	-0.263827	7.31921	-9.99359	6.67718e-20	3.49781e-18	34.5558	AASDHPPT
POLL	0.548004	7.91854	9.99186	6.75985e-20	3.53175e-18	34.5437	POLL
ZFP64	-0.263108	6.07812	-9.98972	6.86398e-20	3.5767e-18	34.5287	ZFP64
WFDC10B	0.411587	6.66331	9.98198	7.25371e-20	3.76983e-18	34.4744	WFDC10B
ANKRD10	-0.384137	7.62149	-9.98072	7.31941e-20	3.79399e-18	34.4655	ANKRD10
WFDC3	0.380807	6.65243	9.97955	7.38058e-20	3.81568e-18	34.4574	WFDC3
FAM44B	-0.176121	5.65862	-9.97908	7.40557e-20	3.8186e-18	34.454	FAM44B
DPT	0.426084	6.42357	9.97519	7.61379e-20	3.91575e-18	34.4268	DPT
CDH24	0.705875	8.28107	9.97151	7.81613e-20	4.00937e-18	34.401	CDH24
SCARF2	0.448846	7.34971	9.971	7.845e-20	4.01375e-18	34.3974	SCARF2
FAM78A	-0.371729	10.0147	-9.97025	7.88705e-20	4.01945e-18	34.3921	FAM78A
LGALS7B	0.390105	5.95797	9.97007	7.89684e-20	4.01945e-18	34.3909	LGALS7B
HNRNPF	-0.434159	9.99245	-9.96351	8.27529e-20	4.20125e-18	34.3449	HNRNPF
UNQ1945	1.07956	7.79244	9.96008	8.47965e-20	4.29396e-18	34.3209	UNQ1945
PRKAG1	-0.297421	6.55621	-9.95902	8.54437e-20	4.31496e-18	34.3135	PRKAG1
ANKRD33B	0.770798	7.3185	9.95868	8.56482e-20	4.31496e-18	34.3111	ANKRD33B
C14orf4	0.887939	8.50484	9.95727	8.65149e-20	4.34754e-18	34.3012	C14orf4
CD47	-0.376856	8.03523	-9.95429	8.83688e-20	4.4199e-18	34.2804	CD47
SLC4A1AP	-0.288531	7.81316	-9.95424	8.84025e-20	4.4199e-18	34.28	SLC4A1AP
HEXB	-0.410023	9.41824	-9.95009	9.10582e-20	4.54118e-18	34.2509	HEXB
LOC100130456	0.202985	5.46983	9.94922	9.16244e-20	4.55791e-18	34.2449	LOC100130456
DRG1	-0.337494	7.36241	-9.9472	9.29482e-20	4.61215e-18	34.2308	DRG1
DDX21	-0.444819	8.04281	-9.93915	9.84378e-20	4.8723e-18	34.1744	DDX21
CCDC57	0.289281	6.47319	9.93291	1.02909e-19	5.08088e-18	34.1307	CCDC57
M6PR	-0.416454	7.64369	-9.93244	1.0325e-19	5.085e-18	34.1275	M6PR
SBK2	0.725497	6.95675	9.9307	1.0454e-19	5.13575e-18	34.1153	SBK2
CHAD	0.242339	5.6005	9.92736	1.07059e-19	5.24643e-18	34.0919	CHAD
B3GALNT1	0.439846	6.14573	9.92633	1.0784e-19	5.27162e-18	34.0847	B3GALNT1
MYCN	0.594464	6.30203	9.92428	1.09431e-19	5.33617e-18	34.0704	MYCN
RP5-1000E10.4	-0.161698	5.45526	-9.92329	1.10205e-19	5.34878e-18	34.0634	RP5-1000E10.4
MEX3D	0.77875	10.059	9.92303	1.10406e-19	5.34878e-18	34.0616	MEX3D
RORB	0.0936263	5.20801	9.92291	1.10502e-19	5.34878e-18	34.0608	RORB
ST8SIA2	0.396962	6.0921	9.92206	1.11168e-19	5.36786e-18	34.0549	ST8SIA2
DNMT3A	-0.269821	6.7134	-9.9206	1.12333e-19	5.41089e-18	34.0446	DNMT3A
PARD3	0.155036	5.48832	9.9139	1.17816e-19	5.66121e-18	33.9978	PARD3
COPA	-0.191679	6.58588	-9.91322	1.18392e-19	5.67507e-18	33.993	COPA
SPCS2	-0.295992	9.41363	-9.90848	1.22448e-19	5.85525e-18	33.9599	SPCS2
GART	-0.225769	6.35777	-9.90741	1.23386e-19	5.88587e-18	33.9524	GART
THY1	1.54598	10.4988	9.90696	1.23778e-19	5.89035e-18	33.9493	THY1
TXNDC15	-0.320207	8.3979	-9.90338	1.26972e-19	6.02781e-18	33.9243	TXNDC15
ATF1	-0.354172	6.38132	-9.90224	1.28009e-19	6.06249e-18	33.9163	ATF1
LOC255783	0.575297	11.1658	9.90116	1.28995e-19	6.09455e-18	33.9087	LOC255783
TEKT5	0.498683	6.10635	9.90003	1.30035e-19	6.12261e-18	33.9009	TEKT5
RERG	0.39971	5.71201	9.89984	1.30209e-19	6.12261e-18	33.8995	RERG
TCERG1	-0.403182	6.58933	-9.89922	1.30785e-19	6.13507e-18	33.8952	TCERG1
TBKBP1	0.66649	7.81914	9.89861	1.31358e-19	6.14734e-18	33.8909	TBKBP1
FYTTD1	-0.32862	7.94529	-9.89451	1.35241e-19	6.31413e-18	33.8623	FYTTD1
SEC61B	-0.334933	10.7856	-9.89272	1.36969e-19	6.37971e-18	33.8498	SEC61B
SF3B1	-0.244552	8.51844	-9.89124	1.38416e-19	6.43196e-18	33.8395	SF3B1
LOC100134231	0.961513	9.89821	9.89026	1.39391e-19	6.46204e-18	33.8326	LOC100134231
TM9SF3	-0.265343	7.23596	-9.88532	1.44366e-19	6.67701e-18	33.7981	TM9SF3
MED24	0.624163	7.85305	9.88476	1.44938e-19	6.68779e-18	33.7943	MED24
PRAMEF1	0.390705	5.76762	9.88427	1.45448e-19	6.69567e-18	33.7908	PRAMEF1
LOC401588	-0.316024	6.26563	-9.8834	1.46352e-19	6.72164e-18	33.7847	LOC401588
SMYD2	-0.411817	7.89137	-9.87482	1.55548e-19	7.1274e-18	33.7248	SMYD2
KRTAP2-1	1.16936	9.46612	9.87327	1.57268e-19	7.18955e-18	33.714	KRTAP2-1
MRPS7	-0.307666	6.8473	-9.87284	1.57747e-19	7.1948e-18	33.711	MRPS7
TFF1	0.534544	6.64238	9.87039	1.60516e-19	7.3042e-18	33.694	TFF1
ZFYVE27	-0.301169	11.5747	-9.86916	1.6193e-19	7.35163e-18	33.6853	ZFYVE27
LTB4R2	0.355291	6.24117	9.86137	1.7114e-19	7.75193e-18	33.631	LTB4R2
CACNA1A	0.428968	6.14288	9.85902	1.74013e-19	7.86405e-18	33.6146	CACNA1A
SYN1	0.723614	8.01891	9.85587	1.77946e-19	8.01898e-18	33.5927	SYN1
AMH	0.253866	5.5886	9.85563	1.78254e-19	8.01898e-18	33.591	AMH
PRKRIR	-0.349075	8.09006	-9.85157	1.83462e-19	8.23453e-18	33.5627	PRKRIR
C21orf87	0.418464	5.88879	9.8442	1.93318e-19	8.65721e-18	33.5113	C21orf87
LIME1	0.770932	9.10906	9.8428	1.95246e-19	8.7238e-18	33.5015	LIME1
ZC3H11A	-0.220084	8.38227	-9.82889	2.15493e-19	9.6067e-18	33.4046	ZC3H11A
OSBP	-0.209934	6.72459	-9.82848	2.16123e-19	9.61308e-18	33.4017	OSBP
SNX26	0.638218	9.94455	9.82794	2.16939e-19	9.62769e-18	33.398	SNX26
SLC20A1	-0.408125	8.69899	-9.82071	2.28358e-19	1.01117e-17	33.3476	SLC20A1
FAM156A	-0.386284	9.52254	-9.82026	2.29083e-19	1.01212e-17	33.3445	FAM156A
PMS2	-0.172317	5.93856	-9.81987	2.29711e-19	1.01262e-17	33.3418	PMS2
TMEM218	-0.332265	7.91264	-9.81644	2.35372e-19	1.03527e-17	33.3179	TMEM218
SAP30BP	-0.203057	7.75862	-9.8134	2.4049e-19	1.05543e-17	33.2968	SAP30BP
PDE6D	-0.397794	6.8417	-9.808	2.49873e-19	1.09289e-17	33.2592	PDE6D
MYOZ3	0.394199	6.5047	9.80785	2.50133e-19	1.09289e-17	33.2581	MYOZ3
SLC6A8	0.760373	8.32052	9.80551	2.54313e-19	1.10851e-17	33.2419	SLC6A8
KRT85	0.702717	6.88089	9.80523	2.5483e-19	1.10851e-17	33.2399	KRT85
UNC13D	0.457403	7.85494	9.79868	2.66913e-19	1.15852e-17	33.1943	UNC13D
NEUROG1	1.30866	8.42951	9.79386	2.76195e-19	1.19363e-17	33.1608	NEUROG1
OTUD6A	0.544421	6.10812	9.79385	2.76211e-19	1.19363e-17	33.1607	OTUD6A
ANKRA2	-0.27484	7.30613	-9.79251	2.78839e-19	1.20236e-17	33.1514	ANKRA2
PRPF38A	-0.274229	7.93983	-9.79174	2.80364e-19	1.2063e-17	33.146	PRPF38A
GPR156	0.854948	10.2096	9.78574	2.9252e-19	1.25586e-17	33.1043	GPR156
PROKR1	0.924429	8.54084	9.78371	2.96769e-19	1.27134e-17	33.0902	PROKR1
CYB561D1	1.01782	9.11753	9.78066	3.03225e-19	1.29619e-17	33.069	CYB561D1
HIF3A	0.134593	5.3993	9.7735	3.18981e-19	1.36059e-17	33.0193	HIF3A
ATP6V1G1	-0.420437	10.4471	-9.77216	3.22017e-19	1.37059e-17	33.01	ATP6V1G1
PTCRA	0.78699	10.3915	9.7651	3.38523e-19	1.43774e-17	32.9609	PTCRA
RHBG	0.316907	5.73143	9.76433	3.40368e-19	1.44e-17	32.9555	RHBG
KTELC1	-0.257302	6.1052	-9.76372	3.41833e-19	1.44e-17	32.9513	KTELC1
LBX1	0.510752	10.0897	9.76372	3.41838e-19	1.44e-17	32.9513	LBX1
NFATC4	0.298109	5.57806	9.76366	3.41971e-19	1.44e-17	32.9509	NFATC4
FBXL19	0.932811	8.14819	9.76069	3.49229e-19	1.46743e-17	32.9303	FBXL19
NOS1	0.307465	5.75222	9.75982	3.51395e-19	1.4734e-17	32.9242	NOS1
NAV1	0.203148	5.6475	9.75937	3.52511e-19	1.47494e-17	32.9211	NAV1
ANKRD9	0.727402	7.77813	9.75514	3.63218e-19	1.51653e-17	32.8917	ANKRD9
PCDHB7	0.701172	6.10871	9.75459	3.6462e-19	1.51917e-17	32.8879	PCDHB7
TMEM170A	-0.266695	7.81163	-9.74843	3.80849e-19	1.58345e-17	32.8451	TMEM170A
C1orf170	0.234924	5.63177	9.74495	3.90334e-19	1.61948e-17	32.821	C1orf170
CCDC90B	-0.299348	7.21804	-9.73899	4.07105e-19	1.68552e-17	32.7796	CCDC90B
TMED10	-0.314995	8.92887	-9.7378	4.10556e-19	1.69625e-17	32.7714	TMED10
TMEM184C	-0.245285	6.47896	-9.73655	4.14198e-19	1.70772e-17	32.7627	TMEM184C
ZNF140	-0.281507	5.62848	-9.72833	4.38936e-19	1.80595e-17	32.7057	ZNF140
MRGPRF	0.576992	8.09852	9.7276	4.412e-19	1.81149e-17	32.7006	MRGPRF
KRTAP1-3	0.463229	7.7913	9.72661	4.44284e-19	1.82037e-17	32.6938	KRTAP1-3
TRIM4	-0.227748	7.51281	-9.72026	4.64672e-19	1.89996e-17	32.6497	TRIM4
TIMM17A	-0.334952	9.04933	-9.7132	4.88407e-19	1.99288e-17	32.6008	TIMM17A
UHRF2	-0.349129	7.35998	-9.70957	5.01077e-19	2.04036e-17	32.5756	UHRF2
USP17	0.567706	6.70779	9.70844	5.05097e-19	2.0525e-17	32.5678	USP17
RAP1GDS1	-0.336684	6.83344	-9.7079	5.06992e-19	2.05597e-17	32.5641	RAP1GDS1
TMEM85	-0.227949	8.93861	-9.7061	5.13501e-19	2.0781e-17	32.5516	TMEM85
DUX4	1.00297	15.2829	9.70134	5.31009e-19	2.14456e-17	32.5186	DUX4
CHST5	0.504658	5.75101	9.70083	5.32923e-19	2.1479e-17	32.5151	CHST5
ADH5	-0.243793	6.4379	-9.7002	5.35283e-19	2.15301e-17	32.5108	ADH5
LOC113230	0.381597	6.2905	9.69783	5.44329e-19	2.18495e-17	32.4943	LOC113230
ELAC1	-0.316565	6.34589	-9.69211	5.66724e-19	2.27023e-17	32.4547	ELAC1
C16orf81	0.702472	9.05923	9.69069	5.72436e-19	2.28847e-17	32.4449	C16orf81
C19orf55	0.354845	6.43515	9.68765	5.84832e-19	2.3333e-17	32.4238	C19orf55
EED	-0.333195	8.54873	-9.68698	5.87579e-19	2.33954e-17	32.4192	EED
ATRX	-0.228099	6.41903	-9.68604	5.91489e-19	2.35036e-17	32.4127	ATRX
LOC145694	0.910516	7.34062	9.68475	5.9691e-19	2.36714e-17	32.4037	LOC145694
ZFPM1	1.04853	12.2734	9.68413	5.99511e-19	2.37269e-17	32.3995	ZFPM1
PHF16	0.258537	5.93421	9.68251	6.06391e-19	2.39512e-17	32.3882	PHF16
RAB3GAP2	-0.265944	7.45936	-9.68189	6.09041e-19	2.40079e-17	32.384	RAB3GAP2
NKD2	0.763809	7.46361	9.68127	6.1173e-19	2.40658e-17	32.3796	NKD2
GDNF	0.281054	6.39604	9.68059	6.14649e-19	2.41326e-17	32.375	GDNF
PRB3	0.839442	6.86221	9.67358	6.45739e-19	2.5303e-17	32.3265	PRB3
CCDC45	-0.343941	8.20999	-9.67274	6.49601e-19	2.54039e-17	32.3206	CCDC45
LGALS3BP	0.435463	6.32169	9.66922	6.65897e-19	2.59791e-17	32.2963	LGALS3BP
LOC100131262	1.07525	10.2404	9.669	6.6694e-19	2.59791e-17	32.2948	LOC100131262
TGIF2	-0.23653	5.93003	-9.66838	6.69837e-19	2.60406e-17	32.2905	TGIF2
NBPF14	-0.524796	9.10802	-9.66634	6.79549e-19	2.63662e-17	32.2764	NBPF14
CLDN11	0.341651	6.06257	9.66526	6.84725e-19	2.65122e-17	32.2689	CLDN11
TPSG1	1.14387	14.7745	9.665	6.85996e-19	2.65122e-17	32.2671	TPSG1
AP1M2	0.419618	5.94192	9.66458	6.8799e-19	2.65269e-17	32.2642	AP1M2
LRRC47	-0.250293	6.75794	-9.66436	6.89062e-19	2.65269e-17	32.2627	LRRC47
AMMECR1L	-0.121864	6.50757	-9.66284	6.96471e-19	2.67599e-17	32.2522	AMMECR1L
UCN2	1.43088	10.6996	9.66254	6.97949e-19	2.67647e-17	32.2501	UCN2
THYN1	-0.387784	7.99771	-9.65922	7.14479e-19	2.73455e-17	32.2271	THYN1
WDSOF1	-0.223978	6.47072	-9.65644	7.28586e-19	2.78314e-17	32.2079	WDSOF1
UTP18	-0.429232	7.66573	-9.65442	7.39037e-19	2.81e-17	32.1939	UTP18
FLJ30430	0.283716	5.59608	9.6544	7.39138e-19	2.81e-17	32.1938	FLJ30430
PDCD6IP	-0.264426	7.04293	-9.65425	7.39886e-19	2.81e-17	32.1928	PDCD6IP
RNF4	-0.321705	8.36946	-9.65286	7.47155e-19	2.83216e-17	32.1832	RNF4
LDB3	0.108946	5.22972	9.65045	7.59972e-19	2.87523e-17	32.1665	LDB3
UCK2	-0.324039	6.14866	-9.64966	7.64191e-19	2.88566e-17	32.1611	UCK2
DDX20	-0.298811	7.49345	-9.64938	7.65716e-19	2.8859e-17	32.1591	DDX20
GNL2	-0.322507	7.6001	-9.64722	7.7741e-19	2.92014e-17	32.1442	GNL2
KBTBD4	-0.194753	6.35483	-9.64716	7.77758e-19	2.92014e-17	32.1438	KBTBD4
S100PBP	-0.244527	7.41284	-9.64674	7.80058e-19	2.92322e-17	32.1409	S100PBP
NPBWR1	0.919366	7.75	9.64476	7.90976e-19	2.95852e-17	32.1272	NPBWR1
THEM5	1.10574	9.11975	9.64334	7.98931e-19	2.98262e-17	32.1174	THEM5
CYP2W1	0.687812	6.37793	9.64215	8.05629e-19	3.00196e-17	32.1092	CYP2W1
C20orf144	0.416033	6.52493	9.63628	8.3962e-19	3.12272e-17	32.0686	C20orf144
GNRH2	0.482309	6.50095	9.63501	8.4712e-19	3.14469e-17	32.0599	GNRH2
ZNF131	-0.351174	8.39363	-9.63327	8.57561e-19	3.17748e-17	32.0478	ZNF131
C9orf62	1.08391	11.4864	9.62683	8.97271e-19	3.31676e-17	32.0034	C9orf62
C12orf73	-0.237107	5.82501	-9.62663	8.98509e-19	3.31676e-17	32.002	C12orf73
BAT3	0.452409	11.2301	9.61894	9.48426e-19	3.49449e-17	31.9489	BAT3
NPBWR2	0.599809	6.08057	9.61657	9.64326e-19	3.54646e-17	31.9326	NPBWR2
PWWP2A	-0.198172	6.48081	-9.61442	9.79043e-19	3.59389e-17	31.9177	PWWP2A
TP53RK	-0.195969	6.0609	-9.61343	9.85856e-19	3.61218e-17	31.9109	TP53RK
NMD3	-0.22488	6.04736	-9.61066	1.00524e-18	3.67638e-17	31.8918	NMD3
OR5L2	0.469911	5.90249	9.6091	1.0163e-18	3.70997e-17	31.881	OR5L2
PLAC4	0.503427	7.31257	9.60819	1.0228e-18	3.72679e-17	31.8748	PLAC4
FBN3	0.910204	7.45542	9.60771	1.02631e-18	3.73269e-17	31.8714	FBN3
TEAD3	0.688237	7.84581	9.60503	1.04574e-18	3.79639e-17	31.853	TEAD3
IL17F	0.4967	5.9146	9.6037	1.05555e-18	3.82496e-17	31.8438	IL17F
EPN3	0.358223	5.85796	9.60123	1.07403e-18	3.88479e-17	31.8268	EPN3
ADAM6	0.195447	5.40245	9.60038	1.08047e-18	3.90096e-17	31.8209	ADAM6
C2orf30	-0.353264	7.06345	-9.59654	1.11003e-18	4.00038e-17	31.7944	C2orf30
APPBP2	-0.201277	6.4842	-9.59612	1.11328e-18	4.00358e-17	31.7915	APPBP2
ADAT3	0.307598	6.12567	9.5959	1.11498e-18	4.00358e-17	31.79	ADAT3
GLUD1	-0.327516	8.24278	-9.59561	1.11729e-18	4.00461e-17	31.788	GLUD1
C7orf42	-0.317094	8.04143	-9.59517	1.12072e-18	4.00963e-17	31.785	C7orf42
HNRPLL	-0.382408	6.61574	-9.59472	1.12424e-18	4.01493e-17	31.7819	HNRPLL
CABP5	1.1633	9.65579	9.59382	1.13139e-18	4.03319e-17	31.7757	CABP5
TIA1	-0.241655	6.78191	-9.58519	1.20205e-18	4.27736e-17	31.7162	TIA1
UBE2K	-0.196693	8.02608	-9.58432	1.20943e-18	4.29586e-17	31.7102	UBE2K
SPSB4	1.04945	8.83877	9.58391	1.21283e-18	4.30023e-17	31.7074	SPSB4
PSMD6	-0.354214	9.31195	-9.58336	1.21754e-18	4.30917e-17	31.7036	PSMD6
AXL	0.518637	6.42444	9.58173	1.23154e-18	4.35094e-17	31.6924	AXL
NR5A1	0.324961	5.53987	9.57908	1.25467e-18	4.42471e-17	31.6741	NR5A1
FOXL1	0.832854	7.39645	9.57699	1.27322e-18	4.4802e-17	31.6597	FOXL1
SMARCE1	-0.256702	8.01029	-9.57679	1.27494e-18	4.4802e-17	31.6584	SMARCE1
TRAPPC10	-0.354431	8.31014	-9.57424	1.29798e-18	4.54994e-17	31.6408	TRAPPC10
PIPOX	0.688044	6.83538	9.57409	1.29939e-18	4.54994e-17	31.6397	PIPOX
CYP4A11	0.333768	5.65272	9.57366	1.30326e-18	4.55541e-17	31.6368	CYP4A11
ALPPL2	0.537686	7.4274	9.57085	1.32924e-18	4.63801e-17	31.6174	ALPPL2
TGFB1I1	0.218927	5.47203	9.56783	1.3577e-18	4.72435e-17	31.5966	TGFB1I1
SS18L1	-0.187192	5.88212	-9.56771	1.35877e-18	4.72435e-17	31.5958	SS18L1
OGFR	0.744962	12.8959	9.56385	1.39606e-18	4.84443e-17	31.5692	OGFR
LOC100129500	0.771504	6.97163	9.56363	1.39821e-18	4.84443e-17	31.5677	LOC100129500
LOC339344	0.579955	9.25181	9.56062	1.42802e-18	4.93906e-17	31.547	LOC339344
ANKRD53	0.339771	6.01361	9.55906	1.44373e-18	4.98467e-17	31.5363	ANKRD53
LOC100131582	1.06502	9.36789	9.55731	1.46152e-18	5.03726e-17	31.5242	LOC100131582
UGT2A1	0.974467	7.5946	9.55407	1.49504e-18	5.14383e-17	31.502	UGT2A1
SFRS1	-0.278256	7.68636	-9.55293	1.50708e-18	5.17624e-17	31.4941	SFRS1
PNRC2	-0.371505	9.16545	-9.55207	1.51614e-18	5.1983e-17	31.4882	PNRC2
TMEM86B	0.48785	8.62096	9.55176	1.51946e-18	5.20067e-17	31.4861	TMEM86B
MTMR9	-0.193493	6.2084	-9.55039	1.53414e-18	5.24183e-17	31.4766	MTMR9
SMEK1	-0.22232	8.11025	-9.54774	1.56291e-18	5.33091e-17	31.4584	SMEK1
SLC35A1	-0.341518	7.65549	-9.54714	1.56948e-18	5.34407e-17	31.4543	SLC35A1
ATP11C	-0.17611	5.86162	-9.54664	1.575e-18	5.35366e-17	31.4508	ATP11C
TMEM87A	-0.176758	7.61183	-9.541	1.63838e-18	5.55951e-17	31.4121	TMEM87A
MOV10L1	0.357943	5.66404	9.53941	1.65679e-18	5.61234e-17	31.4011	MOV10L1
CNIH2	0.503384	6.20953	9.5358	1.69913e-18	5.74591e-17	31.3763	CNIH2
LOC339240	0.379095	5.7545	9.53434	1.71663e-18	5.79518e-17	31.3662	LOC339240
VWA1	0.351343	6.42459	9.53385	1.72248e-18	5.80499e-17	31.3629	VWA1
SCARA3	0.519898	6.53964	9.53355	1.72619e-18	5.80759e-17	31.3608	SCARA3
GPR25	0.811184	7.65472	9.5331	1.73164e-18	5.816e-17	31.3577	GPR25
UBR7	-0.256029	6.96545	-9.53225	1.74197e-18	5.84077e-17	31.3519	UBR7
ATXN7L2	0.414395	7.41568	9.52487	1.83417e-18	6.13949e-17	31.3012	ATXN7L2
RIOK1	-0.202813	6.04002	-9.52114	1.88274e-18	6.2914e-17	31.2755	RIOK1
ELAVL1	-0.224308	6.68966	-9.51625	1.94823e-18	6.49926e-17	31.242	ELAVL1
THOC1	-0.253964	5.78948	-9.51526	1.96184e-18	6.53362e-17	31.2351	THOC1
TM2D3	-0.312661	8.32586	-9.51154	2.01353e-18	6.69449e-17	31.2096	TM2D3
EBF4	0.917655	8.08472	9.51028	2.03128e-18	6.74215e-17	31.201	EBF4
PSMG2	-0.38313	7.54278	-9.50999	2.03538e-18	6.7444e-17	31.199	PSMG2
LBX2	0.451787	5.90919	9.5074	2.07262e-18	6.85631e-17	31.1812	LBX2
KHDRBS3	0.374544	5.92907	9.50517	2.10525e-18	6.9526e-17	31.1658	KHDRBS3
MMP28	0.561369	6.61235	9.504	2.12254e-18	6.998e-17	31.1578	MMP28
RBM34	-0.317332	7.24435	-9.50196	2.15299e-18	7.08657e-17	31.1438	RBM34
C16orf13	0.870025	12.4242	9.50057	2.17398e-18	7.14376e-17	31.1343	C16orf13
DYNC1LI2	-0.232217	7.91393	-9.49885	2.20022e-18	7.21797e-17	31.1225	DYNC1LI2
TMEM151A	0.486573	6.52263	9.49709	2.22752e-18	7.29541e-17	31.1104	TMEM151A
NIP7	-0.316049	7.38116	-9.49549	2.25248e-18	7.36495e-17	31.0995	NIP7
MYEOV	0.914355	8.27862	9.49288	2.29401e-18	7.48832e-17	31.0815	MYEOV
GTF2F2	-0.315197	7.65326	-9.49232	2.3029e-18	7.50494e-17	31.0777	GTF2F2
LCE5A	1.0475	14.452	9.49166	2.31368e-18	7.52766e-17	31.0731	LCE5A
ICAM5	0.158674	5.38819	9.49104	2.3237e-18	7.54783e-17	31.0689	ICAM5
FGD1	0.407582	6.34313	9.48313	2.4556e-18	7.96317e-17	31.0147	FGD1
YY1	-0.236984	8.99151	-9.47929	2.52237e-18	8.16628e-17	30.9883	YY1
C1orf174	-0.475162	9.5766	-9.47458	2.60665e-18	8.42531e-17	30.9561	C1orf174
KRCC1	-0.408749	8.329	-9.47149	2.66359e-18	8.5953e-17	30.9348	KRCC1
SOX1	0.620149	7.92632	9.46864	2.71712e-18	8.75374e-17	30.9153	SOX1
LOC553158	0.313391	5.63178	9.46829	2.72371e-18	8.76068e-17	30.9129	LOC553158
tcag7.1023	0.70059	7.13248	9.46715	2.74538e-18	8.80252e-17	30.9051	tcag7.1023
ALG11	-0.211084	5.85419	-9.46693	2.74972e-18	8.80252e-17	30.9036	ALG11
ADAMTS7	0.578322	7.85611	9.46691	2.75009e-18	8.80252e-17	30.9035	ADAMTS7
PARD6G	0.706833	9.01989	9.46333	2.81967e-18	9.01064e-17	30.8789	PARD6G
SLC9A6	-0.163955	6.33944	-9.4622	2.8419e-18	9.04193e-17	30.8712	SLC9A6
LOC730168	0.927182	6.82492	9.46217	2.84244e-18	9.04193e-17	30.871	LOC730168
PDE8A	-0.2378	5.65375	-9.46207	2.84456e-18	9.04193e-17	30.8703	PDE8A
CASKIN1	0.537622	9.94444	9.46191	2.84778e-18	9.04193e-17	30.8692	CASKIN1
TRNAU1AP	-0.194331	6.69818	-9.46093	2.86713e-18	9.08874e-17	30.8625	TRNAU1AP
RALA	-0.263816	6.70085	-9.45985	2.88883e-18	9.14285e-17	30.8551	RALA
HCN2	0.946363	16.1063	9.45864	2.91341e-18	9.2059e-17	30.8468	HCN2
MOP-1	1.20171	6.82579	9.45497	2.98892e-18	9.42943e-17	30.8217	MOP-1
YPEL4	0.423025	6.86179	9.45118	3.06901e-18	9.66664e-17	30.7957	YPEL4
FBN1	0.829664	7.13211	9.44921	3.11151e-18	9.7849e-17	30.7822	FBN1
CHERP	-0.337602	7.58024	-9.44765	3.14546e-18	9.87595e-17	30.7716	CHERP
SYNPO	0.373369	6.47854	9.44724	3.15448e-18	9.88855e-17	30.7688	SYNPO
MED20	-0.264917	6.00258	-9.44511	3.20167e-18	1.00206e-16	30.7542	MED20
LOC92249	1.37215	10.3579	9.44232	3.26459e-18	1.02013e-16	30.7351	LOC92249
ABCB7	-0.310943	7.58062	-9.44031	3.31061e-18	1.03288e-16	30.7213	ABCB7
SLC22A12	0.365745	5.87985	9.43838	3.35538e-18	1.0452e-16	30.7081	SLC22A12
SEC63	-0.214915	6.76548	-9.43689	3.39042e-18	1.05183e-16	30.6979	SEC63
YIPF5	-0.235003	6.81787	-9.43682	3.392e-18	1.05183e-16	30.6975	YIPF5
PSMD1	-0.209626	8.25239	-9.4368	3.39266e-18	1.05183e-16	30.6973	PSMD1
WNT4	0.265647	5.86249	9.43532	3.4277e-18	1.06103e-16	30.6872	WNT4
ALDOA	0.563772	13.4066	9.4326	3.49319e-18	1.07961e-16	30.6686	ALDOA
PPIL5	-0.133537	5.58264	-9.43235	3.49943e-18	1.07985e-16	30.6669	PPIL5
CREB3L1	0.979924	9.17787	9.4274	3.62222e-18	1.11599e-16	30.633	CREB3L1
ATCAY	0.320711	5.81999	9.4255	3.67031e-18	1.12905e-16	30.62	ATCAY
GUCY2G	0.513278	5.71882	9.42361	3.71897e-18	1.14118e-16	30.6071	GUCY2G
RAVER1	0.766233	9.07209	9.42352	3.72131e-18	1.14118e-16	30.6065	RAVER1
ANKDD1A	0.496312	6.04088	9.42324	3.72869e-18	1.14167e-16	30.6046	ANKDD1A
HIST3H2BB	0.206279	6.85162	9.42195	3.76235e-18	1.15019e-16	30.5957	HIST3H2BB
LCE4A	0.300908	5.6802	9.42081	3.7924e-18	1.15759e-16	30.5879	LCE4A
FAM44C	-0.193785	5.49932	-9.41796	3.86831e-18	1.17894e-16	30.5685	FAM44C
MLYCD	-0.245106	6.76802	-9.41599	3.9217e-18	1.19337e-16	30.555	MLYCD
OXCT1	-0.381607	6.37149	-9.41393	3.97827e-18	1.20872e-16	30.5409	OXCT1
SLC22A10	1.08291	8.00134	9.4126	4.01548e-18	1.21815e-16	30.5318	SLC22A10
TICAM2	-0.191643	5.67231	-9.41209	4.02951e-18	1.22053e-16	30.5284	TICAM2
EXT2	-0.302525	7.71977	-9.40887	4.12106e-18	1.24635e-16	30.5063	EXT2
NUDT9	-0.377064	6.65676	-9.40794	4.14766e-18	1.25248e-16	30.5	NUDT9
NECAP2	-0.33461	8.56022	-9.40559	4.21604e-18	1.27118e-16	30.4839	NECAP2
RNF114	-0.300268	8.59517	-9.40399	4.26344e-18	1.28352e-16	30.473	RNF114
WDR37	-0.30924	8.61238	-9.39853	4.42835e-18	1.33113e-16	30.4357	WDR37
GGA1	-0.213036	8.66303	-9.39465	4.54945e-18	1.36546e-16	30.4092	GGA1
CAPN5	0.24945	5.80333	9.39194	4.63598e-18	1.38932e-16	30.3907	CAPN5
NFIC	0.479627	6.08569	9.38972	4.70826e-18	1.40884e-16	30.3755	NFIC
FLJ11235	0.173222	5.80441	9.38626	4.82277e-18	1.44092e-16	30.3519	FLJ11235
NUP160	-0.221499	6.48259	-9.38577	4.83917e-18	1.44364e-16	30.3486	NUP160
SCRT2	0.812857	8.1796	9.38375	4.9077e-18	1.46187e-16	30.3348	SCRT2
SHARPIN	0.639206	9.76119	9.37965	5.04952e-18	1.50185e-16	30.3068	SHARPIN
N4BP2L1	-0.362109	7.52278	-9.37789	5.11167e-18	1.51805e-16	30.2948	N4BP2L1
SLC39A10	-0.32245	6.02602	-9.37411	5.24772e-18	1.55612e-16	30.269	SLC39A10
DBP	0.788161	8.70998	9.36964	5.41309e-18	1.60275e-16	30.2386	DBP
SPATA2L	1.03301	13.3724	9.36809	5.47174e-18	1.6155e-16	30.228	SPATA2L
KIAA1219	-0.324307	7.7615	-9.36807	5.47251e-18	1.6155e-16	30.2278	KIAA1219
DNAJB11	-0.305928	8.42463	-9.36768	5.48734e-18	1.61746e-16	30.2252	DNAJB11
ZDHHC8	0.985228	9.36168	9.36708	5.51018e-18	1.62177e-16	30.2211	ZDHHC8
TREX2	0.219897	5.56455	9.36422	5.62096e-18	1.65191e-16	30.2016	TREX2
ZNF557	-0.24593	6.38227	-9.36268	5.68121e-18	1.66713e-16	30.1911	ZNF557
C1orf116	0.332626	5.80722	9.36228	5.69727e-18	1.66937e-16	30.1883	C1orf116
ATP10D	-0.21845	6.19858	-9.36018	5.78068e-18	1.6913e-16	30.1741	ATP10D
LUC7L2	-0.30968	7.54327	-9.35862	5.84362e-18	1.70718e-16	30.1634	LUC7L2
KRT76	0.367012	5.663	9.35734	5.8959e-18	1.71991e-16	30.1547	KRT76
C2orf29	-0.333488	7.27644	-9.35366	6.04848e-18	1.75989e-16	30.1296	C2orf29
UBL4A	1.14337	10.0457	9.35361	6.05078e-18	1.75989e-16	30.1292	UBL4A
QRICH1	-0.357698	8.57807	-9.34842	6.27248e-18	1.82169e-16	30.0939	QRICH1
GOPC	-0.223078	6.96303	-9.34689	6.3396e-18	1.83848e-16	30.0835	GOPC
MRPL28	0.45836	9.89184	9.34539	6.40567e-18	1.85319e-16	30.0733	MRPL28
ZNF330	-0.379468	7.33094	-9.34532	6.40907e-18	1.85319e-16	30.0728	ZNF330
C2orf51	0.243682	5.48468	9.34045	6.62928e-18	1.91406e-16	30.0396	C2orf51
CLEC4M	0.231717	5.46811	9.33863	6.71346e-18	1.93554e-16	30.0272	CLEC4M
SLC25A33	-0.26111	6.63603	-9.3384	6.72389e-18	1.93572e-16	30.0257	SLC25A33
MUC4	0.721318	8.10049	9.32777	7.2384e-18	2.07991e-16	29.9533	MUC4
UTP3	-0.42465	8.9225	-9.32762	7.24581e-18	2.07991e-16	29.9523	UTP3
DAB1	0.812669	6.93115	9.32592	7.33176e-18	2.10152e-16	29.9407	DAB1
C1orf123	-0.267064	7.40499	-9.32073	7.60024e-18	2.17532e-16	29.9054	C1orf123
IGF2	0.51778	7.65852	9.31949	7.66615e-18	2.19101e-16	29.8969	IGF2
PPP1R7	-0.226647	9.12	-9.31534	7.88953e-18	2.25159e-16	29.8687	PPP1R7
PPP2CA	-0.44755	8.66955	-9.31299	8.01897e-18	2.28523e-16	29.8528	PPP2CA
MAPK8IP3	0.29801	5.74074	9.31115	8.12189e-18	2.31123e-16	29.8402	MAPK8IP3
TBX1	0.129848	5.34426	9.31067	8.14917e-18	2.31393e-16	29.8369	TBX1
GYG2	0.125693	5.27818	9.31039	8.16493e-18	2.31393e-16	29.835	GYG2
SLC38A5	0.788712	8.60777	9.31036	8.16653e-18	2.31393e-16	29.8349	SLC38A5
NFS1	-0.130391	6.24794	-9.30958	8.21093e-18	2.32318e-16	29.8295	NFS1
SCO1	-0.281463	7.03617	-9.30932	8.22564e-18	2.32401e-16	29.8278	SCO1
ICOSLG	0.229343	6.30787	9.30842	8.27697e-18	2.33517e-16	29.8217	ICOSLG
OR6W1P	0.851811	6.53554	9.30781	8.31206e-18	2.34172e-16	29.8175	OR6W1P
ZNF673	-0.22172	5.93689	-9.30653	8.38613e-18	2.35923e-16	29.8088	ZNF673
TCTE3	0.246858	5.74123	9.30057	8.73943e-18	2.45363e-16	29.7683	TCTE3
GLIS2	0.707954	6.68784	9.30045	8.74656e-18	2.45363e-16	29.7675	GLIS2
MLH1	-0.328492	8.92883	-9.29951	8.80395e-18	2.46623e-16	29.7611	MLH1
AKAP6	0.269305	5.52156	9.29679	8.97116e-18	2.50736e-16	29.7426	AKAP6
CD79A	1.00661	12.9712	9.29671	8.97616e-18	2.50736e-16	29.7421	CD79A
AGTR1	0.153107	5.34955	9.29542	9.05638e-18	2.52619e-16	29.7333	AGTR1
VPS13C	-0.192953	6.59218	-9.29314	9.20041e-18	2.56275e-16	29.7178	VPS13C
TSN	-0.223895	7.66221	-9.29098	9.33944e-18	2.59781e-16	29.7031	TSN
MCOLN1	0.551495	7.87625	9.28695	9.60356e-18	2.66752e-16	29.6757	MCOLN1
GPX2	0.499302	6.14568	9.28399	9.80173e-18	2.71874e-16	29.6557	GPX2
CNKSR2	0.282489	5.61053	9.2826	9.89648e-18	2.74117e-16	29.6462	CNKSR2
HMGN2	-0.30465	11.891	-9.2767	1.03089e-17	2.8514e-16	29.6062	HMGN2
CLCC1	-0.171058	6.02092	-9.27526	1.04121e-17	2.87593e-16	29.5964	CLCC1
C4orf41	-0.268588	7.14139	-9.26973	1.08182e-17	2.98392e-16	29.5588	C4orf41
MOGAT3	0.311925	5.77168	9.26915	1.08612e-17	2.99159e-16	29.5549	MOGAT3
C19orf2	-0.33481	7.11436	-9.26734	1.09982e-17	3.02488e-16	29.5426	C19orf2
LOC442211	0.669778	9.21221	9.26715	1.10126e-17	3.02488e-16	29.5413	LOC442211
EXOC3L2	0.676374	13.1005	9.26646	1.10655e-17	3.03517e-16	29.5366	EXOC3L2
GIGYF1	0.513489	8.2383	9.26459	1.12096e-17	3.07042e-16	29.5239	GIGYF1
MTRF1	-0.21871	6.06597	-9.26361	1.12854e-17	3.08692e-16	29.5173	MTRF1
AKAP8	-0.25581	8.25007	-9.26286	1.13439e-17	3.09863e-16	29.5122	AKAP8
P2RY8	-0.423231	9.33797	-9.2621	1.14035e-17	3.11062e-16	29.5071	P2RY8
AHCYL2	-0.167873	6.06939	-9.26107	1.14851e-17	3.12854e-16	29.5001	AHCYL2
KLK14	0.716116	7.39483	9.2604	1.15384e-17	3.13874e-16	29.4956	KLK14
C9orf25	1.05266	11.1038	9.25923	1.16325e-17	3.15998e-16	29.4876	C9orf25
RBBP4	-0.202781	6.70153	-9.25603	1.18918e-17	3.22599e-16	29.4659	RBBP4
SLC26A11	-0.482109	9.21181	-9.25495	1.19815e-17	3.24585e-16	29.4586	SLC26A11
RPAIN	-0.31209	7.62917	-9.25325	1.21224e-17	3.27953e-16	29.4471	RPAIN
SYNCRIP	-0.251519	7.20911	-9.25102	1.23113e-17	3.32086e-16	29.4319	SYNCRIP
CTCF	-0.243855	6.57571	-9.25076	1.23334e-17	3.32086e-16	29.4302	CTCF
FLJ43860	0.26967	5.50812	9.2507	1.23379e-17	3.32086e-16	29.4298	FLJ43860
VPS41	-0.287658	6.39716	-9.25065	1.23424e-17	3.32086e-16	29.4294	VPS41
H1FNT	0.357393	6.03315	9.25016	1.2384e-17	3.32752e-16	29.4261	H1FNT
CHRD	0.431278	6.24123	9.24924	1.2463e-17	3.34418e-16	29.4199	CHRD
HOMEZ	-0.197867	5.98687	-9.24856	1.25222e-17	3.3555e-16	29.4152	HOMEZ
PRB4	0.475681	6.56601	9.24511	1.28242e-17	3.43177e-16	29.3919	PRB4
ERCC3	-0.285036	7.22345	-9.24488	1.28442e-17	3.43247e-16	29.3903	ERCC3
TTC5	-0.353539	6.62281	-9.24218	1.30858e-17	3.49232e-16	29.372	TTC5
C22orf25	0.756146	8.03101	9.24121	1.31741e-17	3.51113e-16	29.3654	C22orf25
SMS	-0.287442	7.15417	-9.23848	1.34245e-17	3.57305e-16	29.347	SMS
CDC37L1	-0.2457	6.16162	-9.23644	1.36146e-17	3.61878e-16	29.3331	CDC37L1
COL20A1	0.192216	5.53808	9.23419	1.38274e-17	3.6704e-16	29.3179	COL20A1
CEL	0.124266	5.30035	9.23194	1.40438e-17	3.72284e-16	29.3027	CEL
GINS3	-0.134241	5.63486	-9.23155	1.40825e-17	3.72392e-16	29.3	GINS3
EYA3	-0.130991	5.79745	-9.23151	1.40856e-17	3.72392e-16	29.2998	EYA3
CDC34	0.69064	11.5718	9.2304	1.41938e-17	3.7475e-16	29.2923	CDC34
KLHL24	-0.228453	6.84064	-9.22923	1.43092e-17	3.77293e-16	29.2843	KLHL24
RNF169	-0.311622	7.56486	-9.22867	1.43642e-17	3.78165e-16	29.2805	RNF169
FAM43B	0.406103	6.39211	9.22851	1.43806e-17	3.78165e-16	29.2794	FAM43B
AP4E1	-0.155411	6.19378	-9.22792	1.44396e-17	3.79213e-16	29.2754	AP4E1
RYK	-0.270739	6.28229	-9.22662	1.4569e-17	3.82103e-16	29.2666	RYK
LIPT1	-0.259142	5.98355	-9.22345	1.48911e-17	3.90033e-16	29.2452	LIPT1
ZNF75D	-0.179449	6.20102	-9.21689	1.558e-17	4.07537e-16	29.2008	ZNF75D
ZNF655	-0.226883	7.87627	-9.21386	1.5909e-17	4.15591e-16	29.1803	ZNF655
CDC40	-0.23831	7.17615	-9.21305	1.59983e-17	4.17373e-16	29.1748	CDC40
TTC9B	0.934167	7.41595	9.20808	1.65561e-17	4.31353e-16	29.1412	TTC9B
HNRNPA1L2	-0.350666	9.66977	-9.20553	1.685e-17	4.37914e-16	29.1239	HNRNPA1L2
SLC22A23	0.530428	6.91828	9.20535	1.68703e-17	4.37914e-16	29.1227	SLC22A23
CRTC1	0.419556	10.6286	9.20532	1.68744e-17	4.37914e-16	29.1225	CRTC1
FAM107B	-0.370248	10.6888	-9.20486	1.69277e-17	4.38721e-16	29.1194	FAM107B
USP24	-0.296729	7.28432	-9.20428	1.69959e-17	4.39911e-16	29.1154	USP24
MRFAP1L1	-0.402674	9.45087	-9.20332	1.7108e-17	4.42233e-16	29.109	MRFAP1L1
C5orf37	-0.248506	6.53547	-9.20042	1.74534e-17	4.50573e-16	29.0893	C5orf37
ARV1	-0.158646	5.9482	-9.19894	1.76325e-17	4.54601e-16	29.0793	ARV1
NSUN2	-0.366184	9.45244	-9.19655	1.79245e-17	4.61528e-16	29.0632	NSUN2
ZNF207	-0.243203	6.9418	-9.1956	1.80421e-17	4.6395e-16	29.0568	ZNF207
INO80	-0.245134	6.985	-9.18626	1.92412e-17	4.9414e-16	28.9936	INO80
ATG12	-0.263757	8.0792	-9.18415	1.95224e-17	5.00712e-16	28.9794	ATG12
TOMM40L	-0.251318	6.98731	-9.1835	1.96105e-17	5.02318e-16	28.975	TOMM40L
TPR	-0.312216	9.42118	-9.18103	1.99463e-17	5.10257e-16	28.9583	TPR
EN2	1.48999	11.3808	9.18009	2.00762e-17	5.12918e-16	28.9519	EN2
CTPS	-0.327836	6.98309	-9.17907	2.0217e-17	5.15847e-16	28.9451	CTPS
TACR2	0.650058	7.0382	9.17655	2.05712e-17	5.24207e-16	28.928	TACR2
CRAT	0.369851	6.24299	9.1726	2.11384e-17	5.37967e-16	28.9013	CRAT
GPR12	0.902955	7.32235	9.16815	2.1795e-17	5.53964e-16	28.8713	GPR12
MRPS6	-0.331306	9.29256	-9.16771	2.18612e-17	5.54931e-16	28.8683	MRPS6
SLC17A7	0.780519	7.24706	9.1666	2.20287e-17	5.58466e-16	28.8609	SLC17A7
IGBP1	-0.240018	8.00702	-9.16035	2.29958e-17	5.82237e-16	28.8187	IGBP1
C9orf4	0.323993	5.2956	9.15911	2.31936e-17	5.86492e-16	28.8103	C9orf4
INPP5E	-0.200272	6.4494	-9.15444	2.39488e-17	6.04815e-16	28.7788	INPP5E
CNOT8	-0.330272	8.63652	-9.15362	2.40848e-17	6.07472e-16	28.7733	CNOT8
LOC284402	0.656002	6.88316	9.15302	2.4184e-17	6.09197e-16	28.7692	LOC284402
L3MBTL	-0.125414	5.43464	-9.15095	2.45313e-17	6.17158e-16	28.7552	L3MBTL
SOX3	0.433655	7.82749	9.15047	2.46113e-17	6.18382e-16	28.7521	SOX3
NCL	-0.375881	9.55061	-9.14937	2.47984e-17	6.22254e-16	28.7446	NCL
ZNF211	-0.295077	6.36505	-9.1492	2.48284e-17	6.22254e-16	28.7434	ZNF211
FOXH1	1.00521	9.51024	9.14605	2.53704e-17	6.35031e-16	28.7222	FOXH1
LOC643201	0.0854349	5.28319	9.14562	2.54457e-17	6.36111e-16	28.7193	LOC643201
C4orf29	-0.234475	5.9981	-9.14374	2.57768e-17	6.43572e-16	28.7066	C4orf29
HNRNPC	-0.259184	10.5594	-9.14103	2.62618e-17	6.54853e-16	28.6883	HNRNPC
TSPAN31	-0.199182	6.11034	-9.13989	2.64677e-17	6.59156e-16	28.6807	TSPAN31
MESP1	0.380263	6.41901	9.13951	2.65362e-17	6.60029e-16	28.6781	MESP1
RIC8A	-0.217213	9.73536	-9.13741	2.69216e-17	6.68774e-16	28.664	RIC8A
TP73	0.0678205	5.19655	9.13603	2.71784e-17	6.73965e-16	28.6547	TP73
ERI1	-0.154204	5.48109	-9.13592	2.71988e-17	6.73965e-16	28.6539	ERI1
KIFC3	0.642688	7.08216	9.13494	2.73824e-17	6.77664e-16	28.6473	KIFC3
ZBTB33	-0.141385	6.01867	-9.13445	2.74748e-17	6.79099e-16	28.644	ZBTB33
BRD2	-0.256269	9.73667	-9.13256	2.78344e-17	6.87127e-16	28.6313	BRD2
LALBA	1.1332	7.74621	9.12955	2.84156e-17	7.00598e-16	28.611	LALBA
NCBP1	-0.238591	6.90633	-9.12515	2.92871e-17	7.21187e-16	28.5813	NCBP1
HAGHL	0.601629	6.57409	9.12485	2.93476e-17	7.21777e-16	28.5793	HAGHL
KLK9	0.568361	6.82877	9.12335	2.96508e-17	7.28326e-16	28.5692	KLK9
RAE1	-0.155359	6.48115	-9.1204	3.0257e-17	7.42292e-16	28.5494	RAE1
NBPF3	-0.289987	9.77142	-9.11974	3.03949e-17	7.4475e-16	28.5449	NBPF3
PILRB	-0.375264	10.656	-9.11916	3.05162e-17	7.46797e-16	28.541	PILRB
C3orf63	-0.242482	6.67063	-9.11759	3.08464e-17	7.53943e-16	28.5304	C3orf63
LOC100128364	0.621437	7.59152	9.11632	3.11164e-17	7.59066e-16	28.5219	LOC100128364
ST3GAL3	0.188797	5.83959	9.11624	3.11329e-17	7.59066e-16	28.5214	ST3GAL3
LDOC1L	-0.337617	6.82792	-9.11603	3.11777e-17	7.59222e-16	28.52	LDOC1L
OR1F2P	0.309691	5.64362	9.11256	3.19291e-17	7.76562e-16	28.4966	OR1F2P
PRKAB1	-0.290594	6.71824	-9.11156	3.21479e-17	7.80856e-16	28.4899	PRKAB1
LOC201175	0.581275	8.3857	9.1114	3.21847e-17	7.80856e-16	28.4888	LOC201175
SMOC1	0.160199	5.38687	9.10916	3.26822e-17	7.91953e-16	28.4737	SMOC1
PRKAG2	-0.249603	7.15382	-9.10877	3.27687e-17	7.93075e-16	28.4711	PRKAG2
PRDM2	-0.257137	7.01854	-9.10843	3.28462e-17	7.93977e-16	28.4688	PRDM2
RECQL	-0.163977	6.58761	-9.10767	3.30174e-17	7.97139e-16	28.4637	RECQL
LOC220729	-0.309807	8.1009	-9.1072	3.31236e-17	7.98228e-16	28.4605	LOC220729
NOLC1	-0.287702	6.94204	-9.10712	3.31433e-17	7.98228e-16	28.46	NOLC1
PCLO	0.253436	5.88615	9.10461	3.3717e-17	8.11055e-16	28.4431	PCLO
GFRA3	0.677625	7.08565	9.10381	3.39035e-17	8.14549e-16	28.4377	GFRA3
OR7E24	0.744688	7.19971	9.10341	3.39954e-17	8.15766e-16	28.4351	OR7E24
C14orf139	0.854896	12.3977	9.10292	3.41112e-17	8.17551e-16	28.4317	C14orf139
GON4L	-0.161631	7.16274	-9.10078	3.4616e-17	8.28645e-16	28.4173	GON4L
HOXA3	0.426942	10.4619	9.09874	3.51018e-17	8.39256e-16	28.4036	HOXA3
KLF16	0.512107	9.57741	9.09736	3.54367e-17	8.46238e-16	28.3943	KLF16
NSMCE4A	-0.288896	7.39692	-9.09491	3.60364e-17	8.59121e-16	28.3778	NSMCE4A
TMCC2	0.695771	7.61887	9.0948	3.60632e-17	8.59121e-16	28.3771	TMCC2
MASP2	0.183821	5.47227	9.09202	3.67564e-17	8.7458e-16	28.3584	MASP2
PRR17	0.851531	7.937	9.08821	3.77288e-17	8.96109e-16	28.3328	PRR17
C1orf198	0.553485	8.82533	9.08812	3.77519e-17	8.96109e-16	28.3322	C1orf198
FAR1	-0.224935	6.16306	-9.08737	3.79473e-17	8.99664e-16	28.3271	FAR1
KRT81	0.940988	10.1292	9.08105	3.96249e-17	9.38312e-16	28.2847	KRT81
LRP3	1.1835	11.7174	9.08045	3.97869e-17	9.4102e-16	28.2807	LRP3
RNASE1	0.348357	6.00966	9.07523	4.1235e-17	9.74103e-16	28.2456	RNASE1
DCLRE1C	-0.23527	6.84053	-9.07502	4.12945e-17	9.74343e-16	28.2442	DCLRE1C
ATP6V0C	0.512925	12.7701	9.07421	4.15239e-17	9.77975e-16	28.2387	ATP6V0C
C10orf137	-0.166937	5.99417	-9.07413	4.15475e-17	9.77975e-16	28.2382	C10orf137
ESRRB	0.212513	5.46005	9.07298	4.18771e-17	9.84559e-16	28.2304	ESRRB
SMPD4	-0.279202	8.54411	-9.0726	4.19849e-17	9.8592e-16	28.2279	SMPD4
FARP1	0.223851	5.42577	9.06821	4.32651e-17	1.01478e-15	28.1984	FARP1
LOC442175	0.420831	5.88422	9.06793	4.33495e-17	1.01555e-15	28.1965	LOC442175
C6orf64	-0.300668	6.66327	-9.06688	4.36603e-17	1.02162e-15	28.1895	C6orf64
CUTC	-0.382224	7.81962	-9.06622	4.38593e-17	1.02506e-15	28.1851	CUTC
SLC25A39	0.755332	13.6818	9.06604	4.39125e-17	1.02509e-15	28.1839	SLC25A39
C19orf42	-0.259328	7.542	-9.06509	4.4198e-17	1.03031e-15	28.1775	C19orf42
PRPS2	-0.258124	5.73022	-9.06495	4.42405e-17	1.03031e-15	28.1766	PRPS2
FBXL17	0.695451	8.74126	9.06021	4.56993e-17	1.0627e-15	28.1447	FBXL17
GFM2	-0.219848	7.04561	-9.06009	4.57386e-17	1.0627e-15	28.1439	GFM2
IGFBPL1	0.144803	5.33266	9.05968	4.58668e-17	1.06442e-15	28.1411	IGFBPL1
PTGES3	-0.253	8.18454	-9.05906	4.60609e-17	1.06767e-15	28.137	PTGES3
C1orf102	0.273024	5.85756	9.05573	4.71223e-17	1.09099e-15	28.1146	C1orf102
PHOSPHO1	0.628631	7.89238	9.05375	4.77652e-17	1.10346e-15	28.1013	PHOSPHO1
CRYBB3	0.371846	6.03155	9.05373	4.77723e-17	1.10346e-15	28.1012	CRYBB3
ZBTB2	-0.186347	6.39466	-9.05169	4.84409e-17	1.11759e-15	28.0876	ZBTB2
DKFZP434A062	0.172563	5.3924	9.05115	4.86224e-17	1.12047e-15	28.0839	DKFZP434A062
RRP7B	0.495397	8.66115	9.05034	4.88925e-17	1.12538e-15	28.0785	RRP7B
SLC36A3	0.718028	6.99887	9.04883	4.93976e-17	1.13569e-15	28.0684	SLC36A3
PGRMC2	-0.328849	9.10158	-9.04642	5.02192e-17	1.15323e-15	28.0522	PGRMC2
CLTA	-0.307253	9.7451	-9.04413	5.10103e-17	1.17004e-15	28.0369	CLTA
CEP152	-0.155628	5.50043	-9.04362	5.11911e-17	1.17282e-15	28.0334	CEP152
PLCXD2	1.29285	9.48731	9.04234	5.16406e-17	1.18175e-15	28.0248	PLCXD2
QTRTD1	-0.317881	7.68955	-9.04085	5.21669e-17	1.19241e-15	28.0149	QTRTD1
AEBP2	-0.20094	6.66792	-9.03727	5.34596e-17	1.22055e-15	27.9908	AEBP2
ADAT2	-0.246186	5.94538	-9.03687	5.36062e-17	1.22248e-15	27.9881	ADAT2
ZNF579	1.10554	13.4794	9.03508	5.42665e-17	1.23611e-15	27.9761	ZNF579
MYL4	0.605958	8.39237	9.03413	5.46197e-17	1.24272e-15	27.9698	MYL4
REEP6	0.452353	7.41248	9.03331	5.49274e-17	1.24829e-15	27.9643	REEP6
UTS2R	1.25639	12.5894	9.0313	5.56846e-17	1.26404e-15	27.9508	UTS2R
ACAD10	0.273465	6.27055	9.03032	5.60573e-17	1.27104e-15	27.9443	ACAD10
ARSF	0.269537	5.3889	9.02952	5.63652e-17	1.27655e-15	27.9389	ARSF
UNQ6167	0.223422	5.66083	9.02815	5.68971e-17	1.28713e-15	27.9297	UNQ6167
SPTB	0.265145	5.97498	9.02682	5.7414e-17	1.29733e-15	27.9208	SPTB
ADAMTS13	0.232858	5.94157	9.02611	5.7693e-17	1.30215e-15	27.9161	ADAMTS13
HRH3	0.430737	6.65057	9.02593	5.77653e-17	1.30229e-15	27.9148	HRH3
ASTL	0.275	5.9002	9.02511	5.80903e-17	1.30813e-15	27.9093	ASTL
ENHO	0.582206	6.9556	9.0222	5.9256e-17	1.33286e-15	27.8898	ENHO
DPM2	0.688149	9.75656	9.02134	5.96054e-17	1.33919e-15	27.8841	DPM2
ACTL6B	0.381382	5.77462	9.01897	6.05761e-17	1.35794e-15	27.8682	ACTL6B
TXNDC4	-0.237652	7.85922	-9.01897	6.05774e-17	1.35794e-15	27.8682	TXNDC4
CDKN2AIP	-0.270161	6.51595	-9.01868	6.06954e-17	1.35904e-15	27.8663	CDKN2AIP
SNAP47	-0.274215	8.26307	-9.01735	6.1251e-17	1.36993e-15	27.8573	SNAP47
FAM148A	1.02628	8.29279	9.01652	6.15974e-17	1.37601e-15	27.8518	FAM148A
LRPPRC	-0.331884	6.44988	-9.01637	6.16623e-17	1.37601e-15	27.8508	LRPPRC
FCAMR	0.224375	5.66299	9.01402	6.2657e-17	1.39554e-15	27.8351	FCAMR
RNPC3	0.38911	8.14816	9.01397	6.2679e-17	1.39554e-15	27.8347	RNPC3
TOX3	0.503242	6.35785	9.01363	6.28242e-17	1.3972e-15	27.8325	TOX3
HES4	0.878705	9.9024	9.01179	6.36172e-17	1.41325e-15	27.8201	HES4
FOXE1	0.485322	6.01678	9.01144	6.37718e-17	1.41509e-15	27.8178	FOXE1
C13orf27	-0.315292	6.68323	-9.00586	6.62424e-17	1.46826e-15	27.7805	C13orf27
C21orf66	-0.169382	5.72276	-9.00287	6.76087e-17	1.49687e-15	27.7604	C21orf66
CCDC114	0.393352	5.6675	9.00232	6.78625e-17	1.5008e-15	27.7568	CCDC114
LOC157740	0.722999	7.26947	9.00133	6.8321e-17	1.50925e-15	27.7502	LOC157740
HPS4	-0.318941	7.38679	-8.99916	6.9343e-17	1.53012e-15	27.7356	HPS4
LOC100129291	0.163677	5.31042	8.99825	6.97728e-17	1.53627e-15	27.7295	LOC100129291
NPC1L1	0.566889	7.91721	8.99812	6.98371e-17	1.53627e-15	27.7286	NPC1L1
PSPC1	-0.212728	7.1476	-8.99808	6.9855e-17	1.53627e-15	27.7284	PSPC1
UBR5	-0.322558	6.28412	-8.99609	7.08109e-17	1.55555e-15	27.715	UBR5
C1orf63	-0.391671	8.8822	-8.99518	7.12489e-17	1.56344e-15	27.709	C1orf63
BBC3	0.341165	11.2962	8.99424	7.17064e-17	1.57173e-15	27.7027	BBC3
SLC6A5	0.618035	6.4559	8.99404	7.18049e-17	1.57175e-15	27.7014	SLC6A5
GYPC	0.740803	12.6301	8.99391	7.18664e-17	1.57175e-15	27.7005	GYPC
SLC16A9	0.388294	5.77147	8.99055	7.35318e-17	1.60639e-15	27.678	SLC16A9
EVI5L	0.459576	6.5226	8.99004	7.3788e-17	1.61021e-15	27.6746	EVI5L
ADAMTS18	0.124516	5.28632	8.98988	7.38716e-17	1.61025e-15	27.6735	ADAMTS18
CHRM1	0.494285	6.01134	8.98774	7.49536e-17	1.63204e-15	27.6593	CHRM1
CASKIN2	0.291236	5.70301	8.98737	7.51425e-17	1.63435e-15	27.6568	CASKIN2
DNTTIP2	-0.300921	8.66428	-8.98587	7.59169e-17	1.64938e-15	27.6467	DNTTIP2
GTF2E1	-0.320734	7.51001	-8.98543	7.61422e-17	1.65126e-15	27.6438	GTF2E1
CLINT1	-0.262973	8.16382	-8.98538	7.61709e-17	1.65126e-15	27.6435	CLINT1
MAP2K7	0.240033	5.69297	8.98345	7.71777e-17	1.67125e-15	27.6306	MAP2K7
OR5V1	0.650723	6.77033	8.98273	7.75573e-17	1.67763e-15	27.6258	OR5V1
HSPA5	-0.3414	7.75052	-8.97677	8.07729e-17	1.74528e-15	27.5859	HSPA5
KLHL7	-0.168648	5.9012	-8.9748	8.1865e-17	1.76694e-15	27.5727	KLHL7
HMGN1	-0.311414	9.1503	-8.97448	8.2042e-17	1.76883e-15	27.5706	HMGN1
ALG2	-0.250618	6.41894	-8.97213	8.33649e-17	1.79539e-15	27.5549	ALG2
IFITM5	1.33022	13.145	8.97126	8.38575e-17	1.80326e-15	27.5491	IFITM5
RNF7	-0.319327	9.77128	-8.97117	8.39129e-17	1.80326e-15	27.5485	RNF7
C7orf43	0.784142	7.91868	8.96704	8.63043e-17	1.85263e-15	27.5209	C7orf43
PIGM	-0.264982	6.41128	-8.9609	8.99866e-17	1.92958e-15	27.4799	PIGM
KDELR2	-0.214679	7.31521	-8.95966	9.07522e-17	1.94389e-15	27.4716	KDELR2
MYCBP	-0.318152	8.06844	-8.95757	9.20507e-17	1.96957e-15	27.4577	MYCBP
CYB5B	-0.363693	7.1813	-8.95658	9.26724e-17	1.98072e-15	27.4511	CYB5B
FOXC1	0.383984	5.9291	8.9558	9.3167e-17	1.98914e-15	27.4459	FOXC1
CD4	0.700567	11.5245	8.95429	9.41236e-17	2.00739e-15	27.4358	CD4
XRCC3	0.355449	6.00009	8.95341	9.46916e-17	2.01733e-15	27.4299	XRCC3
DNM1P35	0.995856	15.3507	8.94925	9.74114e-17	2.07304e-15	27.4021	DNM1P35
PDIA4	-0.409468	8.05984	-8.94724	9.87487e-17	2.09923e-15	27.3888	PDIA4
CBWD2	-0.343135	7.90901	-8.94612	9.95025e-17	2.11298e-15	27.3813	CBWD2
BUB3	-0.286917	7.84744	-8.94462	1.00527e-16	2.13244e-15	27.3713	BUB3
GGCT	-0.295573	7.81496	-8.94404	1.00921e-16	2.13851e-15	27.3674	GGCT
GALNT11	-0.192336	6.75457	-8.94241	1.02044e-16	2.16e-15	27.3566	GALNT11
RBM6	-0.456375	9.17195	-8.94157	1.02634e-16	2.17014e-15	27.3509	RBM6
RQCD1	-0.122135	5.68108	-8.94082	1.03155e-16	2.17884e-15	27.3459	RQCD1
NPAS3	0.679157	8.84396	8.9366	1.06155e-16	2.23981e-15	27.3178	NPAS3
HCN4	1.28715	14.3284	8.9357	1.0681e-16	2.25122e-15	27.3118	HCN4
TMEM39A	-0.201329	6.29042	-8.93508	1.0726e-16	2.25828e-15	27.3077	TMEM39A
BHLHE40	-0.407626	7.0336	-8.93482	1.07453e-16	2.25994e-15	27.3059	BHLHE40
UNQ5814	0.419529	5.84044	8.93445	1.07716e-16	2.26307e-15	27.3035	UNQ5814
LSR	0.47861	7.10903	8.93325	1.08602e-16	2.27926e-15	27.2955	LSR
TMTC3	-0.178007	5.50654	-8.93256	1.09109e-16	2.28746e-15	27.2909	TMTC3
ZNF32	-0.260447	6.11228	-8.92785	1.12663e-16	2.35812e-15	27.2594	ZNF32
OSTM1	-0.210307	7.49048	-8.92777	1.12718e-16	2.35812e-15	27.259	OSTM1
SPATA22	0.564425	6.22389	8.92488	1.14954e-16	2.40235e-15	27.2397	SPATA22
ARL8B	-0.249593	7.84151	-8.92449	1.15261e-16	2.4048e-15	27.2371	ARL8B
DENND2A	0.360128	5.65337	8.92442	1.15314e-16	2.4048e-15	27.2366	DENND2A
PEX12	-0.225134	5.93707	-8.92423	1.15464e-16	2.40537e-15	27.2354	PEX12
SPTBN4	0.412068	5.92128	8.92323	1.16255e-16	2.4193e-15	27.2287	SPTBN4
RFX4	0.163667	5.28638	8.9226	1.16752e-16	2.42709e-15	27.2245	RFX4
PEX10	0.227534	6.06666	8.91948	1.19246e-16	2.47632e-15	27.2037	PEX10
JMJD2C	-0.219235	6.46694	-8.91896	1.1967e-16	2.48253e-15	27.2003	JMJD2C
SLFN11	-0.33221	8.2641	-8.91819	1.20302e-16	2.49303e-15	27.1951	SLFN11
AP3S1	-0.360402	9.78449	-8.91419	1.23607e-16	2.55882e-15	27.1685	AP3S1
FUT11	0.438336	6.79752	8.91068	1.26594e-16	2.61792e-15	27.1451	FUT11
ILF2	-0.274056	9.86432	-8.90513	1.31452e-16	2.71381e-15	27.1081	ILF2
SMARCC1	-0.206766	7.00817	-8.90507	1.31506e-16	2.71381e-15	27.1077	SMARCC1
CTSC	-0.222609	7.17462	-8.90425	1.32233e-16	2.72595e-15	27.1023	CTSC
SETX	-0.203231	7.81795	-8.90386	1.32587e-16	2.7304e-15	27.0997	SETX
RPS6KA2	0.532291	7.80452	8.89903	1.36999e-16	2.81832e-15	27.0676	RPS6KA2
MRPL3	-0.318056	6.94275	-8.89845	1.37541e-16	2.82654e-15	27.0637	MRPL3
FTSJD1	-0.176925	5.62078	-8.89652	1.39358e-16	2.86089e-15	27.0509	FTSJD1
CALHM1	0.217134	5.47476	8.89617	1.39688e-16	2.8647e-15	27.0485	CALHM1
ARL1	-0.234302	6.33446	-8.89586	1.39975e-16	2.8676e-15	27.0465	ARL1
KLF14	0.974697	10.3602	8.89543	1.40389e-16	2.8731e-15	27.0436	KLF14
FFAR3	0.97237	8.12961	8.89476	1.41031e-16	2.88326e-15	27.0391	FFAR3
PDIA6	-0.402948	8.95688	-8.89146	1.44216e-16	2.94532e-15	27.0172	PDIA6
YEATS2	-0.221747	6.72343	-8.89104	1.4463e-16	2.95072e-15	27.0144	YEATS2
WTAP	-0.296288	7.41131	-8.8905	1.4516e-16	2.95848e-15	27.0108	WTAP
GLTPD2	0.473592	6.13262	8.88866	1.46983e-16	2.99255e-15	26.9986	GLTPD2
ACTR8	-0.1606	5.98427	-8.8869	1.48747e-16	3.02533e-15	26.9869	ACTR8
HAGH	0.698643	11.8548	8.88621	1.49444e-16	3.03638e-15	26.9823	HAGH
COPS7A	-0.232516	6.64715	-8.88463	1.51055e-16	3.06403e-15	26.9718	COPS7A
RABGEF1	-0.214519	6.95489	-8.8845	1.5119e-16	3.06403e-15	26.9709	RABGEF1
CRHR2	0.832003	6.79816	8.88442	1.5127e-16	3.06403e-15	26.9704	CRHR2
MAPK1IP1L	-0.174079	7.46942	-8.88318	1.52543e-16	3.08665e-15	26.9622	MAPK1IP1L
FAM173B	-0.164132	5.58591	-8.88073	1.55095e-16	3.13508e-15	26.9459	FAM173B
IL1F10	0.337927	5.79774	8.87991	1.55962e-16	3.14938e-15	26.9404	IL1F10
BTBD1	-0.276319	8.75708	-8.87704	1.59022e-16	3.2079e-15	26.9214	BTBD1
FOXN1	0.573217	6.3579	8.87606	1.60077e-16	3.22587e-15	26.9149	FOXN1
ADRB3	0.747887	7.21504	8.87578	1.60384e-16	3.22877e-15	26.913	ADRB3
ARNTL	-0.334537	8.07262	-8.8752	1.6102e-16	3.23497e-15	26.9091	ARNTL
OSR2	0.102051	5.2246	8.8752	1.6102e-16	3.23497e-15	26.9091	OSR2
PIGQ	0.344359	7.52249	8.87355	1.62822e-16	3.26786e-15	26.8982	PIGQ
RTF1	-0.223409	6.55072	-8.87181	1.64756e-16	3.3003e-15	26.8866	RTF1
MGC12966	-0.253054	6.46426	-8.8718	1.64773e-16	3.3003e-15	26.8865	MGC12966
SNRPA1	-0.476775	7.54821	-8.87006	1.66718e-16	3.33587e-15	26.875	SNRPA1
CCT7	-0.298122	9.97517	-8.86902	1.67896e-16	3.35606e-15	26.8681	CCT7
C19orf12	-0.293965	7.1397	-8.86869	1.68272e-16	3.36017e-15	26.8659	C19orf12
UPK2	0.233235	5.63046	8.86484	1.72722e-16	3.44555e-15	26.8403	UPK2
MMRN2	0.443997	6.48628	8.86368	1.74085e-16	3.46922e-15	26.8326	MMRN2
DNAJC4	0.428749	7.50242	8.86043	1.77958e-16	3.54284e-15	26.811	DNAJC4
IRF8	-0.389443	6.544	-8.85885	1.79868e-16	3.57493e-15	26.8006	IRF8
C17orf28	0.382694	5.91626	8.8588	1.79932e-16	3.57493e-15	26.8002	C17orf28
HCRT	0.801816	10.2154	8.85844	1.8036e-16	3.57983e-15	26.7979	HCRT
FLJ22184	1.22456	13.1013	8.85747	1.81559e-16	3.60001e-15	26.7914	FLJ22184
GIMAP1	-0.322922	9.68082	-8.85649	1.82757e-16	3.62013e-15	26.7849	GIMAP1
AFG3L1	-0.323057	8.08364	-8.85596	1.83418e-16	3.62957e-15	26.7814	AFG3L1
CXCL3	0.379921	5.99152	8.85076	1.89984e-16	3.75575e-15	26.7469	CXCL3
FXR1	-0.206686	7.34754	-8.84977	1.91268e-16	3.77735e-15	26.7403	FXR1
PROP1	1.13662	9.73341	8.84634	1.95752e-16	3.86205e-15	26.7175	PROP1
PTH2	0.60695	6.53553	8.84545	1.96929e-16	3.88139e-15	26.7117	PTH2
OR11A1	0.548709	6.75339	8.84466	1.97986e-16	3.89834e-15	26.7064	OR11A1
SYCP1	0.139484	5.37775	8.84128	2.02566e-16	3.97911e-15	26.684	SYCP1
PCDHGA7	0.562156	7.36503	8.84123	2.02634e-16	3.97911e-15	26.6837	PCDHGA7
CHCHD5	0.277695	7.09644	8.84119	2.02693e-16	3.97911e-15	26.6834	CHCHD5
FAM76A	-0.175232	5.86239	-8.83823	2.06788e-16	4.05548e-15	26.6638	FAM76A
PGBD2	-0.293993	6.81662	-8.83758	2.07692e-16	4.06917e-15	26.6595	PGBD2
RBMS2	0.610376	7.41274	8.83393	2.12883e-16	4.16673e-15	26.6353	RBMS2
H2BFXP	0.41719	6.11431	8.83266	2.14725e-16	4.19861e-15	26.6268	H2BFXP
KCNH2	0.384609	6.20924	8.83233	2.15199e-16	4.20372e-15	26.6247	KCNH2
PALB2	-0.153718	5.35011	-8.83188	2.15854e-16	4.21236e-15	26.6217	PALB2
IGF2BP2	0.425404	6.79994	8.82914	2.19888e-16	4.28684e-15	26.6035	IGF2BP2
DPEP1	0.215815	5.3514	8.82895	2.20174e-16	4.28818e-15	26.6022	DPEP1
C9orf7	0.363928	6.95827	8.82838	2.21023e-16	4.30047e-15	26.5985	C9orf7
KRTAP12-1	0.377794	5.71635	8.82774	2.21982e-16	4.31103e-15	26.5942	KRTAP12-1
EEA1	-0.183879	6.14852	-8.82772	2.22002e-16	4.31103e-15	26.5941	EEA1
CDC42EP1	0.471152	6.74117	8.82718	2.22825e-16	4.32276e-15	26.5905	CDC42EP1
PHF3	-0.284183	8.50255	-8.82654	2.23789e-16	4.33721e-15	26.5863	PHF3
AFG3L2	-0.233341	6.08698	-8.82297	2.29251e-16	4.43871e-15	26.5626	AFG3L2
LOC644656	-0.234675	6.14035	-8.8213	2.31842e-16	4.48447e-15	26.5516	LOC644656
ATG5	-0.226136	6.57605	-8.82079	2.32652e-16	4.49573e-15	26.5482	ATG5
PHKB	-0.267145	8.87662	-8.81981	2.34186e-16	4.52095e-15	26.5417	PHKB
C9orf50	0.55551	6.44562	8.8196	2.34515e-16	4.52288e-15	26.5403	C9orf50
C12orf5	-0.18552	6.2619	-8.81931	2.34989e-16	4.52761e-15	26.5384	C12orf5
CLPS	0.72113	7.17062	8.81788	2.37268e-16	4.56706e-15	26.5289	CLPS
SPATA18	0.192516	5.40262	8.8153	2.41438e-16	4.6428e-15	26.5118	SPATA18
BMS1	-0.197917	6.33503	-8.81123	2.48154e-16	4.7673e-15	26.4849	BMS1
NUDT21	-0.262663	7.87258	-8.80708	2.55203e-16	4.89796e-15	26.4574	NUDT21
CLK1	-0.410698	8.48983	-8.80671	2.55849e-16	4.90559e-15	26.455	CLK1
ADPGK	-0.313955	7.94284	-8.80472	2.59293e-16	4.96681e-15	26.4418	ADPGK
UMPS	-0.315193	7.33589	-8.80456	2.5959e-16	4.96767e-15	26.4407	UMPS
BAZ2A	-0.355706	7.62491	-8.80418	2.60254e-16	4.97434e-15	26.4382	BAZ2A
BLMH	-0.314896	8.28051	-8.80407	2.60442e-16	4.97434e-15	26.4375	BLMH
G3BP2	-0.198425	7.43266	-8.80313	2.62105e-16	5.00127e-15	26.4313	G3BP2
PSMD5	-0.203443	6.33251	-8.80193	2.64235e-16	5.03705e-15	26.4233	PSMD5
WDR53	-0.237867	7.09849	-8.80138	2.65213e-16	5.0508e-15	26.4197	WDR53
CPNE7	0.343067	6.47522	8.8003	2.67156e-16	5.08291e-15	26.4125	CPNE7
C17orf85	-0.144012	5.63522	-8.79675	2.7363e-16	5.20108e-15	26.3891	C17orf85
NKIRAS1	-0.154726	5.33314	-8.79651	2.74066e-16	5.20435e-15	26.3875	NKIRAS1
FUSIP1	-0.243238	7.18821	-8.79597	2.7506e-16	5.21822e-15	26.3839	FUSIP1
TMEM50B	-0.251104	7.07495	-8.79523	2.76444e-16	5.23944e-15	26.379	TMEM50B
COL9A1	0.223854	5.68761	8.7935	2.79683e-16	5.29574e-15	26.3676	COL9A1
IMP4	-0.197004	6.50711	-8.79222	2.82114e-16	5.33665e-15	26.3591	IMP4
FBXO3	-0.204927	6.10744	-8.7901	2.86167e-16	5.40814e-15	26.3451	FBXO3
DUSP12	-0.277555	8.52023	-8.78939	2.87553e-16	5.42914e-15	26.3404	DUSP12
hCG_20426	0.676866	7.99208	8.78835	2.89564e-16	5.46188e-15	26.3336	hCG_20426
CYTSA	-0.228756	7.99856	-8.78645	2.93304e-16	5.52716e-15	26.321	CYTSA
FAM111A	-0.451733	9.46758	-8.78536	2.95473e-16	5.56273e-15	26.3137	FAM111A
DNAJB9	-0.290187	7.88567	-8.78217	3.01889e-16	5.6781e-15	26.2927	DNAJB9
SEC23B	-0.288557	7.00667	-8.78032	3.0568e-16	5.74394e-15	26.2804	SEC23B
HNRNPA1	-0.354018	9.97645	-8.77973	3.06898e-16	5.76081e-15	26.2765	HNRNPA1
PCDHB13	0.456431	6.71188	8.7796	3.07161e-16	5.76081e-15	26.2757	PCDHB13
KLF1	0.597288	6.89489	8.77787	3.10765e-16	5.8191e-15	26.2643	KLF1
CTXN1	0.408162	6.37378	8.77782	3.10859e-16	5.8191e-15	26.264	CTXN1
TRIP10	0.346426	5.94885	8.77188	3.23567e-16	6.05125e-15	26.2247	TRIP10
RAB22A	-0.204707	6.95898	-8.76684	3.34728e-16	6.25405e-15	26.1914	RAB22A
GPR119	1.01802	8.88222	8.76662	3.3523e-16	6.25752e-15	26.1899	GPR119
TXNL4B	-0.180396	6.24489	-8.76557	3.37592e-16	6.29565e-15	26.1831	TXNL4B
UBE2A	-0.261572	9.09703	-8.76538	3.38041e-16	6.29809e-15	26.1818	UBE2A
BPIL1	1.16581	8.72604	8.76315	3.43153e-16	6.3873e-15	26.167	BPIL1
CDCA3	0.245205	5.71851	8.76183	3.46203e-16	6.43801e-15	26.1584	CDCA3
GATA1	0.638427	7.75895	8.7605	3.49314e-16	6.48974e-15	26.1496	GATA1
THSD1	-0.321206	6.97464	-8.75937	3.51986e-16	6.53324e-15	26.1421	THSD1
USP47	-0.195855	6.42123	-8.75301	3.67368e-16	6.81235e-15	26.1002	USP47
CHCHD3	-0.257888	6.70612	-8.7498	3.75389e-16	6.95455e-15	26.079	CHCHD3
CRABP1	0.510348	6.97529	8.74905	3.77292e-16	6.98006e-15	26.074	CRABP1
ROBO3	0.391702	7.48922	8.74898	3.77472e-16	6.98006e-15	26.0736	ROBO3
TRAF3IP1	-0.205809	5.98529	-8.74869	3.782e-16	6.98698e-15	26.0717	TRAF3IP1
ZNF830	-0.389518	7.24939	-8.74785	3.8035e-16	7.01991e-15	26.0661	ZNF830
EIF2B1	-0.279623	8.38801	-8.74772	3.80694e-16	7.01991e-15	26.0652	EIF2B1
PCBD2	-0.177303	5.9891	-8.74487	3.88046e-16	7.1488e-15	26.0465	PCBD2
CTF1	0.342825	5.76283	8.74432	3.89498e-16	7.15967e-15	26.0428	CTF1
HMG20A	-0.255709	6.06503	-8.7443	3.89533e-16	7.15967e-15	26.0427	HMG20A
MRPL16	-0.302838	9.38388	-8.74423	3.89723e-16	7.15967e-15	26.0422	MRPL16
ARS2	-0.192792	7.34076	-8.74342	3.91865e-16	7.19232e-15	26.0369	ARS2
SRC	0.3568	6.41206	8.74148	3.96994e-16	7.27969e-15	26.0241	SRC
AQP10	0.429578	6.6953	8.74073	3.99005e-16	7.30979e-15	26.0192	AQP10
ST6GALNAC4	0.662343	7.88222	8.73975	4.01638e-16	7.35121e-15	26.0127	ST6GALNAC4
HSPA8	-0.325567	11.957	-8.73937	4.02671e-16	7.36329e-15	26.0102	HSPA8
FOXD3	0.446705	7.10493	8.73617	4.11418e-16	7.51627e-15	25.9891	FOXD3
POLG2	-0.344619	7.93513	-8.73465	4.15659e-16	7.58335e-15	25.9791	POLG2
ZNF786	-0.308904	6.65274	-8.73458	4.15857e-16	7.58335e-15	25.9786	ZNF786
HES7	0.789235	15.4338	8.73415	4.17055e-16	7.59818e-15	25.9758	HES7
H2AFJ	0.301605	9.17016	8.73062	4.27053e-16	7.77315e-15	25.9525	H2AFJ
MAML1	-0.362794	8.46954	-8.72896	4.31852e-16	7.85326e-15	25.9416	MAML1
BRD7P2	-0.280653	7.03147	-8.72463	4.44587e-16	8.07741e-15	25.9131	BRD7P2
STK11	0.420859	8.21423	8.72322	4.48832e-16	8.14704e-15	25.9038	STK11
TOMM20	-0.270828	7.89208	-8.7228	4.50104e-16	8.16264e-15	25.901	TOMM20
LOC652005	0.245591	5.76907	8.72145	4.54207e-16	8.22572e-15	25.8921	LOC652005
RNF41	-0.229163	6.46948	-8.72138	4.54416e-16	8.22572e-15	25.8916	RNF41
SLC5A2	0.629497	8.37804	8.72073	4.56386e-16	8.25381e-15	25.8874	SLC5A2
RSF1	-0.254948	7.10007	-8.72044	4.57282e-16	8.26245e-15	25.8855	RSF1
BMP8B	0.392708	8.18494	8.71902	4.61655e-16	8.33385e-15	25.8761	BMP8B
GRINA	0.59416	8.30251	8.71771	4.65755e-16	8.40018e-15	25.8675	GRINA
NUP214	0.445092	8.65233	8.71663	4.69154e-16	8.45376e-15	25.8603	NUP214
UPRT	-0.211929	5.98959	-8.71649	4.69588e-16	8.45386e-15	25.8594	UPRT
CCDC111	-0.216219	6.08177	-8.71592	4.7139e-16	8.47858e-15	25.8557	CCDC111
MUC6	0.536028	6.51068	8.7145	4.75903e-16	8.55197e-15	25.8463	MUC6
RASA4P	0.251223	5.52581	8.71352	4.79028e-16	8.6003e-15	25.8399	RASA4P
C7orf28A	-0.244034	9.92609	-8.71221	4.83254e-16	8.66828e-15	25.8313	C7orf28A
SDK2	0.420638	6.95427	8.70836	4.95909e-16	8.88721e-15	25.806	SDK2
CACNA1I	0.512709	10.2009	8.7073	4.99463e-16	8.93621e-15	25.799	CACNA1I
C17orf75	-0.259371	6.14401	-8.70727	4.99548e-16	8.93621e-15	25.7988	C17orf75
PRRT1	0.628519	6.79455	8.7062	5.03154e-16	8.99257e-15	25.7917	PRRT1
CCDC61	0.449639	7.37809	8.7034	5.12717e-16	9.15519e-15	25.7733	CCDC61
SURF6	-0.198184	6.13144	-8.7024	5.16137e-16	9.20794e-15	25.7668	SURF6
SLC6A10P	0.884233	8.29975	8.70223	5.1674e-16	9.21038e-15	25.7656	SLC6A10P
RFK	-0.255067	6.26935	-8.70177	5.18347e-16	9.2307e-15	25.7626	RFK
FUS	-0.311132	9.19733	-8.7009	5.21357e-16	9.27593e-15	25.7569	FUS
VWA5B2	0.577793	6.89398	8.69935	5.26824e-16	9.36098e-15	25.7467	VWA5B2
NR1D2	-0.224328	5.901	-8.69927	5.27085e-16	9.36098e-15	25.7462	NR1D2
C16orf35	0.682259	10.4718	8.69891	5.28367e-16	9.37531e-15	25.7438	C16orf35
EGFL7	0.267716	6.07821	8.69502	5.42344e-16	9.61469e-15	25.7182	EGFL7
RANBP2	-0.28506	7.76069	-8.69295	5.49923e-16	9.7403e-15	25.7046	RANBP2
PCDHA8	0.349456	5.69945	8.69047	5.59159e-16	9.89501e-15	25.6883	PCDHA8
CEP27	-0.177719	5.68273	-8.68939	5.63204e-16	9.95766e-15	25.6812	CEP27
LOC646547	-0.280826	7.28475	-8.68913	5.64198e-16	9.96632e-15	25.6795	LOC646547
SLC12A3	0.214783	5.44735	8.68804	5.68309e-16	1.003e-14	25.6723	SLC12A3
HNRNPM	-0.168786	8.21826	-8.68768	5.69684e-16	1.00453e-14	25.67	HNRNPM
BAG5	-0.130285	6.16122	-8.68193	5.92084e-16	1.0423e-14	25.6322	BAG5
CNTNAP5	0.164207	5.37669	8.68191	5.92162e-16	1.0423e-14	25.632	CNTNAP5
ZNF565	-0.20755	6.0673	-8.68137	5.94293e-16	1.04512e-14	25.6285	ZNF565
INPP5F	-0.161958	5.66299	-8.68004	5.99621e-16	1.05355e-14	25.6198	INPP5F
RCHY1	-0.29448	8.1576	-8.67762	6.09447e-16	1.06986e-14	25.6038	RCHY1
LY6G6F	0.366106	6.08405	8.6746	6.21887e-16	1.09073e-14	25.584	LY6G6F
MON2	-0.171016	6.27426	-8.66874	6.4675e-16	1.13333e-14	25.5456	MON2
NCRNA00168	0.565328	6.29701	8.66861	6.47338e-16	1.13336e-14	25.5447	NCRNA00168
PTMS	1.02018	11.0696	8.66541	6.61364e-16	1.15689e-14	25.5237	PTMS
CCDC55	-0.231463	7.11069	-8.66418	6.66826e-16	1.16541e-14	25.5156	CCDC55
RFX5	-0.263231	6.76275	-8.66401	6.67589e-16	1.16571e-14	25.5145	RFX5
C1orf107	-0.137288	5.57952	-8.65476	7.10193e-16	1.23901e-14	25.4538	C1orf107
TMCO1	-0.286834	7.60606	-8.65431	7.12348e-16	1.24167e-14	25.4509	TMCO1
SETD4	-0.173347	6.80195	-8.65198	7.23536e-16	1.26006e-14	25.4356	SETD4
SETD3	-0.313931	6.19173	-8.65079	7.29319e-16	1.26902e-14	25.4278	SETD3
SORBS1	0.376213	5.98776	8.65026	7.31931e-16	1.27244e-14	25.4243	SORBS1
IGF1	0.299996	5.66061	8.64972	7.34579e-16	1.27592e-14	25.4207	IGF1
RNF220	-0.24285	9.70211	-8.64482	7.5903e-16	1.31723e-14	25.3886	RNF220
SENP1	-0.134006	6.09672	-8.64439	7.6119e-16	1.31982e-14	25.3858	SENP1
CMIP	0.758516	8.0394	8.64393	7.63581e-16	1.3228e-14	25.3828	CMIP
CRYZL1	-0.24032	5.91683	-8.64379	7.64275e-16	1.32284e-14	25.3819	CRYZL1
IARS	-0.367438	7.52945	-8.64189	7.74054e-16	1.3386e-14	25.3694	IARS
EPB49	0.757102	7.83108	8.64087	7.79343e-16	1.34657e-14	25.3627	EPB49
CFDP1	-0.39173	8.05841	-8.64005	7.83628e-16	1.35279e-14	25.3574	CFDP1
TAS1R1	0.55759	7.02234	8.63985	7.84653e-16	1.35337e-14	25.3561	TAS1R1
ARNT	-0.255384	6.24964	-8.6385	7.918e-16	1.36451e-14	25.3472	ARNT
KCTD18	-0.18305	5.85433	-8.63774	7.95825e-16	1.36944e-14	25.3422	KCTD18
RUNDC3A	0.718944	7.91752	8.6377	7.96048e-16	1.36944e-14	25.3419	RUNDC3A
ATP5G3	-0.172343	8.23829	-8.63597	8.05274e-16	1.3841e-14	25.3306	ATP5G3
MED10	-0.245717	8.06114	-8.63411	8.15377e-16	1.40025e-14	25.3184	MED10
AHSA1	-0.297807	8.32108	-8.63242	8.24613e-16	1.41488e-14	25.3074	AHSA1
SPATA20	0.630411	7.32525	8.63046	8.35481e-16	1.43228e-14	25.2945	SPATA20
C6orf203	-0.243974	6.51014	-8.63019	8.37007e-16	1.43366e-14	25.2928	C6orf203
ASB3	-0.218843	7.89477	-8.62982	8.39076e-16	1.43497e-14	25.2903	ASB3
MAST1	0.420018	6.20812	8.62979	8.39226e-16	1.43497e-14	25.2902	MAST1
C20orf165	0.267118	5.66073	8.62716	8.54093e-16	1.45913e-14	25.2729	C20orf165
DDN	0.502044	6.01872	8.62681	8.56131e-16	1.46134e-14	25.2706	DDN
BAT2D1	-0.320737	8.60661	-8.62656	8.5754e-16	1.46248e-14	25.269	BAT2D1
C14orf142	-0.263555	5.89514	-8.62257	8.8071e-16	1.50033e-14	25.2429	C14orf142
RNF113A	-0.316463	10.0317	-8.62248	8.81251e-16	1.50033e-14	25.2423	RNF113A
GOLGB1	-0.195887	7.89163	-8.62057	8.92544e-16	1.51825e-14	25.2298	GOLGB1
NUDT8	0.503783	6.94655	8.61874	9.03528e-16	1.53561e-14	25.2178	NUDT8
PMPCB	-0.251844	9.42936	-8.61602	9.20059e-16	1.56236e-14	25.2	PMPCB
TOP2B	-0.299047	10.307	-8.61579	9.21495e-16	1.5629e-14	25.1985	TOP2B
UNC50	-0.3174	9.08032	-8.61571	9.21962e-16	1.5629e-14	25.198	UNC50
RBMX2	-0.35774	7.95819	-8.6099	9.58434e-16	1.62317e-14	25.1599	RBMX2
SLC4A1	0.704783	7.58429	8.60978	9.59158e-16	1.62317e-14	25.1592	SLC4A1
PRIC285	0.62383	7.7437	8.60948	9.61083e-16	1.62504e-14	25.1572	PRIC285
NDUFAF1	-0.299068	8.73244	-8.60786	9.71547e-16	1.64133e-14	25.1466	NDUFAF1
GHRHR	0.462232	6.91507	8.60772	9.72459e-16	1.64146e-14	25.1457	GHRHR
TMEM41B	-0.279129	7.00229	-8.60754	9.73661e-16	1.64209e-14	25.1445	TMEM41B
PEX14	-0.237623	7.46069	-8.60714	9.76243e-16	1.64504e-14	25.1419	PEX14
AGGF1	-0.185317	6.12754	-8.60521	9.88896e-16	1.66494e-14	25.1293	AGGF1
ABHD9	0.824932	9.71795	8.60493	9.90699e-16	1.66655e-14	25.1275	ABHD9
LRAT	0.337942	6.07305	8.60399	9.9698e-16	1.67569e-14	25.1213	LRAT
TRIM35	0.460483	7.8842	8.60207	1.00981e-15	1.69582e-14	25.1088	TRIM35
CBWD5	-0.266065	7.07809	-8.59832	1.03541e-15	1.73733e-14	25.0842	CBWD5
ZNF226	-0.193638	6.61405	-8.59264	1.07537e-15	1.80284e-14	25.0471	ZNF226
PIGH	-0.219579	6.83804	-8.59197	1.08016e-15	1.80934e-14	25.0427	PIGH
CLP1	-0.254642	7.1404	-8.59109	1.08649e-15	1.8184e-14	25.037	CLP1
LOC90499	0.754449	7.63478	8.59074	1.08908e-15	1.82119e-14	25.0347	LOC90499
ZNF26	-0.259159	6.38313	-8.58897	1.10198e-15	1.84121e-14	25.0231	ZNF26
CHRNB2	0.508206	6.34184	8.58657	1.1197e-15	1.86924e-14	25.0075	CHRNB2
ZCCHC7	-0.244391	6.64339	-8.58248	1.15069e-15	1.91933e-14	24.9807	ZCCHC7
RANBP3	-0.126258	7.0145	-8.58215	1.15321e-15	1.92192e-14	24.9786	RANBP3
ZNF184	-0.224786	5.76603	-8.58082	1.16348e-15	1.9374e-14	24.9699	ZNF184
OR8D2	0.281256	5.51303	8.58033	1.16724e-15	1.94202e-14	24.9667	OR8D2
TXNDC12	-0.344655	7.74771	-8.57945	1.17417e-15	1.9519e-14	24.9609	TXNDC12
ZNF567	-0.272285	6.14098	-8.57486	1.21061e-15	2.0108e-14	24.931	ZNF567
IBTK	-0.26407	6.73104	-8.5745	1.21351e-15	2.01392e-14	24.9286	IBTK
MFSD9	0.346563	6.77403	8.57327	1.22348e-15	2.02875e-14	24.9206	MFSD9
NTNG1	0.564495	5.83827	8.57201	1.23381e-15	2.04417e-14	24.9124	NTNG1
MSRA	0.381501	8.14755	8.57053	1.24596e-15	2.06256e-14	24.9028	MSRA
HSD17B4	-0.322475	8.28141	-8.57031	1.24784e-15	2.06256e-14	24.9013	HSD17B4
FLJ10038	-0.3171	9.27272	-8.57028	1.24804e-15	2.06256e-14	24.9011	FLJ10038
CPNE8	-0.153524	5.54553	-8.56902	1.25859e-15	2.07825e-14	24.8929	CPNE8
PCDH1	0.155661	5.44339	8.56789	1.26807e-15	2.09216e-14	24.8855	PCDH1
ERLIN2	-0.114705	5.57911	-8.56717	1.27416e-15	2.09971e-14	24.8808	ERLIN2
EP400	-0.143544	5.93634	-8.5671	1.27477e-15	2.09971e-14	24.8804	EP400
CYP3A5	0.322801	6.85369	8.56554	1.28809e-15	2.11987e-14	24.8702	CYP3A5
LCE1A	0.820827	11.3901	8.56491	1.29345e-15	2.12693e-14	24.8661	LCE1A
USP40	-0.143952	5.51447	-8.56456	1.29651e-15	2.13018e-14	24.8638	USP40
MED8	-0.219703	7.0276	-8.563	1.30998e-15	2.14925e-14	24.8536	MED8
PPAN	0.411564	7.71371	8.56297	1.3103e-15	2.14925e-14	24.8534	PPAN
CDC42EP5	0.966492	14.9844	8.56278	1.31194e-15	2.15016e-14	24.8522	CDC42EP5
TNK2	0.245449	8.38884	8.56127	1.32522e-15	2.17013e-14	24.8423	TNK2
COG3	-0.183604	6.49125	-8.56106	1.32702e-15	2.17128e-14	24.841	COG3
HNRNPA2B1	-0.324116	8.86826	-8.55874	1.34768e-15	2.20326e-14	24.8258	HNRNPA2B1
HMGCS1	-0.264081	6.30501	-8.55775	1.35657e-15	2.21596e-14	24.8194	HMGCS1
UAP1	-0.24319	6.02081	-8.55486	1.38294e-15	2.25716e-14	24.8005	UAP1
GRIN2C	0.402886	5.87162	8.55409	1.39003e-15	2.26686e-14	24.7955	GRIN2C
INHBC	0.529094	6.68786	8.55253	1.40453e-15	2.28827e-14	24.7853	INHBC
GRID2	0.274737	5.70988	8.55243	1.40547e-15	2.28827e-14	24.7847	GRID2
LOC401650	1.03563	14.2027	8.55113	1.41761e-15	2.30423e-14	24.7763	LOC401650
FLJ42875	0.375098	5.77244	8.55109	1.41802e-15	2.30423e-14	24.776	FLJ42875
ZNF362	-0.255601	7.54439	-8.55101	1.41878e-15	2.30423e-14	24.7754	ZNF362
ZBTB7C	0.360207	6.03512	8.55024	1.42609e-15	2.31421e-14	24.7704	ZBTB7C
C20orf7	-0.142706	5.63065	-8.54896	1.43825e-15	2.33203e-14	24.7621	C20orf7
SFTPC	0.252526	6.15744	8.54668	1.46018e-15	2.36564e-14	24.7473	SFTPC
BRF2	-0.182771	6.30049	-8.54646	1.46241e-15	2.3673e-14	24.7458	BRF2
GSX1	0.295613	5.59932	8.54546	1.47209e-15	2.38102e-14	24.7393	GSX1
MAPK9	-0.276645	6.04228	-8.5444	1.48255e-15	2.39598e-14	24.7324	MAPK9
HMBS	0.609644	10.8259	8.54425	1.48398e-15	2.39633e-14	24.7314	HMBS
CYP21A2	0.432647	6.19183	8.544	1.4865e-15	2.39844e-14	24.7297	CYP21A2
NKIRAS2	0.40671	7.50614	8.54319	1.49445e-15	2.4093e-14	24.7245	NKIRAS2
PHOX2A	1.05911	13.6199	8.54135	1.5129e-15	2.43705e-14	24.7125	PHOX2A
GPR45	0.329604	5.71357	8.54061	1.52035e-15	2.44707e-14	24.7077	GPR45
LYL1	0.619131	11.031	8.5355	1.57289e-15	2.52956e-14	24.6744	LYL1
STT3B	-0.237186	6.63626	-8.53484	1.57978e-15	2.53858e-14	24.6701	STT3B
POMZP3	0.418277	7.47408	8.53409	1.58768e-15	2.5492e-14	24.6652	POMZP3
ZNF7	-0.245028	7.1749	-8.53203	1.60948e-15	2.5821e-14	24.6518	ZNF7
DDX26B	-0.340239	6.73192	-8.52962	1.63554e-15	2.62178e-14	24.6361	DDX26B
ATXN10	-0.503892	7.13313	-8.52834	1.64946e-15	2.64194e-14	24.6278	ATXN10
PEX11B	-0.269017	7.35753	-8.5281	1.65214e-15	2.64409e-14	24.6262	PEX11B
C10orf78	-0.348075	6.52953	-8.52776	1.65581e-15	2.64782e-14	24.624	C10orf78
SMAD2	-0.221281	8.17727	-8.52686	1.66569e-15	2.66146e-14	24.6182	SMAD2
HNRNPD	-0.291825	8.59822	-8.5252	1.68417e-15	2.68881e-14	24.6074	HNRNPD
CRLF2	0.26007	5.56492	8.52503	1.68609e-15	2.68971e-14	24.6063	CRLF2
C18orf23	0.652665	9.59185	8.52325	1.70613e-15	2.71947e-14	24.5947	C18orf23
HBA2	0.370162	17.2611	8.52133	1.72804e-15	2.75217e-14	24.5822	HBA2
LOC647195	0.596514	8.38091	8.52048	1.73776e-15	2.7632e-14	24.5767	LOC647195
GZF1	-0.144985	5.60354	-8.52044	1.73828e-15	2.7632e-14	24.5764	GZF1
LOC649294	0.955588	8.34183	8.52036	1.73915e-15	2.7632e-14	24.5759	LOC649294
CAPN8	0.121823	5.34076	8.51862	1.75937e-15	2.79308e-14	24.5646	CAPN8
GMPR	0.77729	9.66468	8.51785	1.7684e-15	2.80516e-14	24.5595	GMPR
TCEB3	-0.246192	6.51698	-8.5166	1.78309e-15	2.82618e-14	24.5514	TCEB3
ZNF212	-0.244418	7.57292	-8.51576	1.79315e-15	2.83985e-14	24.5459	ZNF212
TASP1	-0.25445	5.9932	-8.51338	1.82162e-15	2.88262e-14	24.5305	TASP1
LMX1A	0.343968	5.83977	8.51292	1.82715e-15	2.88907e-14	24.5275	LMX1A
SEC31B	-0.411682	9.2976	-8.5094	1.87041e-15	2.9551e-14	24.5046	SEC31B
HNRNPU	-0.250166	8.22784	-8.50512	1.92417e-15	3.03761e-14	24.4768	HNRNPU
DKFZP564C196	0.316829	5.90459	8.50088	1.97905e-15	3.12175e-14	24.4492	DKFZP564C196
BAI1	0.255252	6.3987	8.50051	1.9839e-15	3.1269e-14	24.4468	BAI1
GGA3	-0.236802	8.09229	-8.49975	1.99401e-15	3.13917e-14	24.4419	GGA3
PJA1	-0.398509	7.65501	-8.49968	1.99487e-15	3.13917e-14	24.4414	PJA1
ZNF277	-0.177734	6.01236	-8.49931	1.99975e-15	3.14296e-14	24.439	ZNF277
APOE	0.310263	6.1065	8.49926	2.00046e-15	3.14296e-14	24.4387	APOE
SETDB1	-0.196973	8.50181	-8.49709	2.02949e-15	3.18604e-14	24.4246	SETDB1
NGLY1	-0.2506	8.20145	-8.49589	2.04571e-15	3.20895e-14	24.4168	NGLY1
MATN1	0.334542	6.03562	8.49522	2.05475e-15	3.22058e-14	24.4125	MATN1
ZMYM4	-0.290128	6.34774	-8.49071	2.11708e-15	3.31564e-14	24.3832	ZMYM4
FHIT	0.398219	8.70609	8.49045	2.12067e-15	3.31864e-14	24.3815	FHIT
KIF13B	-0.194598	7.05834	-8.4891	2.13982e-15	3.34595e-14	24.3727	KIF13B
IRX3	0.623698	7.38632	8.48843	2.14933e-15	3.35816e-14	24.3683	IRX3
HMCN2	0.628735	6.7894	8.48817	2.15304e-15	3.3613e-14	24.3667	HMCN2
FTSJ2	-0.274337	6.6235	-8.48796	2.15601e-15	3.36328e-14	24.3653	FTSJ2
TDRD10	0.181093	5.46874	8.48756	2.16169e-15	3.36948e-14	24.3627	TDRD10
C3orf38	-0.19008	6.17757	-8.48625	2.18054e-15	3.39617e-14	24.3542	C3orf38
HMGN4	-0.400146	9.06112	-8.48546	2.19208e-15	3.41146e-14	24.349	HMGN4
SLC36A1	0.207611	5.3745	8.48517	2.19621e-15	3.4152e-14	24.3472	SLC36A1
LOC100129455	0.358297	5.86874	8.48389	2.21497e-15	3.44165e-14	24.3389	LOC100129455
C11orf16	0.172753	5.48346	8.48255	2.23464e-15	3.46949e-14	24.3302	C11orf16
BSDC1	-0.313949	10.503	-8.48097	2.25815e-15	3.50324e-14	24.3199	BSDC1
PPP2R5C	-0.144986	7.92137	-8.47988	2.27457e-15	3.52551e-14	24.3128	PPP2R5C
AHSA2	-0.372509	9.60084	-8.47978	2.27608e-15	3.52551e-14	24.3122	AHSA2
WASH5P	0.43992	6.5537	8.47958	2.27898e-15	3.52723e-14	24.3109	WASH5P
FLJ32252	1.00204	7.75159	8.47663	2.32402e-15	3.59413e-14	24.2918	FLJ32252
FTL	0.332611	13.5931	8.47462	2.35508e-15	3.63932e-14	24.2788	FTL
CWC22	-0.357509	6.53473	-8.47294	2.38146e-15	3.67504e-14	24.2678	CWC22
USP34	-0.194627	7.08121	-8.47291	2.38192e-15	3.67504e-14	24.2677	USP34
LOC729127	0.26681	5.63058	8.47247	2.38889e-15	3.68292e-14	24.2648	LOC729127
HDAC1	-0.229591	10.2947	-8.46989	2.43007e-15	3.74348e-14	24.248	HDAC1
EPS8L3	0.363808	5.66427	8.46957	2.43521e-15	3.74848e-14	24.246	EPS8L3
IPO11	0.430045	6.34109	8.46909	2.44284e-15	3.75729e-14	24.2429	IPO11
EID2	-0.349935	7.11044	-8.46835	2.45488e-15	3.77287e-14	24.2381	EID2
ALKBH1	-0.199302	6.05453	-8.46731	2.47192e-15	3.79611e-14	24.2313	ALKBH1
BCORL1	-0.215563	7.47002	-8.46669	2.48207e-15	3.80873e-14	24.2273	BCORL1
PABPC4	-0.35095	5.98452	-8.46291	2.54486e-15	3.90205e-14	24.2028	PABPC4
MTHFSD	-0.182429	6.03318	-8.46093	2.57841e-15	3.95043e-14	24.19	MTHFSD
API5	-0.217699	6.10701	-8.46072	2.58191e-15	3.95273e-14	24.1886	API5
MCCC1	-0.335996	8.54925	-8.45961	2.60094e-15	3.97877e-14	24.1814	MCCC1
DAP3	-0.239124	11.4054	-8.45919	2.60826e-15	3.98688e-14	24.1787	DAP3
POLM	0.519189	8.7782	8.45879	2.61523e-15	3.99444e-14	24.1761	POLM
ACY3	0.780646	7.525	8.45556	2.6716e-15	4.07739e-14	24.1552	ACY3
CAV1	0.621162	6.58679	8.45542	2.67412e-15	4.07809e-14	24.1543	CAV1
SACM1L	-0.458086	7.81677	-8.45498	2.68187e-15	4.08675e-14	24.1514	SACM1L
TMED2	-0.34977	7.49471	-8.45372	2.70428e-15	4.11772e-14	24.1433	TMED2
TMEM126B	-0.320741	7.10757	-8.45176	2.73955e-15	4.16821e-14	24.1306	TMEM126B
LMO1	0.55927	6.07524	8.45129	2.74815e-15	4.17808e-14	24.1275	LMO1
RNF20	-0.347291	7.37946	-8.45074	2.75802e-15	4.18986e-14	24.124	RNF20
C1orf52	-0.358983	7.1905	-8.44554	2.85446e-15	4.33304e-14	24.0903	C1orf52
RAB9A	-0.28898	8.80785	-8.44415	2.88093e-15	4.36985e-14	24.0813	RAB9A
CEACAM19	0.435831	7.41775	8.44124	2.93667e-15	4.45099e-14	24.0625	CEACAM19
FAM124A	0.343899	6.44912	8.44023	2.95639e-15	4.47743e-14	24.0559	FAM124A
AP1G1	-0.174932	6.88656	-8.43999	2.96115e-15	4.4812e-14	24.0543	AP1G1
CCDC8	0.425871	5.93034	8.43799	3.00049e-15	4.53726e-14	24.0414	CCDC8
NBPF1	-0.222575	6.23567	-8.43755	3.00926e-15	4.54372e-14	24.0386	NBPF1
MUTED	-0.214514	6.66927	-8.43754	3.00936e-15	4.54372e-14	24.0385	MUTED
RPUSD4	-0.28328	7.37944	-8.43298	3.10148e-15	4.67922e-14	24.009	RPUSD4
DET1	-0.293876	7.03977	-8.43276	3.10599e-15	4.68245e-14	24.0075	DET1
ZNF41	-0.136218	5.39757	-8.43172	3.1274e-15	4.71113e-14	24.0008	ZNF41
FAM102B	0.269681	6.66428	8.42903	3.18341e-15	4.79186e-14	23.9834	FAM102B
ZNF187	-0.227798	6.32836	-8.42827	3.19941e-15	4.81227e-14	23.9785	ZNF187
ZNF434	-0.239804	6.76287	-8.4273	3.21995e-15	4.83948e-14	23.9722	ZNF434
TMEM30B	0.206935	5.89619	8.42636	3.24e-15	4.86591e-14	23.9662	TMEM30B
C1orf64	0.350173	5.93447	8.425	3.26923e-15	4.90608e-14	23.9574	C1orf64
ZIC5	0.282239	5.74594	8.42377	3.29582e-15	4.94223e-14	23.9494	ZIC5
BAZ1B	-0.265846	7.57311	-8.42333	3.30527e-15	4.95265e-14	23.9466	BAZ1B
NDNL2	-0.178747	6.58674	-8.42255	3.32237e-15	4.97448e-14	23.9416	NDNL2
EXOSC8	-0.318119	8.16971	-8.42083	3.3604e-15	5.02762e-14	23.9304	EXOSC8
OLFML2B	0.562839	7.35637	8.42039	3.3701e-15	5.03832e-14	23.9276	OLFML2B
LARS2	-0.217323	6.75157	-8.41954	3.38906e-15	5.06283e-14	23.9221	LARS2
UPF3A	-0.340533	7.12207	-8.41716	3.44262e-15	5.13895e-14	23.9067	UPF3A
SEC16A	-0.368055	8.18775	-8.41598	3.46959e-15	5.1753e-14	23.8991	SEC16A
REEP5	-0.226086	9.49155	-8.41426	3.50909e-15	5.23001e-14	23.888	REEP5
PIGY	-0.324518	9.16146	-8.41416	3.51157e-15	5.23001e-14	23.8873	PIGY
AHCY	-0.224063	7.67239	-8.41226	3.55579e-15	5.29188e-14	23.875	AHCY
ODZ3	0.167476	5.40008	8.41072	3.59202e-15	5.34178e-14	23.8651	ODZ3
KIAA1731	-0.133916	6.32257	-8.40992	3.61115e-15	5.36544e-14	23.8599	KIAA1731
MINK1	0.338868	6.59787	8.40971	3.6161e-15	5.36544e-14	23.8585	MINK1
FAM129B	0.525713	12.0981	8.40963	3.61782e-15	5.36544e-14	23.8581	FAM129B
PIK3CA	-0.25755	7.51715	-8.40959	3.6188e-15	5.36544e-14	23.8578	PIK3CA
DUSP4	0.589298	7.04367	8.40944	3.62243e-15	5.36679e-14	23.8568	DUSP4
SLC25A20	-0.376612	8.29038	-8.40596	3.7065e-15	5.48723e-14	23.8344	SLC25A20
ZNF295	-0.121675	5.66767	-8.40511	3.72739e-15	5.51402e-14	23.8288	ZNF295
MRPL9	-0.291063	9.0879	-8.40342	3.76903e-15	5.57145e-14	23.818	MRPL9
ZNF317	-0.216509	7.38906	-8.40302	3.77903e-15	5.58205e-14	23.8154	ZNF317
CTRC	0.251186	5.67315	8.40254	3.79101e-15	5.59557e-14	23.8123	CTRC
ZNF37A	-0.113721	5.57884	-8.40096	3.83068e-15	5.6499e-14	23.8021	ZNF37A
FRMD1	0.614416	6.56728	8.4008	3.83464e-15	5.65152e-14	23.801	FRMD1
CBX7	-0.311683	10.1454	-8.40003	3.85414e-15	5.67602e-14	23.7961	CBX7
C19orf44	0.339792	6.93425	8.39963	3.86443e-15	5.68322e-14	23.7935	C19orf44
PHF20	-0.149525	6.54247	-8.39962	3.86479e-15	5.68322e-14	23.7934	PHF20
EIF1AD	-0.244393	6.94943	-8.39873	3.88741e-15	5.71224e-14	23.7877	EIF1AD
RPN1	-0.224209	8.44428	-8.3985	3.89332e-15	5.71667e-14	23.7862	RPN1
PWP1	-0.244991	7.85384	-8.39792	3.90822e-15	5.73428e-14	23.7824	PWP1
LHB	1.13396	10	8.39687	3.93534e-15	5.76979e-14	23.7757	LHB
TAF1D	-0.378492	7.74126	-8.39459	3.99497e-15	5.85287e-14	23.7609	TAF1D
HBB	0.302302	17.2803	8.39353	4.02291e-15	5.88943e-14	23.7541	HBB
CCDC120	0.409648	6.69874	8.39313	4.0334e-15	5.90042e-14	23.7515	CCDC120
HSD17B7	-0.203165	6.10126	-8.39238	4.05346e-15	5.92538e-14	23.7467	HSD17B7
CNTNAP1	0.871944	7.5545	8.38757	4.18392e-15	6.11156e-14	23.7156	CNTNAP1
BXDC2	-0.354117	7.39373	-8.38599	4.22762e-15	6.17083e-14	23.7055	BXDC2
UBL4B	0.643537	6.77983	8.38552	4.24059e-15	6.18518e-14	23.7025	UBL4B
ZNF512	-0.287158	6.33541	-8.38436	4.27321e-15	6.22817e-14	23.6949	ZNF512
ABI1	-0.318068	8.55644	-8.38271	4.31975e-15	6.29135e-14	23.6843	ABI1
HMX2	0.95258	8.96746	8.38247	4.32664e-15	6.29674e-14	23.6828	HMX2
PHYH	-0.215584	5.74351	-8.3822	4.33445e-15	6.30346e-14	23.681	PHYH
POMT1	-0.250969	7.35825	-8.38195	4.34142e-15	6.30895e-14	23.6794	POMT1
KLK15	0.105959	5.23501	8.3802	4.39197e-15	6.37772e-14	23.6681	KLK15
COG5	-0.240072	6.39485	-8.37899	4.42701e-15	6.42389e-14	23.6603	COG5
NPC1	-0.28213	6.32262	-8.37872	4.43469e-15	6.43031e-14	23.6586	NPC1
ATP9B	-0.150497	5.86053	-8.37852	4.44078e-15	6.43441e-14	23.6573	ATP9B
STX12	-0.224238	8.29054	-8.37746	4.47165e-15	6.47439e-14	23.6505	STX12
UBXN6	0.647301	12.5125	8.3751	4.54185e-15	6.57121e-14	23.6352	UBXN6
C6orf199	-0.134801	5.42904	-8.37413	4.57069e-15	6.60809e-14	23.629	C6orf199
DIABLO	-0.221724	7.90509	-8.37369	4.58397e-15	6.62244e-14	23.6262	DIABLO
MR1	-0.239554	6.98596	-8.37218	4.6299e-15	6.68391e-14	23.6164	MR1
TRRAP	-0.297705	6.75468	-8.37158	4.64824e-15	6.70549e-14	23.6125	TRRAP
GTF3C3	-0.252177	6.89837	-8.37099	4.66627e-15	6.72658e-14	23.6087	GTF3C3
PTBP2	-0.385011	7.21849	-8.37067	4.67591e-15	6.73479e-14	23.6067	PTBP2
POLE	0.174066	5.53665	8.37058	4.67878e-15	6.73479e-14	23.6061	POLE
GTF2H1	-0.304889	7.08433	-8.36964	4.70775e-15	6.77155e-14	23.6001	GTF2H1
DNAJB2	0.47967	9.86544	8.36787	4.76274e-15	6.84566e-14	23.5887	DNAJB2
ARID4A	-0.296217	6.37554	-8.36626	4.81351e-15	6.9136e-14	23.5783	ARID4A
NASP	-0.299947	7.85649	-8.36569	4.8318e-15	6.93483e-14	23.5746	NASP
C12orf26	-0.125673	5.79922	-8.36552	4.83691e-15	6.93712e-14	23.5735	C12orf26
LETMD1	-0.319822	8.11262	-8.36442	4.87228e-15	6.98278e-14	23.5664	LETMD1
CNOT6	-0.196149	6.63499	-8.36429	4.87649e-15	6.98374e-14	23.5656	CNOT6
RDX	-0.211576	5.71044	-8.36373	4.89448e-15	7.00442e-14	23.562	RDX
PRY2	0.432694	5.78675	8.36199	4.95054e-15	7.07185e-14	23.5508	PRY2
HSD17B1	0.198299	6.53303	8.36198	4.95096e-15	7.07185e-14	23.5507	HSD17B1
PTPMT1	-0.227323	7.17925	-8.36189	4.95392e-15	7.07185e-14	23.5501	PTPMT1
PITPNB	-0.214174	7.74901	-8.36183	4.95592e-15	7.07185e-14	23.5497	PITPNB
PSMD11	-0.236502	7.89724	-8.36127	4.97402e-15	7.09256e-14	23.5462	PSMD11
MYCNOS	0.167099	5.41386	8.35959	5.02922e-15	7.1661e-14	23.5353	MYCNOS
SEC22C	-0.154061	6.13413	-8.35893	5.05128e-15	7.19233e-14	23.5311	SEC22C
C9orf6	-0.214249	6.42897	-8.35868	5.05953e-15	7.19889e-14	23.5295	C9orf6
HYLS1	-0.197156	6.1701	-8.35552	5.16572e-15	7.3447e-14	23.5091	HYLS1
DUSP16	0.379892	6.35766	8.35502	5.18272e-15	7.36357e-14	23.5059	DUSP16
ATG16L1	-0.222663	6.7493	-8.35461	5.19655e-15	7.3779e-14	23.5033	ATG16L1
NDUFA10	-0.223549	7.00409	-8.35298	5.25265e-15	7.4522e-14	23.4928	NDUFA10
TRIM37	-0.172773	5.96742	-8.35263	5.26476e-15	7.46401e-14	23.4905	TRIM37
HHIPL1	0.201547	5.49378	8.35165	5.2987e-15	7.50674e-14	23.4842	HHIPL1
FLJ35700	0.145612	5.33291	8.3511	5.31778e-15	7.52837e-14	23.4807	FLJ35700
SAAL1	-0.349033	6.73956	-8.35067	5.33291e-15	7.54439e-14	23.4779	SAAL1
CNTN2	0.0986978	5.26891	8.34692	5.46596e-15	7.72708e-14	23.4538	CNTN2
MYST2	-0.218516	6.22049	-8.346	5.49886e-15	7.76802e-14	23.4479	MYST2
POLR2B	-0.33343	8.44328	-8.34527	5.52536e-15	7.79988e-14	23.4432	POLR2B
MOAP1	-0.304772	6.93857	-8.34466	5.54758e-15	7.82565e-14	23.4392	MOAP1
MSLNL	0.539688	6.14026	8.34177	5.65386e-15	7.96988e-14	23.4207	MSLNL
C4orf34	-0.304542	7.86011	-8.34112	5.67787e-15	7.99802e-14	23.4165	C4orf34
TRIM39	-0.243621	7.41868	-8.33987	5.72478e-15	8.05835e-14	23.4084	TRIM39
WNT6	0.543266	9.74046	8.33864	5.77139e-15	8.11818e-14	23.4005	WNT6
TATDN2	-0.234455	7.65306	-8.33838	5.78119e-15	8.12617e-14	23.3988	TATDN2
CDR2L	0.559075	6.65569	8.33773	5.80591e-15	8.15511e-14	23.3947	CDR2L
RGP1	-0.216365	6.64478	-8.33637	5.85775e-15	8.22208e-14	23.3859	RGP1
ZNF585B	-0.202761	6.26088	-8.33113	6.06276e-15	8.50379e-14	23.3522	ZNF585B
PHF8	-0.135209	6.59738	-8.32988	6.11254e-15	8.56753e-14	23.3442	PHF8
FAM178B	0.439254	6.33212	8.32884	6.15464e-15	8.62042e-14	23.3375	FAM178B
GATAD1	-0.19662	7.01915	-8.32845	6.17025e-15	8.63616e-14	23.335	GATAD1
C12orf41	-0.220178	5.98436	-8.32826	6.17791e-15	8.64076e-14	23.3338	C12orf41
UBA52	0.341018	12.9339	8.32566	6.28433e-15	8.78339e-14	23.3171	UBA52
DERL2	-0.209697	8.53501	-8.32452	6.33129e-15	8.83768e-14	23.3098	DERL2
EIF4A3	-0.215216	10.2734	-8.32444	6.3347e-15	8.83768e-14	23.3093	EIF4A3
RAB7L1	-0.25607	7.29881	-8.32439	6.3366e-15	8.83768e-14	23.309	RAB7L1
RBM5	-0.217839	9.40235	-8.32196	6.43837e-15	8.97327e-14	23.2934	RBM5
MGEA5	-0.307754	11.5665	-8.31951	6.5426e-15	9.11212e-14	23.2776	MGEA5
NDUFC2	-0.276948	7.91396	-8.31843	6.58936e-15	9.16657e-14	23.2707	NDUFC2
C8orf4	0.42871	5.89904	8.31839	6.59098e-15	9.16657e-14	23.2704	C8orf4
LOC728450	0.641152	7.16109	8.31692	6.65499e-15	9.24714e-14	23.2609	LOC728450
WSB1	-0.413095	9.9555	-8.31684	6.65828e-15	9.24714e-14	23.2605	WSB1
INSIG2	-0.231181	6.61894	-8.3144	6.76569e-15	9.38961e-14	23.2448	INSIG2
GNL3	-0.372899	7.81754	-8.31429	6.77037e-15	9.38961e-14	23.2441	GNL3
IL17RE	0.465688	6.26002	8.30596	7.15037e-15	9.90965e-14	23.1906	IL17RE
AK2	-0.213083	7.14237	-8.30399	7.24327e-15	1.00314e-13	23.178	AK2
ENTPD4	-0.188294	6.97199	-8.30167	7.35383e-15	1.01774e-13	23.1631	ENTPD4
PACRG	0.811367	6.81978	8.301	7.38629e-15	1.02151e-13	23.1588	PACRG
FBXL12	-0.214686	6.78093	-8.30028	7.4213e-15	1.02564e-13	23.1542	FBXL12
ZNF418	1.00851	10.1392	8.29881	7.49287e-15	1.0348e-13	23.1448	ZNF418
MAP1LC3A	0.915639	7.62605	8.29868	7.49946e-15	1.03499e-13	23.1439	MAP1LC3A
KRTAP4-12	0.776324	7.05472	8.29855	7.50576e-15	1.03513e-13	23.1431	KRTAP4-12
CIZ1	0.431862	8.19305	8.2977	7.54765e-15	1.0398e-13	23.1376	CIZ1
MAPKAPK5	-0.256358	6.6537	-8.29765	7.55012e-15	1.0398e-13	23.1373	MAPKAPK5
RSL1D1	-0.254736	7.75589	-8.29693	7.58579e-15	1.04398e-13	23.1327	RSL1D1
PGF	0.888602	10.369	8.29607	7.62843e-15	1.04912e-13	23.1272	PGF
CCDC134	0.404927	6.14763	8.294	7.73293e-15	1.06209e-13	23.1139	CCDC134
DNAH9	0.230069	5.43086	8.29399	7.73346e-15	1.06209e-13	23.1138	DNAH9
MRPL51	-0.335892	9.78793	-8.2936	7.75321e-15	1.06406e-13	23.1113	MRPL51
ZNF575	0.556289	8.09525	8.29228	7.82012e-15	1.0725e-13	23.1029	ZNF575
MTERFD2	-0.24577	7.10059	-8.29077	7.89811e-15	1.08244e-13	23.0932	MTERFD2
USP1	-0.350062	8.82397	-8.28854	8.01383e-15	1.09754e-13	23.0789	USP1
PRPF38B	-0.263041	7.38939	-8.28548	8.17628e-15	1.11901e-13	23.0593	PRPF38B
GGCX	-0.132766	5.78189	-8.28501	8.20145e-15	1.1214e-13	23.0563	GGCX
TSR1	-0.197503	6.14149	-8.28494	8.20512e-15	1.1214e-13	23.0558	TSR1
SNRNP27	-0.304784	7.55536	-8.28444	8.23175e-15	1.12427e-13	23.0527	SNRNP27
KIAA1310	-0.218333	8.468	-8.28398	8.25644e-15	1.12686e-13	23.0497	KIAA1310
FAM38B	0.185345	5.43045	8.28209	8.35916e-15	1.14009e-13	23.0376	FAM38B
LAMC3	0.763497	6.76277	8.28188	8.37097e-15	1.14091e-13	23.0362	LAMC3
TEX13B	0.163939	5.43874	8.28067	8.43709e-15	1.14913e-13	23.0285	TEX13B
EIF3A	-0.35681	11.5288	-8.28044	8.44994e-15	1.15009e-13	23.027	EIF3A
HS6ST1	-0.207134	6.44324	-8.28017	8.46477e-15	1.15131e-13	23.0253	HS6ST1
ZNF839	-0.187835	6.69074	-8.27886	8.53794e-15	1.16047e-13	23.0169	ZNF839
DCTD	-0.239219	6.73931	-8.27794	8.58938e-15	1.16666e-13	23.011	DCTD
LOC25845	-0.205932	5.80455	-8.27755	8.61098e-15	1.16879e-13	23.0085	LOC25845
CBX3	-0.31854	10.7545	-8.27615	8.69019e-15	1.17873e-13	22.9996	CBX3
POLS	-0.318942	7.3046	-8.27292	8.87591e-15	1.20231e-13	22.9789	POLS
MINA	-0.224014	6.10995	-8.27291	8.87623e-15	1.20231e-13	22.9788	MINA
DNAJC21	-0.148773	5.63154	-8.27264	8.8921e-15	1.20363e-13	22.9771	DNAJC21
PAPOLA	-0.208357	7.80622	-8.2704	9.02304e-15	1.22052e-13	22.9628	PAPOLA
KIAA1468	-0.250436	7.00341	-8.26842	9.14049e-15	1.23556e-13	22.9501	KIAA1468
H2AFV	-0.167867	8.28349	-8.26555	9.31392e-15	1.25814e-13	22.9317	H2AFV
SLC25A36	-0.183693	6.44847	-8.26433	9.3883e-15	1.26732e-13	22.9239	SLC25A36
SLC7A5	0.322513	6.3108	8.2635	9.43938e-15	1.27335e-13	22.9186	SLC7A5
NIP30	-0.197784	7.69747	-8.261	9.59483e-15	1.29285e-13	22.9026	NIP30
GFRA4	0.767981	8.77856	8.26096	9.59704e-15	1.29285e-13	22.9023	GFRA4
LASS2	-0.383274	9.04381	-8.25966	9.67917e-15	1.30303e-13	22.894	LASS2
EIF4A2	-0.236759	8.12639	-8.25933	9.69994e-15	1.30493e-13	22.8919	EIF4A2
PLA2G5	0.54795	6.49249	8.25914	9.71175e-15	1.30563e-13	22.8907	PLA2G5
C21orf58	1.26125	12.5288	8.25779	9.79825e-15	1.31636e-13	22.882	C21orf58
KIAA0586	-0.175971	6.55916	-8.25723	9.83357e-15	1.32021e-13	22.8785	KIAA0586
AGK	-0.113885	5.39079	-8.25379	1.00572e-14	1.34932e-13	22.8565	AGK
ATN1	0.542596	7.35846	8.25363	1.0068e-14	1.34985e-13	22.8554	ATN1
LMTK3	0.283269	5.98998	8.25144	1.02124e-14	1.36828e-13	22.8415	LMTK3
GUSBL2	-0.227633	6.8128	-8.25107	1.02374e-14	1.37007e-13	22.8391	GUSBL2
C1orf175	0.391607	6.44115	8.25104	1.02396e-14	1.37007e-13	22.8389	C1orf175
CPSF3	-0.276024	6.30465	-8.25065	1.02655e-14	1.37261e-13	22.8364	CPSF3
PGGT1B	-0.202993	5.78047	-8.24991	1.03155e-14	1.37836e-13	22.8316	PGGT1B
LANCL1	-0.177272	5.68254	-8.2486	1.04035e-14	1.38918e-13	22.8233	LANCL1
SFRS17A	-0.241136	8.50466	-8.24755	1.04752e-14	1.3978e-13	22.8166	SFRS17A
TAF11	-0.329316	8.32053	-8.24604	1.05787e-14	1.41066e-13	22.807	TAF11
SPRY3	0.28487	6.17148	8.24449	1.06867e-14	1.42411e-13	22.797	SPRY3
PSD3	0.0972911	5.29533	8.2442	1.07065e-14	1.42578e-13	22.7952	PSD3
IFFO1	-0.275257	10.7091	-8.24361	1.0748e-14	1.42961e-13	22.7914	IFFO1
C21orf33	-0.317059	9.6696	-8.24359	1.07498e-14	1.42961e-13	22.7913	C21orf33
KNTC1	-0.212652	5.92168	-8.24312	1.07824e-14	1.43298e-13	22.7883	KNTC1
MEF2B	0.298201	7.66951	8.24192	1.08672e-14	1.44328e-13	22.7806	MEF2B
ECHDC1	-0.299198	8.47705	-8.23965	1.10293e-14	1.46383e-13	22.7661	ECHDC1
LOC644617	-0.215408	6.34808	-8.23796	1.11517e-14	1.47908e-13	22.7553	LOC644617
LOH12CR1	-0.239569	6.67246	-8.23574	1.13141e-14	1.49961e-13	22.7411	LOH12CR1
C22orf28	-0.2653	8.98336	-8.23491	1.13753e-14	1.50671e-13	22.7359	C22orf28
DPP8	-0.186866	7.52687	-8.23391	1.14499e-14	1.51557e-13	22.7295	DPP8
PFAS	-0.189728	5.64783	-8.23308	1.15122e-14	1.5228e-13	22.7241	PFAS
POLR2A	0.364311	6.08823	8.23269	1.15413e-14	1.52563e-13	22.7217	POLR2A
LCE2B	0.186668	5.2891	8.2303	1.17224e-14	1.54853e-13	22.7064	LCE2B
ZMYM6	-0.142138	6.63858	-8.22911	1.1814e-14	1.55874e-13	22.6988	ZMYM6
TAF2	-0.215251	6.52259	-8.22909	1.18155e-14	1.55874e-13	22.6987	TAF2
LEMD2	-0.171024	9.66217	-8.22826	1.18799e-14	1.56619e-13	22.6934	LEMD2
GUK1	0.482126	14.4885	8.22789	1.19085e-14	1.56892e-13	22.691	GUK1
GPR78	1.07432	7.19216	8.22741	1.19453e-14	1.57272e-13	22.688	GPR78
TMEM214	0.481345	6.39629	8.22705	1.19738e-14	1.57498e-13	22.6856	TMEM214
PCID2	-0.176788	6.63469	-8.22699	1.19785e-14	1.57498e-13	22.6853	PCID2
TRAK1	0.246791	7.03883	8.22659	1.20092e-14	1.57798e-13	22.6827	TRAK1
ELF5	0.259706	5.88142	8.22644	1.20213e-14	1.57852e-13	22.6818	ELF5
FBXO22	-0.101636	5.66173	-8.22597	1.20579e-14	1.58227e-13	22.6788	FBXO22
KIAA1737	-0.281764	7.23522	-8.2258	1.20713e-14	1.58298e-13	22.6777	KIAA1737
TGS1	-0.245177	6.36746	-8.22438	1.21839e-14	1.59668e-13	22.6686	TGS1
MRPS23	-0.284014	6.56515	-8.22355	1.22499e-14	1.60427e-13	22.6633	MRPS23
PPL	0.220517	5.33089	8.22096	1.24585e-14	1.6305e-13	22.6468	PPL
THEG	0.55462	6.19071	8.22055	1.24911e-14	1.63369e-13	22.6442	THEG
NDUFS1	-0.209377	7.95782	-8.21913	1.26073e-14	1.64779e-13	22.6351	NDUFS1
C7orf46	-0.174647	5.61874	-8.21479	1.29692e-14	1.69398e-13	22.6074	C7orf46
APEX1	-0.30415	7.63703	-8.21409	1.30287e-14	1.70062e-13	22.603	APEX1
LOC646626	0.472405	7.7036	8.21345	1.30828e-14	1.70656e-13	22.5989	LOC646626
PNPLA7	0.36806	6.263	8.21279	1.31389e-14	1.71274e-13	22.5947	PNPLA7
NT5M	0.709541	8.59992	8.21143	1.32555e-14	1.7268e-13	22.586	NT5M
C21orf96	-0.399369	8.59645	-8.20952	1.34216e-14	1.74728e-13	22.5739	C21orf96
AQP5	0.267884	5.88841	8.20648	1.369e-14	1.77993e-13	22.5545	AQP5
C1orf50	-0.261044	8.12023	-8.20647	1.36904e-14	1.77993e-13	22.5544	C1orf50
DDX27	-0.399762	9.78455	-8.20443	1.38741e-14	1.80263e-13	22.5414	DDX27
C17orf99	0.221184	5.59457	8.20292	1.40105e-14	1.81915e-13	22.5318	C17orf99
ANGPT4	0.13546	5.2586	8.20077	1.4208e-14	1.84358e-13	22.5181	ANGPT4
LDOC1	0.218519	5.55055	8.20057	1.42263e-14	1.84475e-13	22.5168	LDOC1
CAMLG	-0.149987	7.1818	-8.19973	1.43046e-14	1.85368e-13	22.5115	CAMLG
XPNPEP2	0.198623	5.58685	8.19707	1.45542e-14	1.88479e-13	22.4945	XPNPEP2
ELP2	-0.279677	8.15308	-8.19643	1.46148e-14	1.8914e-13	22.4904	ELP2
OTUD3	-0.149469	5.46174	-8.19632	1.46251e-14	1.89149e-13	22.4898	OTUD3
CENPJ	-0.147361	5.81788	-8.19399	1.48486e-14	1.91914e-13	22.4749	CENPJ
TMEM145	0.833505	7.54165	8.19344	1.49021e-14	1.9248e-13	22.4714	TMEM145
OSBPL11	-0.20783	6.97662	-8.19315	1.49299e-14	1.92623e-13	22.4696	OSBPL11
NEUROG3	1.18157	9.345	8.19311	1.49341e-14	1.92623e-13	22.4693	NEUROG3
CHGA	0.397617	6.50299	8.19302	1.49424e-14	1.92623e-13	22.4687	CHGA
MSI1	0.260822	6.01418	8.19175	1.50661e-14	1.94091e-13	22.4607	MSI1
CIAPIN1P	-0.126016	5.86423	-8.19152	1.50896e-14	1.94266e-13	22.4591	CIAPIN1P
TROVE2	-0.224988	8.23893	-8.19084	1.51559e-14	1.94874e-13	22.4548	TROVE2
EIF4G1	0.701111	10.1977	8.19083	1.51566e-14	1.94874e-13	22.4548	EIF4G1
ANKIB1	-0.164353	6.14436	-8.18818	1.54207e-14	1.98141e-13	22.4379	ANKIB1
SNCG	0.150866	5.45378	8.1879	1.54482e-14	1.98366e-13	22.4361	SNCG
CDKN1A	0.351071	7.69937	8.18746	1.54929e-14	1.9881e-13	22.4333	CDKN1A
TFR2	0.275489	5.86386	8.18687	1.55519e-14	1.99438e-13	22.4296	TFR2
WDR7	-0.241907	7.22575	-8.18648	1.55921e-14	1.99823e-13	22.4271	WDR7
RHOV	0.462606	6.92442	8.18435	1.58089e-14	2.02471e-13	22.4135	RHOV
FBXO4	-0.172809	5.60323	-8.18314	1.59341e-14	2.03943e-13	22.4058	FBXO4
LOC284297	0.608733	6.57338	8.18146	1.61084e-14	2.06015e-13	22.3952	LOC284297
DIO2	0.206862	5.38832	8.18138	1.61169e-14	2.06015e-13	22.3946	DIO2
SLC30A2	0.14885	5.36776	8.1806	1.61992e-14	2.06933e-13	22.3897	SLC30A2
TBP	-0.226197	6.87636	-8.18049	1.6211e-14	2.06949e-13	22.3889	TBP
C2orf64	-0.325379	7.70453	-8.1801	1.62517e-14	2.07335e-13	22.3865	C2orf64
GJD3	0.674759	7.24716	8.17996	1.62668e-14	2.07394e-13	22.3856	GJD3
NEK3	-0.152039	5.92375	-8.17815	1.64593e-14	2.09712e-13	22.3741	NEK3
NXF3	0.691246	7.03566	8.17701	1.65811e-14	2.11128e-13	22.3668	NXF3
KCNK7	0.945148	10.7769	8.17664	1.66208e-14	2.11497e-13	22.3645	KCNK7
IWS1	-0.218705	6.26224	-8.1757	1.67233e-14	2.1257e-13	22.3585	IWS1
ZNF559	-0.288503	6.09333	-8.17567	1.67266e-14	2.1257e-13	22.3583	ZNF559
OR10P1	0.400295	5.74324	8.17513	1.67843e-14	2.13166e-13	22.3549	OR10P1
TAGAP	-0.381937	9.00375	-8.17324	1.69916e-14	2.15661e-13	22.3429	TAGAP
TOR1AIP1	-0.246228	7.01997	-8.17234	1.70914e-14	2.16788e-13	22.3372	TOR1AIP1
MEMO1	-0.27518	7.27905	-8.17191	1.71391e-14	2.17252e-13	22.3344	MEMO1
SSTR2	0.376058	6.11623	8.17085	1.72584e-14	2.18625e-13	22.3276	SSTR2
C5orf46	0.653151	6.55112	8.16834	1.7541e-14	2.22062e-13	22.3117	C5orf46
MRPS35	-0.32992	8.59157	-8.1668	1.77181e-14	2.24161e-13	22.3019	MRPS35
C16orf11	0.886368	7.1885	8.16611	1.77977e-14	2.24926e-13	22.2975	C16orf11
OR10A4	0.954529	8.07088	8.16607	1.78014e-14	2.24926e-13	22.2973	OR10A4
MGAT1	0.59077	11.6937	8.16562	1.78542e-14	2.25449e-13	22.2944	MGAT1
RUSC1	0.35132	6.87516	8.16284	1.81786e-14	2.29399e-13	22.2768	RUSC1
HERC1	-0.2953	8.14523	-8.16244	1.82263e-14	2.29854e-13	22.2742	HERC1
TAF9	-0.249529	7.00508	-8.16217	1.82583e-14	2.3011e-13	22.2725	TAF9
TBCE	-0.286612	8.02306	-8.16091	1.84078e-14	2.31847e-13	22.2645	TBCE
CHIA	0.201711	5.38768	8.16002	1.85142e-14	2.33038e-13	22.2589	CHIA
SEMA6C	0.316953	6.18772	8.15981	1.854e-14	2.33214e-13	22.2575	SEMA6C
COL4A5	0.118001	5.28245	8.1596	1.85654e-14	2.33385e-13	22.2561	COL4A5
KRT13	0.193273	5.51514	8.15654	1.89372e-14	2.37908e-13	22.2367	KRT13
FAM168B	-0.337187	7.65663	-8.15567	1.90445e-14	2.39104e-13	22.2312	FAM168B
PTPN22	-0.246085	6.19354	-8.15555	1.90594e-14	2.39139e-13	22.2304	PTPN22
CORT	0.669376	8.64028	8.15487	1.91439e-14	2.40047e-13	22.2261	CORT
VAX2	0.249373	5.45061	8.1537	1.92888e-14	2.4171e-13	22.2187	VAX2
HHLA3	0.0913468	5.32588	8.15354	1.93096e-14	2.41817e-13	22.2177	HHLA3
FAM22D	0.160655	5.35124	8.15233	1.9461e-14	2.43558e-13	22.21	FAM22D
STYX	-0.143471	6.18386	-8.15198	1.95053e-14	2.43958e-13	22.2078	STYX
LOC146346	-0.330136	7.48888	-8.15137	1.95832e-14	2.44778e-13	22.2039	LOC146346
CENPB	0.203362	6.25381	8.15046	1.96985e-14	2.46063e-13	22.1981	CENPB
FLJ43276	0.456603	6.79254	8.14988	1.97729e-14	2.46727e-13	22.1945	FLJ43276
PCP4	0.310662	5.63605	8.14985	1.97767e-14	2.46727e-13	22.1943	PCP4
PACSIN3	0.255224	5.51281	8.14605	2.02698e-14	2.5272e-13	22.1701	PACSIN3
FLJ30901	0.562508	6.69232	8.14563	2.03256e-14	2.53256e-13	22.1675	FLJ30901
CHD6	-0.1569	6.08856	-8.14502	2.04065e-14	2.54104e-13	22.1636	CHD6
LOC440338	0.179729	5.42984	8.14452	2.04728e-14	2.54768e-13	22.1604	LOC440338
HLA-DMB	-0.358201	8.42681	-8.14423	2.05105e-14	2.55077e-13	22.1586	HLA-DMB
EDEM1	-0.307167	7.0131	-8.14273	2.0711e-14	2.57409e-13	22.1491	EDEM1
ETNK1	-0.184944	5.866	-8.14175	2.08434e-14	2.58891e-13	22.1428	ETNK1
SKIV2L2	-0.274793	8.43439	-8.14152	2.08746e-14	2.59115e-13	22.1414	SKIV2L2
DGKQ	0.189734	5.75283	8.14112	2.09288e-14	2.59625e-13	22.1388	DGKQ
LOC399851	0.452637	7.04312	8.1403	2.10399e-14	2.60839e-13	22.1336	LOC399851
ALOX15B	0.288409	5.84945	8.13847	2.12911e-14	2.63788e-13	22.122	ALOX15B
PARG	-0.123103	5.29947	-8.13791	2.13684e-14	2.6458e-13	22.1185	PARG
LEAP2	-0.279607	6.29314	-8.13722	2.14646e-14	2.65605e-13	22.1141	LEAP2
USP42	-0.198828	7.5041	-8.13657	2.15546e-14	2.6655e-13	22.11	USP42
ARPP-19	-0.216169	7.49033	-8.13526	2.1738e-14	2.68651e-13	22.1017	ARPP-19
KIR2DL4	0.533558	7.43666	8.13503	2.17713e-14	2.68894e-13	22.1002	KIR2DL4
SAR1A	-0.272705	9.17318	-8.13416	2.18939e-14	2.70072e-13	22.0947	SAR1A
ZBTB25	-0.277163	5.83395	-8.13416	2.1894e-14	2.70072e-13	22.0947	ZBTB25
SNHG12	-0.349671	8.96161	-8.13366	2.19648e-14	2.70775e-13	22.0915	SNHG12
DOCK11	-0.246712	7.99583	-8.13321	2.20292e-14	2.714e-13	22.0886	DOCK11
SAFB2	-0.239592	7.89519	-8.13213	2.21839e-14	2.73136e-13	22.0818	SAFB2
FHL5	0.244894	5.46139	8.13105	2.23387e-14	2.7487e-13	22.075	FHL5
SEH1L	-0.217448	6.60911	-8.1306	2.24047e-14	2.7543e-13	22.0721	SEH1L
APOBEC3G	-0.327775	7.60263	-8.13055	2.24121e-14	2.7543e-13	22.0718	APOBEC3G
SMARCC2	0.39439	10.0766	8.12827	2.27448e-14	2.79345e-13	22.0573	SMARCC2
AVP	0.464803	6.27809	8.12563	2.3137e-14	2.83865e-13	22.0406	AVP
C14orf28	-0.191947	6.15959	-8.1256	2.31416e-14	2.83865e-13	22.0404	C14orf28
KIAA0859	-0.206923	7.43206	-8.12453	2.33027e-14	2.85664e-13	22.0336	KIAA0859
MUT	-0.234487	7.03348	-8.12191	2.37002e-14	2.90357e-13	22.0171	MUT
KARS	-0.304589	7.47255	-8.12168	2.37361e-14	2.90617e-13	22.0156	KARS
MTMR4	-0.179746	7.2565	-8.1215	2.37641e-14	2.90779e-13	22.0144	MTMR4
SETDB2	-0.256389	7.64666	-8.1214	2.37789e-14	2.9078e-13	22.0138	SETDB2
LAMP1	-0.327622	10.3566	-8.11974	2.40355e-14	2.93736e-13	22.0033	LAMP1
CYCS	-0.202722	6.43923	-8.11959	2.4059e-14	2.93841e-13	22.0024	CYCS
ACER1	1.05884	8.06842	8.11896	2.41583e-14	2.94871e-13	21.9983	ACER1
HPS5	-0.254754	6.59576	-8.11715	2.44424e-14	2.98155e-13	21.9869	HPS5
SRP9	-0.359571	7.44273	-8.11629	2.45788e-14	2.99634e-13	21.9814	SRP9
DRD2	0.287987	5.71988	8.1161	2.46094e-14	2.99821e-13	21.9802	DRD2
CLOCK	-0.192449	5.61077	-8.11384	2.49705e-14	3.04034e-13	21.9659	CLOCK
C9orf100	0.262187	5.76692	8.11349	2.50274e-14	3.04538e-13	21.9637	C9orf100
SERP1	-0.260771	7.55495	-8.11337	2.50473e-14	3.04593e-13	21.9629	SERP1
TARBP1	-0.334618	6.87806	-8.1129	2.51234e-14	3.05331e-13	21.96	TARBP1
SCGB3A2	0.591804	8.17698	8.11235	2.52136e-14	3.06238e-13	21.9565	SCGB3A2
LMF1	0.271173	6.03735	8.11097	2.54385e-14	3.0878e-13	21.9478	LMF1
SLC6A18	0.483748	6.12738	8.11086	2.54569e-14	3.08813e-13	21.9471	SLC6A18
C8orf55	0.380878	7.27958	8.10931	2.57137e-14	3.11737e-13	21.9372	C8orf55
SMR3A	1.04957	10.2071	8.10836	2.58727e-14	3.13472e-13	21.9312	SMR3A
LOC442245	0.154412	5.28755	8.1072	2.60663e-14	3.15535e-13	21.9239	LOC442245
PRIMA1	0.540441	6.99844	8.10715	2.60749e-14	3.15535e-13	21.9236	PRIMA1
TAC4	0.327714	5.77215	8.10628	2.62229e-14	3.17131e-13	21.918	TAC4
GPR89B	-0.22934	6.45101	-8.10577	2.63097e-14	3.17987e-13	21.9148	GPR89B
FBXL10	-0.246848	6.20038	-8.10463	2.65043e-14	3.20142e-13	21.9076	FBXL10
KIRREL3	0.388205	6.34602	8.10438	2.65472e-14	3.20465e-13	21.906	KIRREL3
B4GALNT1	0.498717	6.56359	8.10383	2.66403e-14	3.21392e-13	21.9026	B4GALNT1
ANAPC4	-0.311233	8.88898	-8.10287	2.6806e-14	3.23194e-13	21.8965	ANAPC4
KCTD1	0.230822	5.77951	8.10149	2.70466e-14	3.25896e-13	21.8878	KCTD1
LOC100128139	0.287168	5.72464	8.09976	2.73518e-14	3.29372e-13	21.8768	LOC100128139
EIF4E	-0.174912	6.38046	-8.09959	2.73806e-14	3.29518e-13	21.8757	EIF4E
ATPAF1	-0.16443	6.06113	-8.09934	2.74246e-14	3.29846e-13	21.8742	ATPAF1
ALMS1	-0.234152	6.45852	-8.09844	2.75849e-14	3.31573e-13	21.8685	ALMS1
SLC23A2	-0.151803	5.72921	-8.09802	2.76601e-14	3.32274e-13	21.8658	SLC23A2
KCNN2	0.328777	5.82292	8.09754	2.77468e-14	3.33114e-13	21.8627	KCNN2
NPB	0.254572	5.82863	8.09555	2.81044e-14	3.37202e-13	21.8502	NPB
FLJ10490	0.568022	9.6855	8.09437	2.83206e-14	3.3959e-13	21.8427	FLJ10490
CLPX	-0.183553	7.90772	-8.09379	2.84258e-14	3.40644e-13	21.8391	CLPX
HAMP	0.295949	5.76105	8.09322	2.8531e-14	3.41697e-13	21.8354	HAMP
CACYBP	-0.202896	7.01026	-8.09093	2.89557e-14	3.46574e-13	21.821	CACYBP
PCDHB1	0.225113	5.39922	8.0897	2.91868e-14	3.49128e-13	21.8132	PCDHB1
BFAR	-0.180769	6.5902	-8.08814	2.9484e-14	3.52469e-13	21.8033	BFAR
ATXN1L	0.823988	7.4831	8.0878	2.95488e-14	3.5303e-13	21.8011	ATXN1L
ZNF562	-0.164126	6.04491	-8.08636	2.98231e-14	3.56093e-13	21.7921	ZNF562
PNN	-0.29828	9.87979	-8.08562	2.99674e-14	3.57599e-13	21.7874	PNN
RUNX1	0.341398	7.79442	8.08354	3.03717e-14	3.62205e-13	21.7742	RUNX1
ANAPC7	-0.138483	5.53716	-8.08176	3.07232e-14	3.65973e-13	21.763	ANAPC7
CCNC	-0.276087	6.42084	-8.08175	3.07247e-14	3.65973e-13	21.7629	CCNC
RBM38	0.688958	9.94784	8.08094	3.08859e-14	3.67671e-13	21.7578	RBM38
RBM39	-0.33489	9.85343	-8.08071	3.0931e-14	3.67986e-13	21.7564	RBM39
DOCK8	-0.273015	8.17136	-8.07711	3.1659e-14	3.7642e-13	21.7336	DOCK8
CWC15	-0.292758	9.55111	-8.07329	3.24493e-14	3.85584e-13	21.7095	CWC15
DDX59	-0.263176	6.54613	-8.07277	3.25566e-14	3.86627e-13	21.7062	DDX59
GAR1	-0.338102	8.90386	-8.07242	3.26313e-14	3.87281e-13	21.704	GAR1
RAC3	0.22279	5.81082	8.07096	3.29392e-14	3.907e-13	21.6948	RAC3
LIMS2	0.336535	6.70139	8.07038	3.30637e-14	3.91941e-13	21.6911	LIMS2
MT1E	0.57812	7.70415	8.06986	3.31751e-14	3.93026e-13	21.6878	MT1E
RCAN1	-0.205261	6.20097	-8.06945	3.32631e-14	3.93833e-13	21.6852	RCAN1
ALX3	0.197764	5.43704	8.06841	3.34863e-14	3.96237e-13	21.6787	ALX3
NKTR	-0.265773	8.42499	-8.06732	3.37233e-14	3.98803e-13	21.6718	NKTR
GALR3	1.17712	12.6071	8.06707	3.37763e-14	3.99191e-13	21.6702	GALR3
SERBP1	-0.235056	8.09577	-8.06486	3.42621e-14	4.0469e-13	21.6562	SERBP1
C9orf82	-0.225244	5.65942	-8.06419	3.44102e-14	4.06197e-13	21.652	C9orf82
CYP2A13	0.209763	5.52544	8.06241	3.48062e-14	4.10626e-13	21.6408	CYP2A13
CPB1	0.581428	5.93614	8.06189	3.49234e-14	4.11762e-13	21.6375	CPB1
MED23	-0.196407	6.14068	-8.06115	3.50916e-14	4.13499e-13	21.6328	MED23
SPAST	-0.20371	6.34638	-8.06065	3.52049e-14	4.14587e-13	21.6297	SPAST
KGFLP2	0.297773	5.79426	8.05983	3.53907e-14	4.16526e-13	21.6245	KGFLP2
SNIP1	-0.0936362	5.62198	-8.05908	3.55614e-14	4.18286e-13	21.6198	SNIP1
C15orf44	-0.271014	7.43119	-8.05875	3.56369e-14	4.18916e-13	21.6177	C15orf44
TCEAL6	-0.330768	7.52843	-8.05858	3.56769e-14	4.18916e-13	21.6166	TCEAL6
NRAS	-0.200179	5.66726	-8.05857	3.56786e-14	4.18916e-13	21.6166	NRAS
DEGS1	-0.305772	8.0665	-8.05824	3.57539e-14	4.1955e-13	21.6145	DEGS1
HTR1B	0.860574	6.80096	8.05814	3.5778e-14	4.19585e-13	21.6139	HTR1B
KIAA0947	-0.274994	6.56426	-8.05774	3.58706e-14	4.20319e-13	21.6113	KIAA0947
TRMT11	-0.222245	5.69725	-8.05768	3.58832e-14	4.20319e-13	21.611	TRMT11
NAT10	0.848377	10.5634	8.05424	3.66877e-14	4.29487e-13	21.5893	NAT10
TAOK3	-0.235718	8.8872	-8.05323	3.6929e-14	4.32057e-13	21.5829	TAOK3
CDK5RAP1	-0.209884	6.31857	-8.05184	3.72598e-14	4.35668e-13	21.5741	CDK5RAP1
FAM3C	-0.294514	6.46101	-8.05137	3.73721e-14	4.36723e-13	21.5712	FAM3C
EAF1	-0.0929334	5.56121	-8.04935	3.78627e-14	4.42037e-13	21.5584	EAF1
ACAT1	-0.277835	7.27348	-8.04931	3.78716e-14	4.42037e-13	21.5582	ACAT1
C22orf13	0.411141	8.50705	8.04902	3.79439e-14	4.4262e-13	21.5563	C22orf13
PRKD3	-0.145254	6.05418	-8.04801	3.81897e-14	4.45223e-13	21.55	PRKD3
RBM26	-0.355228	6.88183	-8.04786	3.82275e-14	4.45358e-13	21.549	RBM26
CEP110	-0.229211	6.35918	-8.04778	3.82463e-14	4.45358e-13	21.5486	CEP110
ALG3	0.352313	8.12903	8.04737	3.83477e-14	4.46275e-13	21.546	ALG3
TRMT6	-0.212772	6.2132	-8.04713	3.84072e-14	4.46704e-13	21.5445	TRMT6
PHF14	-0.156017	6.21098	-8.04668	3.85199e-14	4.47751e-13	21.5416	PHF14
VPS37D	0.18822	5.51385	8.04644	3.85779e-14	4.48161e-13	21.5401	VPS37D
C16orf59	0.491276	6.18991	8.04472	3.90093e-14	4.52907e-13	21.5292	C16orf59
NPFFR1	0.202486	5.50377	8.04444	3.90785e-14	4.53444e-13	21.5275	NPFFR1
SLC25A43	-0.131222	5.48675	-8.0433	3.93665e-14	4.56301e-13	21.5203	SLC25A43
MGC33894	0.236138	5.75072	8.04328	3.9371e-14	4.56301e-13	21.5202	MGC33894
VCY	0.245012	5.72648	8.0425	3.95688e-14	4.58325e-13	21.5153	VCY
PTGER4	-0.301001	7.37871	-8.04056	4.0068e-14	4.63835e-13	21.503	PTGER4
MRGPRE	0.403402	5.90328	8.04021	4.01573e-14	4.64596e-13	21.5008	MRGPRE
RARA	0.466415	10.2698	8.03952	4.03364e-14	4.66395e-13	21.4965	RARA
PSIP1	-0.181919	7.0425	-8.03909	4.0449e-14	4.67423e-13	21.4938	PSIP1
NSUN5C	-0.264564	9.84447	-8.03888	4.05024e-14	4.67768e-13	21.4925	NSUN5C
TMEM203	-0.275488	8.6731	-8.03781	4.07811e-14	4.70711e-13	21.4857	TMEM203
LOC648232	0.34609	6.25694	8.03692	4.10161e-14	4.73146e-13	21.4801	LOC648232
BRCC3	-0.19156	7.35547	-8.03491	4.15492e-14	4.79016e-13	21.4675	BRCC3
FIS1	0.448002	9.97168	8.03285	4.21041e-14	4.85131e-13	21.4545	FIS1
TUBGCP3	-0.20728	6.4284	-8.0311	4.25818e-14	4.90348e-13	21.4435	TUBGCP3
UPF2	-0.322018	6.78701	-8.03093	4.26282e-14	4.90597e-13	21.4424	UPF2
PPIH	0.847369	7.40078	8.03061	4.27167e-14	4.9133e-13	21.4404	PPIH
ATP6V1G2	0.742668	8.32977	8.03027	4.28096e-14	4.92002e-13	21.4382	ATP6V1G2
C13orf38	0.797961	7.29252	8.03021	4.2825e-14	4.92002e-13	21.4379	C13orf38
PRPF4B	-0.230372	6.74169	-8.02893	4.31791e-14	4.95781e-13	21.4298	PRPF4B
GNPTAB	-0.226603	6.50438	-8.02855	4.32859e-14	4.96719e-13	21.4274	GNPTAB
CSTF1	-0.238978	7.83115	-8.02646	4.38715e-14	5.03147e-13	21.4142	CSTF1
C7orf28B	-0.274385	10.155	-8.02608	4.39771e-14	5.04065e-13	21.4119	C7orf28B
DKFZp434F142	0.455125	8.86742	8.0253	4.41992e-14	5.06317e-13	21.407	DKFZp434F142
WDR91	-0.302132	8.26737	-8.02512	4.42495e-14	5.066e-13	21.4059	WDR91
UQCC	-0.184661	6.30997	-8.02257	4.49817e-14	5.14684e-13	21.3898	UQCC
FAM181A	0.864664	10.5	8.02011	4.56995e-14	5.22594e-13	21.3743	FAM181A
RBM8A	-0.164622	7.97008	-8.01894	4.60447e-14	5.26236e-13	21.3669	RBM8A
LARP7	-0.261882	8.03607	-8.01775	4.63981e-14	5.29969e-13	21.3594	LARP7
TRAF3	-0.19599	6.62492	-8.01671	4.67094e-14	5.33217e-13	21.3529	TRAF3
KTN1	-0.343881	9.07269	-8.01598	4.69288e-14	5.3534e-13	21.3483	KTN1
GORASP2	-0.191301	6.47711	-8.01591	4.69497e-14	5.3534e-13	21.3479	GORASP2
RBM25	-0.265636	8.35791	-8.01541	4.7099e-14	5.36733e-13	21.3448	RBM25
RWDD2B	-0.201556	5.78663	-8.01372	4.76157e-14	5.42309e-13	21.3341	RWDD2B
EVPL	0.916788	10.4436	8.01296	4.7849e-14	5.44651e-13	21.3293	EVPL
GLOD4	-0.359113	7.86158	-8.01213	4.8104e-14	5.47238e-13	21.3241	GLOD4
DENR	-0.259272	7.11689	-8.00863	4.91979e-14	5.59361e-13	21.3021	DENR
MUSK	0.339232	5.87738	8.00677	4.97885e-14	5.6575e-13	21.2904	MUSK
PEX1	-0.247139	6.52461	-8.00611	4.9999e-14	5.67815e-13	21.2863	PEX1
ZNF407	-0.170819	5.8238	-8.0056	5.01649e-14	5.69372e-13	21.283	ZNF407
C1orf88	0.122666	5.43286	8.00407	5.06593e-14	5.74652e-13	21.2734	C1orf88
AFF4	-0.0899006	5.56469	-8.00279	5.10785e-14	5.79075e-13	21.2654	AFF4
TUG1	-0.267233	8.25088	-8.00208	5.131e-14	5.81367e-13	21.261	TUG1
CCDC109B	-0.334911	8.46308	-8.00144	5.15231e-14	5.83445e-13	21.2569	CCDC109B
ZNF845	-0.21553	6.98627	-8.00101	5.16639e-14	5.84706e-13	21.2542	ZNF845
PIGG	-0.141024	6.47989	-8.00035	5.18824e-14	5.86841e-13	21.2501	PIGG
ATXN2L	-0.193306	9.14693	-7.99977	5.20776e-14	5.88712e-13	21.2464	ATXN2L
RLBP1	0.211728	5.40021	7.99955	5.21492e-14	5.89184e-13	21.2451	RLBP1
CCDC124	0.364961	8.19956	7.99766	5.27871e-14	5.96051e-13	21.2332	CCDC124
UBA2	-0.318473	7.67019	-7.9965	5.31826e-14	6.00173e-13	21.2259	UBA2
SNX2	-0.323028	10.7899	-7.99506	5.3674e-14	6.05373e-13	21.2169	SNX2
CD80	0.208338	5.51407	7.99145	5.49322e-14	6.1921e-13	21.1942	CD80
CUGBP1	-0.167582	8.54825	-7.99057	5.52438e-14	6.2212e-13	21.1887	CUGBP1
U2AF1	-0.288021	10.1914	-7.99054	5.52533e-14	6.2212e-13	21.1885	U2AF1
PPBPL2	0.343726	5.64417	7.98978	5.55251e-14	6.24824e-13	21.1837	PPBPL2
2022-03-05	-0.211342	6.95357	-7.98952	5.56183e-14	6.25515e-13	21.182	2022-03-05
EID2B	-0.202619	5.64544	-7.98919	5.57342e-14	6.26462e-13	21.18	EID2B
SCFD1	-0.246375	8.06029	-7.98845	5.5998e-14	6.29069e-13	21.1754	SCFD1
C12orf47	-0.259131	6.32661	-7.98791	5.61933e-14	6.30905e-13	21.172	C12orf47
RABL2A	-0.286416	8.50083	-7.9875	5.63431e-14	6.32228e-13	21.1694	RABL2A
ADAM33	0.577724	7.21395	7.98712	5.64811e-14	6.33336e-13	21.167	ADAM33
CCL24	0.63331	8.76348	7.98705	5.65061e-14	6.33336e-13	21.1665	CCL24
WDR13	0.179532	7.23633	7.98517	5.71884e-14	6.4062e-13	21.1548	WDR13
PITPNC1	-0.154012	6.51228	-7.98319	5.79212e-14	6.48461e-13	21.1423	PITPNC1
DHH	0.464889	6.82171	7.98296	5.80068e-14	6.49052e-13	21.1409	DHH
HNRPDL	-0.356503	8.86545	-7.98278	5.80733e-14	6.49428e-13	21.1398	HNRPDL
ZNF642	-0.133295	5.42657	-7.98114	5.8686e-14	6.55908e-13	21.1295	ZNF642
FAM181B	0.179676	5.5183	7.98034	5.89885e-14	6.58741e-13	21.1245	FAM181B
ZNF160	-0.142202	5.82703	-7.98029	5.90062e-14	6.58741e-13	21.1242	ZNF160
OR10H2	0.894016	10.2504	7.97975	5.92118e-14	6.60663e-13	21.1208	OR10H2
CRB3	0.480785	6.21013	7.97888	5.95437e-14	6.63991e-13	21.1153	CRB3
JPH2	0.228643	5.52842	7.97831	5.97602e-14	6.65924e-13	21.1117	JPH2
HHAT	-0.239578	5.86531	-7.97825	5.97844e-14	6.65924e-13	21.1114	HHAT
MRPS30	-0.215873	5.80278	-7.97704	6.02505e-14	6.70737e-13	21.1038	MRPS30
IKBKAP	-0.277706	7.25834	-7.97607	6.06261e-14	6.74538e-13	21.0977	IKBKAP
DYRK4	-0.227626	6.6097	-7.97524	6.09493e-14	6.77752e-13	21.0925	DYRK4
TMEM194A	-0.268545	6.05924	-7.97395	6.14547e-14	6.82988e-13	21.0844	TMEM194A
C20orf186	0.172069	5.34611	7.972	6.22276e-14	6.91188e-13	21.0722	C20orf186
TCEAL3	-0.326737	7.80559	-7.97153	6.24155e-14	6.92886e-13	21.0692	TCEAL3
EMID1	0.224047	5.68271	7.96946	6.32487e-14	7.01741e-13	21.0562	EMID1
FAM82B	-0.148589	6.51712	-7.96927	6.33234e-14	7.02175e-13	21.0551	FAM82B
ZC3H7A	-0.203958	6.9745	-7.96918	6.33627e-14	7.02217e-13	21.0545	ZC3H7A
NSDHL	-0.105985	5.32962	-7.96823	6.37496e-14	7.06108e-13	21.0485	NSDHL
ATG4B	-0.26312	7.7034	-7.96777	6.39377e-14	7.07794e-13	21.0456	ATG4B
INTS12	-0.166824	6.60113	-7.96732	6.41188e-14	7.09401e-13	21.0429	INTS12
OPA3	0.216886	6.93989	7.9667	6.43753e-14	7.11841e-13	21.0389	OPA3
SLC12A2	-0.164728	5.61189	-7.96627	6.45526e-14	7.13391e-13	21.0363	SLC12A2
HMX1	0.241198	5.59641	7.96619	6.45877e-14	7.13391e-13	21.0357	HMX1
ARMC8	-0.146606	6.80218	-7.96576	6.4765e-14	7.14949e-13	21.033	ARMC8
ASTE1	-0.231874	6.99711	-7.96409	6.546e-14	7.22218e-13	21.0226	ASTE1
EXOSC3	-0.240032	8.10402	-7.96357	6.56789e-14	7.24228e-13	21.0193	EXOSC3
MAN2B2	-0.274245	7.93063	-7.96273	6.60317e-14	7.27712e-13	21.0141	MAN2B2
ST6GAL1	-0.283374	7.51979	-7.96098	6.67779e-14	7.35525e-13	21.0031	ST6GAL1
NAT13	-0.246658	8.07536	-7.96005	6.71757e-14	7.39494e-13	20.9973	NAT13
CDYL	-0.245636	6.21859	-7.95861	6.77992e-14	7.45943e-13	20.9882	CDYL
GJC2	0.317428	6.49272	7.95761	6.82327e-14	7.50294e-13	20.982	GJC2
TERF2	-0.272385	6.07715	-7.95611	6.88918e-14	7.5712e-13	20.9726	TERF2
C17orf96	1.10491	12.4421	7.95579	6.90315e-14	7.58233e-13	20.9706	C17orf96
ARMC1	-0.304636	7.09149	-7.95512	6.93262e-14	7.61046e-13	20.9664	ARMC1
MICALL2	0.348101	7.11499	7.95451	6.95982e-14	7.63608e-13	20.9626	MICALL2
CRTAP	-0.193663	6.28484	-7.9526	7.04568e-14	7.72599e-13	20.9506	CRTAP
C2orf49	-0.145484	5.54735	-7.95205	7.07037e-14	7.74719e-13	20.9472	C2orf49
TOR3A	-0.273028	8.47013	-7.95199	7.07285e-14	7.74719e-13	20.9468	TOR3A
WASF1	0.320025	6.12822	7.95104	7.11623e-14	7.79038e-13	20.9409	WASF1
HN1L	-0.250959	7.22977	-7.95048	7.14173e-14	7.81396e-13	20.9374	HN1L
MRPS27	-0.303125	7.15853	-7.95009	7.15974e-14	7.82933e-13	20.9349	MRPS27
ARL5A	-0.273893	7.07298	-7.94789	7.2612e-14	7.93588e-13	20.9211	ARL5A
THAP6	-0.164913	6.20253	-7.94479	7.4065e-14	8.09021e-13	20.9017	THAP6
FRMD4A	0.2386	5.717	7.94193	7.54319e-14	8.23497e-13	20.8838	FRMD4A
JAM2	0.226074	5.33871	7.93969	7.65164e-14	8.34541e-13	20.8699	JAM2
CLEC16A	-0.238841	7.20039	-7.93967	7.65281e-14	8.34541e-13	20.8697	CLEC16A
CHMP4A	-0.266094	10.1395	-7.93831	7.71943e-14	8.41341e-13	20.8612	CHMP4A
NARS2	-0.236054	6.34239	-7.93701	7.7839e-14	8.479e-13	20.8531	NARS2
SLU7	-0.25023	8.7742	-7.9367	7.79946e-14	8.49126e-13	20.8511	SLU7
GPHB5	0.374461	5.98093	7.93544	7.86262e-14	8.55531e-13	20.8433	GPHB5
NAB2	0.280112	6.75357	7.93169	8.05336e-14	8.75803e-13	20.8198	NAB2
FAM165B	-0.16977	5.99024	-7.9313	8.07318e-14	8.77475e-13	20.8174	FAM165B
RGS12	0.241541	6.03346	7.92992	8.14445e-14	8.84734e-13	20.8088	RGS12
FLJ20021	0.404747	8.81298	7.929	8.19281e-14	8.89499e-13	20.803	FLJ20021
STK16	0.296311	6.38453	7.92833	8.22763e-14	8.92788e-13	20.7989	STK16
SLC25A14	-0.20997	7.56653	-7.92737	8.27855e-14	8.9782e-13	20.7928	SLC25A14
CRP	0.218483	5.29678	7.92698	8.2988e-14	8.99523e-13	20.7904	CRP
SLC25A5	-0.248821	10.2316	-7.92589	8.35705e-14	9.0534e-13	20.7836	SLC25A5
SSTR3	0.519353	6.42861	7.92574	8.36485e-14	9.05688e-13	20.7827	SSTR3
RCC1	0.879747	8.30306	7.92564	8.37042e-14	9.05794e-13	20.782	RCC1
COPS4	-0.283043	7.94337	-7.92545	8.38037e-14	9.06374e-13	20.7809	COPS4
GIPR	0.689422	7.87016	7.9253	8.38862e-14	9.0677e-13	20.7799	GIPR
IFT88	-0.225998	5.90461	-7.925	8.40482e-14	9.08024e-13	20.778	IFT88
EMILIN3	0.58143	6.61712	7.92477	8.41694e-14	9.08837e-13	20.7766	EMILIN3
AHCYL1	-0.266219	8.4698	-7.92402	8.45733e-14	9.12698e-13	20.7719	AHCYL1
PPP2R2C	0.221905	5.47016	7.92371	8.47405e-14	9.14003e-13	20.77	PPP2R2C
KIAA0226	-0.117263	6.57309	-7.92325	8.49902e-14	9.16196e-13	20.7671	KIAA0226
TIGD1	0.323629	6.26141	7.92235	8.54832e-14	9.21008e-13	20.7614	TIGD1
PRRC1	-0.163913	6.298	-7.92195	8.57e-14	9.22758e-13	20.759	PRRC1
CKAP5	-0.200909	6.04263	-7.92188	8.5739e-14	9.22758e-13	20.7585	CKAP5
CRYBA4	0.525914	6.28144	7.91943	8.70896e-14	9.36782e-13	20.7432	CRYBA4
TAF1	-0.210747	7.08357	-7.91911	8.7265e-14	9.38158e-13	20.7413	TAF1
ACSS1	-0.183659	7.07411	-7.91661	8.86706e-14	9.5275e-13	20.7256	ACSS1
C14orf135	-0.264599	6.39809	-7.91649	8.87367e-14	9.52942e-13	20.7249	C14orf135
CNPY4	-0.331192	7.07683	-7.91355	9.04198e-14	9.7049e-13	20.7065	CNPY4
NYX	0.99055	12.5473	7.9108	9.20181e-14	9.87108e-13	20.6894	NYX
SLC25A12	-0.201911	6.40286	-7.9076	9.39173e-14	1.00693e-12	20.6694	SLC25A12
PRSS3	0.421627	6.0301	7.90603	9.48623e-14	1.01647e-12	20.6596	PRSS3
COX6A2	1.23851	13.224	7.90595	9.49098e-14	1.01647e-12	20.6591	COX6A2
TINF2	-0.195838	10.936	-7.9054	9.5245e-14	1.01951e-12	20.6556	TINF2
PDHA1	-0.345433	8.81903	-7.90501	9.54783e-14	1.02145e-12	20.6532	PDHA1
GPR142	0.714539	7.29814	7.90299	9.67168e-14	1.03414e-12	20.6406	GPR142
LSM8	-0.379815	8.5539	-7.90236	9.71043e-14	1.03772e-12	20.6367	LSM8
C14orf118	-0.102003	5.80375	-7.90178	9.74664e-14	1.04103e-12	20.6331	C14orf118
TAOK2	0.532673	8.74323	7.9014	9.77018e-14	1.04298e-12	20.6307	TAOK2
ADSL	-0.263594	7.39291	-7.9007	9.81425e-14	1.04712e-12	20.6263	ADSL
MSX1	0.167137	5.38291	7.89984	9.86822e-14	1.05231e-12	20.6209	MSX1
AMOTL1	0.0976982	5.34191	7.89856	9.94862e-14	1.06031e-12	20.613	AMOTL1
MITD1	-0.305673	8.36397	-7.897	1.00481e-13	1.07034e-12	20.6033	MITD1
MMP19	0.314666	6.33888	7.89654	1.00779e-13	1.07293e-12	20.6004	MMP19
NUPR1	0.124174	5.26325	7.89596	1.0115e-13	1.0763e-12	20.5968	NUPR1
TMEM66	-0.447556	9.66698	-7.89567	1.01337e-13	1.07771e-12	20.595	TMEM66
CREB3L3	0.170512	5.65937	7.89453	1.02073e-13	1.08495e-12	20.5879	CREB3L3
FLJ23867	0.291742	6.25338	7.89423	1.02268e-13	1.08644e-12	20.586	FLJ23867
PLAA	-0.137419	6.216	-7.89389	1.02494e-13	1.08826e-12	20.5839	PLAA
OR1A1	0.133867	5.21404	7.89355	1.02712e-13	1.08998e-12	20.5818	OR1A1
FASTKD5	-0.258818	8.22036	-7.89299	1.03084e-13	1.093e-12	20.5782	FASTKD5
DONSON	-0.189782	6.02483	-7.89295	1.03107e-13	1.093e-12	20.578	DONSON
ARMC10	-0.236814	6.75449	-7.89134	1.0417e-13	1.10359e-12	20.568	ARMC10
MAGT1	-0.187862	6.87025	-7.89127	1.04218e-13	1.10359e-12	20.5675	MAGT1
PTPN11	-0.18275	7.27814	-7.89113	1.04309e-13	1.10397e-12	20.5667	PTPN11
SCN5A	0.101677	5.19075	7.89053	1.04712e-13	1.10764e-12	20.5629	SCN5A
SLC38A2	-0.224329	7.63384	-7.89021	1.04924e-13	1.10929e-12	20.5609	SLC38A2
E4F1	0.195736	6.96899	7.88986	1.05155e-13	1.11113e-12	20.5588	E4F1
PSMA3	-0.302498	8.46587	-7.88672	1.0728e-13	1.13298e-12	20.5392	PSMA3
RWDD4A	-0.176356	5.93991	-7.88625	1.076e-13	1.13576e-12	20.5363	RWDD4A
ZDHHC7	-0.325622	9.61503	-7.8852	1.08328e-13	1.14282e-12	20.5297	ZDHHC7
RER1	-0.18003	7.61427	-7.88454	1.08778e-13	1.14696e-12	20.5257	RER1
SMU1	-0.242463	6.73166	-7.88383	1.09271e-13	1.15155e-12	20.5212	SMU1
C8orf76	-0.208938	7.85003	-7.88305	1.09816e-13	1.15668e-12	20.5164	C8orf76
PP14571	0.646038	8.00533	7.88196	1.10586e-13	1.16416e-12	20.5095	PP14571
SNUPN	-0.192816	7.34241	-7.88165	1.10801e-13	1.1658e-12	20.5076	SNUPN
ERCC5	-0.288231	10.0151	-7.88024	1.11798e-13	1.17567e-12	20.4989	ERCC5
CYFIP1	-0.38928	6.74317	-7.87915	1.12576e-13	1.18322e-12	20.4921	CYFIP1
PER2	-0.12513	5.84899	-7.87877	1.12847e-13	1.18544e-12	20.4897	PER2
ZNF195	-0.233257	6.41895	-7.87867	1.12924e-13	1.18554e-12	20.4891	ZNF195
C7orf64	-0.184964	5.58581	-7.87859	1.12977e-13	1.18554e-12	20.4886	C7orf64
MSH6	-0.243088	8.85151	-7.8784	1.13118e-13	1.18639e-12	20.4874	MSH6
POLD4	0.232099	11.4658	7.87805	1.13371e-13	1.18841e-12	20.4852	POLD4
ODF3L2	0.457963	6.45349	7.87664	1.14387e-13	1.19842e-12	20.4765	ODF3L2
NUS1	-0.206337	6.89616	-7.87587	1.14952e-13	1.20371e-12	20.4716	NUS1
DNAJA3	-0.299683	8.11829	-7.87482	1.15724e-13	1.21115e-12	20.4651	DNAJA3
PKLR	0.252061	5.55784	7.874	1.16328e-13	1.21682e-12	20.46	PKLR
LOC157562	-0.337002	6.87179	-7.871	1.18572e-13	1.23964e-12	20.4413	LOC157562
B3GNT6	0.443182	6.1062	7.87033	1.19078e-13	1.24427e-12	20.4371	B3GNT6
GLUD2	-0.283218	7.15342	-7.87016	1.19203e-13	1.24491e-12	20.4361	GLUD2
ASCC1	-0.192533	6.29502	-7.86895	1.20123e-13	1.25386e-12	20.4286	ASCC1
C9orf71	0.761509	6.44907	7.86871	1.20305e-13	1.2551e-12	20.4271	C9orf71
OGG1	-0.19248	7.05966	-7.86836	1.20576e-13	1.25726e-12	20.4249	OGG1
EIF4B	-0.208944	7.42633	-7.86642	1.22077e-13	1.27225e-12	20.4128	EIF4B
PAFAH1B2	-0.211149	7.58294	-7.86607	1.22348e-13	1.2744e-12	20.4106	PAFAH1B2
RP11-265F14.2	0.609276	6.47338	7.86461	1.2349e-13	1.28561e-12	20.4015	RP11-265F14.2
ACADSB	-0.155695	5.69784	-7.86435	1.23693e-13	1.28704e-12	20.3999	ACADSB
GHSR	0.686829	7.43891	7.86002	1.27143e-13	1.32224e-12	20.373	GHSR
SRPK3	0.312103	5.7989	7.85917	1.27834e-13	1.32873e-12	20.3677	SRPK3
DERL1	-0.208009	7.37542	-7.85875	1.28173e-13	1.33155e-12	20.3651	DERL1
ISY1	-0.173811	6.80862	-7.85808	1.28716e-13	1.3365e-12	20.361	ISY1
MAFF	0.386293	6.66379	7.85755	1.29152e-13	1.34031e-12	20.3577	MAFF
PDE2A	0.231939	6.1606	7.85666	1.29886e-13	1.34723e-12	20.3521	PDE2A
SMC3	-0.308607	8.64639	-7.85605	1.30388e-13	1.35172e-12	20.3484	SMC3
PDCL3	-0.230172	7.63916	-7.85587	1.3054e-13	1.35259e-12	20.3472	PDCL3
TMEM199	-0.172481	7.30751	-7.85523	1.31071e-13	1.35738e-12	20.3433	TMEM199
NPAL3	-0.217719	6.4758	-7.85287	1.33051e-13	1.37716e-12	20.3286	NPAL3
RRAGC	-0.294112	9.8003	-7.8512	1.34469e-13	1.39111e-12	20.3182	RRAGC
ACLY	-0.240673	7.41963	-7.85003	1.35471e-13	1.40074e-12	20.311	ACLY
DNAH2	0.160056	5.42592	7.84935	1.36058e-13	1.40608e-12	20.3067	DNAH2
DNAJC14	-0.135868	6.03572	-7.84873	1.36593e-13	1.41064e-12	20.3029	DNAJC14
MBD1	-0.139827	6.28804	-7.84868	1.36642e-13	1.41064e-12	20.3025	MBD1
ERBB2IP	-0.26916	9.84915	-7.84815	1.37099e-13	1.41462e-12	20.2993	ERBB2IP
CHCHD7	-0.252604	7.82716	-7.84795	1.37275e-13	1.41539e-12	20.298	CHCHD7
FXC1	-0.196077	6.46413	-7.84785	1.37359e-13	1.41539e-12	20.2974	FXC1
ST3GAL5	-0.221757	6.04498	-7.84782	1.37389e-13	1.41539e-12	20.2972	ST3GAL5
TRAF3IP3	-0.226755	9.4485	-7.84733	1.37814e-13	1.41902e-12	20.2942	TRAF3IP3
BEST4	0.768847	9.04124	7.8466	1.38461e-13	1.42494e-12	20.2896	BEST4
IRAK1	0.562367	10.0674	7.8464	1.3863e-13	1.42579e-12	20.2884	IRAK1
TP53BP2	-0.272398	6.78876	-7.84634	1.38688e-13	1.42579e-12	20.288	TP53BP2
FAM105A	-0.153038	6.16142	-7.84624	1.38778e-13	1.42598e-12	20.2874	FAM105A
TMEM192	-0.155283	5.60986	-7.84594	1.39039e-13	1.42791e-12	20.2855	TMEM192
FANCF	-0.278165	7.17024	-7.84507	1.39808e-13	1.43507e-12	20.2801	FANCF
SERPINF2	0.161918	5.37288	7.84347	1.41236e-13	1.44897e-12	20.2702	SERPINF2
BEX4	-0.355806	7.02762	-7.84327	1.41414e-13	1.45004e-12	20.269	BEX4
CREBZF	-0.287986	6.37051	-7.84256	1.4205e-13	1.45581e-12	20.2646	CREBZF
CYTH1	-0.341979	12.7109	-7.84115	1.43327e-13	1.46814e-12	20.2558	CYTH1
FBXO41	-0.277654	7.12258	-7.8407	1.43739e-13	1.4716e-12	20.253	FBXO41
LAMA1	0.0769544	5.24765	7.83942	1.44915e-13	1.48286e-12	20.245	LAMA1
UBA5	-0.266361	6.82666	-7.83867	1.45608e-13	1.48918e-12	20.2404	UBA5
GPR31	0.832681	7.36187	7.83793	1.46286e-13	1.49534e-12	20.2358	GPR31
TLX1	0.125042	5.24082	7.83674	1.474e-13	1.50595e-12	20.2284	TLX1
KCNG4	0.186753	5.45393	7.83568	1.48392e-13	1.5153e-12	20.2218	KCNG4
ZNF222	-0.162982	5.86341	-7.83548	1.48584e-13	1.51648e-12	20.2206	ZNF222
HMGB1	-0.282737	10.0468	-7.83338	1.5058e-13	1.53605e-12	20.2075	HMGB1
CD300LB	0.45207	7.25542	7.83299	1.50949e-13	1.53902e-12	20.2051	CD300LB
BAHD1	-0.29111	8.8892	-7.83115	1.52725e-13	1.55633e-12	20.1937	BAHD1
C9orf122	0.292429	5.90417	7.83025	1.53594e-13	1.56438e-12	20.1881	C9orf122
PRAF2	0.280245	7.85718	7.82789	1.55906e-13	1.5871e-12	20.1735	PRAF2
COMMD8	-0.324577	8.95735	-7.82722	1.5657e-13	1.59305e-12	20.1694	COMMD8
C8orf40	-0.253567	6.40919	-7.82427	1.59526e-13	1.62229e-12	20.1511	C8orf40
NR2C1	-0.191087	6.10938	-7.82335	1.60459e-13	1.63094e-12	20.1454	NR2C1
ARHGEF16	0.844258	7.128	7.82183	1.62017e-13	1.64593e-12	20.1359	ARHGEF16
TAAR5	0.511949	6.63432	7.82171	1.62137e-13	1.6463e-12	20.1352	TAAR5
OR6M1	0.277854	5.68175	7.82148	1.62378e-13	1.64789e-12	20.1337	OR6M1
POP4	-0.198614	8.66677	-7.82052	1.63366e-13	1.65707e-12	20.1278	POP4
WBSCR17	0.471602	5.84817	7.8202	1.63696e-13	1.65956e-12	20.1258	WBSCR17
SLC25A13	-0.162497	5.93642	-7.8197	1.64215e-13	1.66398e-12	20.1227	SLC25A13
FDX1	-0.276636	7.13004	-7.81885	1.65107e-13	1.67216e-12	20.1174	FDX1
ASXL2	-0.185753	7.97633	-7.81691	1.67148e-13	1.69196e-12	20.1054	ASXL2
PABPN1	-0.230019	9.76899	-7.81676	1.67307e-13	1.6927e-12	20.1045	PABPN1
LOC100128822	-0.329073	7.03127	-7.81599	1.68123e-13	1.70008e-12	20.0997	LOC100128822
PRIM2	-0.142455	5.70788	-7.81236	1.72031e-13	1.73871e-12	20.0773	PRIM2
METTL10	-0.275462	6.23382	-7.81172	1.7273e-13	1.74408e-12	20.0733	METTL10
PYROXD1	-0.125083	5.68439	-7.81172	1.72739e-13	1.74408e-12	20.0732	PYROXD1
TM4SF5	0.264207	5.62145	7.81129	1.73201e-13	1.74785e-12	20.0706	TM4SF5
MYNN	-0.236235	6.52466	-7.81034	1.74249e-13	1.75753e-12	20.0647	MYNN
EBAG9	-0.299678	7.04799	-7.80949	1.7519e-13	1.76612e-12	20.0595	EBAG9
CDC42SE2	-0.23685	8.67264	-7.80813	1.7671e-13	1.77994e-12	20.051	CDC42SE2
ARID1B	0.397695	7.79837	7.8081	1.76741e-13	1.77994e-12	20.0508	ARID1B
RTDR1	0.329842	6.32652	7.8079	1.76959e-13	1.78122e-12	20.0496	RTDR1
NPSR1	0.563433	5.87532	7.80722	1.77724e-13	1.78802e-12	20.0454	NPSR1
ATOH7	0.39411	6.56274	7.80581	1.79325e-13	1.8032e-12	20.0366	ATOH7
SMEK2	-0.144694	5.94215	-7.80158	1.8419e-13	1.85118e-12	20.0104	SMEK2
NDUFB5	-0.262059	6.50691	-7.8014	1.84394e-13	1.85229e-12	20.0094	NDUFB5
THOC2	-0.19808	6.51799	-7.79773	1.8873e-13	1.89488e-12	19.9866	THOC2
DNM1L	-0.183746	6.24741	-7.79748	1.89023e-13	1.89686e-12	19.9851	DNM1L
RGR	0.327276	5.64961	7.79642	1.90297e-13	1.90868e-12	19.9785	RGR
FAM176B	0.349027	8.1297	7.79569	1.91183e-13	1.91659e-12	19.974	FAM176B
FLI1	-0.310975	10.7736	-7.79448	1.92654e-13	1.93035e-12	19.9665	FLI1
C17orf91	0.518007	8.08225	7.79417	1.93032e-13	1.93316e-12	19.9646	C17orf91
GPR77	0.417948	6.95335	7.79329	1.94105e-13	1.94292e-12	19.9592	GPR77
CTAGE5	-0.109969	5.9035	-7.79237	1.95239e-13	1.95328e-12	19.9535	CTAGE5
CLCNKA	0.774427	7.44729	7.79187	1.95855e-13	1.95845e-12	19.9504	CLCNKA
PPWD1	-0.282907	8.83536	-7.79171	1.96051e-13	1.95942e-12	19.9494	PPWD1
LRRFIP1	-0.232363	8.76701	-7.79013	1.98029e-13	1.97819e-12	19.9396	LRRFIP1
DCTN1	0.424275	7.24735	7.78743	2.01439e-13	2.01123e-12	19.9229	DCTN1
MYCBP2	-0.269153	8.40209	-7.78668	2.02393e-13	2.01973e-12	19.9183	MYCBP2
WHSC1	-0.0863354	5.54574	-7.78638	2.0278e-13	2.02258e-12	19.9164	WHSC1
LGTN	-0.284956	6.73181	-7.78601	2.03243e-13	2.02617e-12	19.9142	LGTN
LOC729556	0.471573	6.18037	7.78401	2.05838e-13	2.05101e-12	19.9018	LOC729556
PLSCR3	0.455524	13.2526	7.78363	2.06333e-13	2.05491e-12	19.8994	PLSCR3
TRA2A	-0.296424	6.7566	-7.77935	2.11981e-13	2.11008e-12	19.873	TRA2A
COG8	-0.149633	6.8405	-7.77579	2.16805e-13	2.15702e-12	19.851	COG8
WDYHV1	-0.216737	5.86012	-7.77433	2.18814e-13	2.17591e-12	19.842	WDYHV1
CCNT2	-0.149621	5.58741	-7.77354	2.19913e-13	2.18574e-12	19.8371	CCNT2
RRAGA	-0.219553	9.75148	-7.77279	2.2096e-13	2.19504e-12	19.8324	RRAGA
ECOP	-0.308235	8.79512	-7.77085	2.23677e-13	2.22092e-12	19.8205	ECOP
ZFR	-0.178164	7.00324	-7.77048	2.24199e-13	2.22498e-12	19.8182	ZFR
IRX6	0.251528	5.56492	7.76921	2.26005e-13	2.24177e-12	19.8104	IRX6
IMPG2	0.670344	6.29461	7.76911	2.26147e-13	2.24205e-12	19.8097	IMPG2
ZNF189	-0.187733	6.03548	-7.76781	2.28016e-13	2.25945e-12	19.8017	ZNF189
MRPL30	-0.127307	6.25135	-7.76316	2.34807e-13	2.32558e-12	19.773	MRPL30
NIPA2	-0.22148	6.5563	-7.76285	2.35273e-13	2.32903e-12	19.771	NIPA2
C2orf28	-0.195862	7.99529	-7.76181	2.36817e-13	2.34313e-12	19.7647	C2orf28
NUP93	-0.238503	6.62519	-7.76152	2.37251e-13	2.34518e-12	19.7629	NUP93
TSTA3	0.527464	8.22768	7.76144	2.37368e-13	2.34518e-12	19.7624	TSTA3
IL28A	0.492446	6.4887	7.76143	2.37379e-13	2.34518e-12	19.7623	IL28A
[truncated: 17,750 more rows]
