# Supplementary material for: m6A regulator-mediated RNA methylation modification patterns are involved in immune microenvironment regulation of coronary heart disease
Source: Front Cardiovasc Med. 2022 Aug 25;9:905737. doi: 10.3389/fcvm.2022.905737 (PMC9453453; doi:10.3389/fcvm.2022.905737)
Supplement: Supplementary file 7 [file Data_Sheet_6.XLSX]

## Sheet: Sheet1
Category	ID	Term	Genes	adj_pval
BP	GO:0031424	keratinization	KRTAP2-4,SPRR2E,KRT3,LCE3E,LCE1D,KRTAP4-1,LCE1C,KRTAP2-1,KRT85,LCE5A,SHARPIN,KLK14,KRT81,LCE1A,EVPL,KRTAP6-3,KRT31,KRTAP4-11,KRTAP11-1,KRT1	1.04372e-08
BP	GO:0030216	keratinocyte differentiation	KRTAP2-4,SPRR2E,KRT3,LCE3E,LCE1D,KRTAP4-1,LCE1C,KRTAP2-1,KRT85,LCE5A,SHARPIN,KLK14,KRT81,LCE1A,ACER1,EVPL,KRTAP6-3,KRT31,KRTAP4-11,KRTAP11-1,KRT1	3.07333e-07
BP	GO:0043588	skin development	KRTAP2-4,SPRR2E,KRT3,SOX18,LCE3E,LCE1D,KRTAP4-1,ERCC2,LCE1C,KRTAP2-1,KRT85,LCE5A,SHARPIN,KLK14,KRT81,LCE1A,ACER1,EVPL,KRTAP6-3,ALOXE3,KRT31,KRTAP4-11,KRTAP11-1,KRT1	1.25775e-06
BP	GO:0009913	epidermal cell differentiation	KRTAP2-4,SPRR2E,KRT3,LCE3E,LCE1D,KRTAP4-1,ERCC2,LCE1C,KRTAP2-1,KRT85,LCE5A,SHARPIN,KLK14,KRT81,LCE1A,ACER1,EVPL,KRTAP6-3,KRT31,KRTAP4-11,KRTAP11-1,KRT1	1.427e-06
BP	GO:0007218	neuropeptide signaling pathway	KISS1R,NXPH4,PCSK1N,PROKR1,NPBWR1,NPBWR2,UTS2R,HCRT,PTH2,GALR3,OPRL1	5.07029e-06
BP	GO:0008544	epidermis development	KRTAP2-4,SPRR2E,KRT3,SOX18,LCE3E,LCE1D,KRTAP4-1,ERCC2,LCE1C,KRTAP2-1,KRT85,LCE5A,SHARPIN,KLK14,KRT81,LCE1A,ACER1,EVPL,KRTAP6-3,KRT31,KRTAP4-11,KRTAP11-1,KRT1	2.49204e-05
BP	GO:0014821	phasic smooth muscle contraction	P2RX3,NEUROG1,TACR2,GHSR,P2RX2	4.64471e-05
BP	GO:0038003	opioid receptor signaling pathway	NPBWR1,NPBWR2,OGFR,OPRL1	5.4191e-05
BP	GO:0007188	adenylate cyclase-modulating G protein-coupled receptor signaling pathway	UCN2,GPR12,FFAR3,CRHR2,ADRB3,GPR119,GPR78,CORT,GALR3,HTR1B,GIPR,OXER1,ADRA1D,OPRL1	0.000123654
BP	GO:0007204	positive regulation of cytosolic calcium ion concentration	GRIN1,OXT,CCR10,GRIN2D,P2RX3,CACNB3,THY1,LIME1,CD4,HCRT,CAV1,GIPR,HRC,ADRA1D,OPRL1,P2RX2	0.000278954
BP	GO:0070268	cornification	SPRR2E,KRT3,KRT85,KLK14,KRT81,LCE1A,EVPL,KRT31,KRT1	0.000286634
BP	GO:0051480	regulation of cytosolic calcium ion concentration	GRIN1,OXT,CCR10,GRIN2D,P2RX3,CACNB3,THY1,LIME1,CD4,HCRT,CAV1,HTR1B,GIPR,HRC,ADRA1D,OPRL1,P2RX2	0.000301377
BP	GO:0098719	sodium ion import across plasma membrane	HCN2,HCN4,SLC5A2,SLC34A1	0.000382296
BP	GO:0010522	regulation of calcium ion transport into cytosol	GRIN1,P2RX3,THY1,LIME1,CD4,CAV1,HRC,P2RX2	0.000426199
BP	GO:0010524	positive regulation of calcium ion transport into cytosol	GRIN1,P2RX3,THY1,CD4,CAV1,P2RX2	0.000464049
BP	GO:0006939	smooth muscle contraction	OXT,ORMDL3,P2RX3,NEUROG1,TACR2,CAV1,GHSR,P2RX2	0.000601675
BP	GO:0051931	regulation of sensory perception	OXT,GRIN2D,P2RX3,CACNB3,SMR3A	0.000609978
BP	GO:0060402	calcium ion transport into cytosol	GRIN1,GRIN2D,P2RX3,CACNB3,THY1,LIME1,CD4,CAV1,HRC,P2RX2	0.00062058
BP	GO:0006874	cellular calcium ion homeostasis	GRIN1,OXT,CCR10,GRIN2D,P2RX3,CACNB3,THY1,LIME1,GPR12,CD4,HCRT,GRINA,CAV1,HTR1B,GIPR,HRC,ADRA1D,OPRL1,P2RX2	0.000761988
BP	GO:0030432	peristalsis	P2RX3,NEUROG1,P2RX2	0.00097493
BP	GO:0055074	calcium ion homeostasis	GRIN1,OXT,CCR10,GRIN2D,P2RX3,CACNB3,THY1,LIME1,GPR12,CD4,HCRT,GRINA,CAV1,HTR1B,GIPR,HRC,ADRA1D,OPRL1,P2RX2	0.00104492
BP	GO:0031644	regulation of nervous system process	GRIN1,OXT,GRIN2D,P2RX3,CACNB3,DLGAP3,HCRT,SMR3A,GHSR	0.00116139
BP	GO:0061515	myeloid cell development	ERCC2,ZFPM1,FBN1,GATA1,SLC4A1,EPB42	0.00149713
BP	GO:0015816	glycine transport	SLC38A5,SLC36A3,SLC6A5	0.00164326
BP	GO:0060401	cytosolic calcium ion transport	GRIN1,GRIN2D,P2RX3,CACNB3,THY1,LIME1,CD4,CAV1,HRC,P2RX2	0.00166335
BP	GO:0035637	multicellular organismal signaling	MYH14,P2RX3,NKX2-5,CACNB3,HCN4,HCRT,CAV1,CNTNAP1,GJD3,GHSR,HRC	0.0016659
BP	GO:0001764	neuron migration	CDK5R2,LHX1,MDK,EVX1,SOX1,SCRT2,DAB1,GFRA3,TUBB2A	0.00172464
BP	GO:0051928	positive regulation of calcium ion transport	GRIN1,P2RX3,CACNB3,THY1,CD4,HCRT,CAV1,P2RX2	0.00176788
BP	GO:0072503	cellular divalent inorganic cation homeostasis	GRIN1,OXT,CCR10,GRIN2D,P2RX3,CACNB3,THY1,LIME1,GPR12,CD4,HCRT,GRINA,CAV1,HTR1B,GIPR,HRC,ADRA1D,OPRL1,P2RX2	0.00197789
BP	GO:0003012	muscle system process	MYOD1,OXT,MYH14,MYOG,ORMDL3,P2RX3,NKX2-5,SLC6A8,NEUROG1,TACR2,MYL4,HCN4,CAV1,GHSR,TIAM1,HRC,TMOD1,P2RX2	0.00247104
BP	GO:0003151	outflow tract morphogenesis	FOXC2,SOX18,NKX2-5,SOX17,ZFPM1,FOXH1	0.00251372
BP	GO:0014061	regulation of norepinephrine secretion	OXT,FFAR3,GHSR	0.0025423
BP	GO:0019233	sensory perception of pain	OXT,GRIN2D,P2RX3,CACNB3,SMR3A,ALOXE3,OPRL1	0.00267015
BP	GO:0021510	spinal cord development	FOXB1,LHX1,ERCC2,SOX1,DAB1,PHOX2A,NEUROG3	0.00267015
BP	GO:0006936	muscle contraction	OXT,MYH14,ORMDL3,P2RX3,NKX2-5,SLC6A8,NEUROG1,TACR2,MYL4,HCN4,CAV1,GHSR,HRC,TMOD1,P2RX2	0.00289131
BP	GO:0048821	erythrocyte development	ERCC2,GATA1,SLC4A1,EPB42	0.00292567
BP	GO:0072507	divalent inorganic cation homeostasis	GRIN1,OXT,CCR10,GRIN2D,P2RX3,CACNB3,THY1,LIME1,GPR12,CD4,HCRT,GRINA,CAV1,HTR1B,GIPR,HRC,ADRA1D,OPRL1,P2RX2	0.00303945
BP	GO:0048243	norepinephrine secretion	OXT,FFAR3,GHSR	0.00308566
BP	GO:0042391	regulation of membrane potential	GRIN1,MYH14,GRIN2D,P2RX3,CACNB3,CACNA1E,HCN2,HCN4,HCRT,CAV1,CNTNAP1,KCNK7,BCL2L1,GABRP,KCNQ3,SLC34A1,P2RX2	0.00347296
BP	GO:0018149	peptide cross-linking	SPRR2E,EVPL,EPB42,KRT1	0.00407579
BP	GO:1902236	negative regulation of endoplasmic reticulum stress-induced intrinsic apoptotic signaling pathway	CREB3L1,GRINA,BCL2L1	0.0043728
BP	GO:0050804	modulation of chemical synaptic transmission	GRIN1,OXT,GRIN2D,ACHE,P2RX3,CPLX2,CACNB3,DLGAP3,SYN1,TACR2,CRHR2,HCRT,PRRT1,HTR1B,GHSR,NRGN	0.00444647
BP	GO:0001656	metanephros development	FOXC2,LHX1,SOX17,FBN1,IRX3,POU3F3	0.00449282
BP	GO:0051930	regulation of sensory perception of pain	OXT,GRIN2D,P2RX3,SMR3A	0.0045183
BP	GO:0099177	regulation of trans-synaptic signaling	GRIN1,OXT,GRIN2D,ACHE,P2RX3,CPLX2,CACNB3,DLGAP3,SYN1,TACR2,CRHR2,HCRT,PRRT1,HTR1B,GHSR,NRGN	0.00455178
BP	GO:0006940	regulation of smooth muscle contraction	OXT,ORMDL3,TACR2,CAV1,GHSR	0.00500385
BP	GO:0007611	learning or memory	GRIN1,OXT,FOXB1,TTBK1,NEUROG1,TACR2,PRRT1,ATXN1L,GALR3,GHSR,NRGN	0.00510878
BP	GO:0060216	definitive hemopoiesis	ZFPM1,GATA1,LYL1	0.00512102
BP	GO:0007588	excretion	OXT,AMN,TACR2,CLCNKA,POU3F3	0.00537634
BP	GO:0033013	tetrapyrrole metabolic process	AMN,CTRB2,SLC25A39,HMBS,BLVRB	0.00617937
BP	GO:0050890	cognition	GRIN1,OXT,FOXB1,LCE1D,TTBK1,NEUROG1,TACR2,PRRT1,ATXN1L,GALR3,GHSR,NRGN	0.00628993
BP	GO:0045216	cell-cell junction organization	CLDN3,CADM3,NUMBL,CDH24,PARD6G,KIFC3,CAV1,CNTNAP1,GJD3,TJP3	0.0063991
BP	GO:0007389	pattern specification process	IRX4,FKBP8,FOXC2,SOX18,FOXB1,LHX1,RARG,EMX1,NKX2-5,SOX17,NEUROG1,SOX1,FOXH1,HES4,HES7,IRX3	0.00712414
BP	GO:0007517	muscle organ development	MYOD1,FOXC2,MYH14,MEF2D,MYOG,NKX2-5,NEUROG1,ZFPM1,FOXH1,CAV1,FGF3,ANKRD33,P2RX2	0.00732688
BP	GO:0045165	cell fate commitment	MYOD1,FKBP8,FOXC2,SOX18,MYOG,SOX17,NEUROG1,ZFPM1,TEAD3,SOX1,GATA1	0.00823213
BP	GO:0010830	regulation of myotube differentiation	MYOD1,MYOG,NKX2-5,RBM38	0.00854218
BP	GO:0021517	ventral spinal cord development	LHX1,SOX1,DAB1,PHOX2A	0.00854218
BP	GO:0048634	regulation of muscle organ development	MYOD1,MYOG,NEUROG1,FGF3	0.00854218
BP	GO:0019226	transmission of nerve impulse	MYH14,P2RX3,HCRT,CNTNAP1,GHSR	0.00854869
BP	GO:0045666	positive regulation of neuron differentiation	NKX2-5,NEUROG1,DAB1,IRX3,NEUROG3,EIF4G1	0.00866868
BP	GO:0097066	response to thyroid hormone	GATA1,GHSR,SLC34A1	0.00885447
BP	GO:0035282	segmentation	FOXC2,FOXB1,LHX1,NEUROG1,HES7,IRX3	0.0091107
BP	GO:0003002	regionalization	FKBP8,FOXC2,FOXB1,LHX1,RARG,EMX1,SOX17,NEUROG1,SOX1,FOXH1,HES4,HES7,IRX3	0.00914563
BP	GO:0010954	positive regulation of protein processing	NKD2,F12,KLKB1	0.00998039
BP	GO:0015874	norepinephrine transport	OXT,FFAR3,GHSR	0.00998039
BP	GO:0086064	cell communication by electrical coupling involved in cardiac conduction	CAV1,GJD3,HRC	0.00998039
BP	GO:0042730	fibrinolysis	F12,KLKB1,KRT1	0.0111857
BP	GO:0006937	regulation of muscle contraction	OXT,ORMDL3,NKX2-5,TACR2,HCN4,CAV1,GHSR,HRC	0.0113737
BP	GO:0060079	excitatory postsynaptic potential	GRIN1,GRIN2D,P2RX3,CACNB3,HCRT,P2RX2	0.0115648
BP	GO:0048568	embryonic organ development	FOXC2,SOX18,LHX1,RARG,NKX2-5,SOX17,ERCC2,NEUROG1,ZFPM1,TEAD3,FBN1,EN2,FOXH1,GATA1,HMX2	0.011747
BP	GO:0006817	phosphate ion transport	SLC34A3,SLC17A7,SLC34A1	0.0124714
BP	GO:1903319	positive regulation of protein maturation	NKD2,F12,KLKB1	0.0124714
BP	GO:0035235	ionotropic glutamate receptor signaling pathway	GRIN1,GRIN2D,TIAM1	0.0138381
BP	GO:0045987	positive regulation of smooth muscle contraction	OXT,TACR2,GHSR	0.0138381
BP	GO:0019932	second-messenger-mediated signaling	GRIN1,MAFA,CCR10,GRIN2D,P2RX3,CDC34,CD4,RUNDC3A,GIPR,HRC,TRPM5,P2RX2	0.013876
BP	GO:0001508	action potential	MYH14,P2RX3,CACNB3,HCN2,HCN4,CAV1,CNTNAP1	0.0140534
BP	GO:0015808	L-alanine transport	SLC38A5,SLC36A3	0.0143848
BP	GO:0035860	glial cell-derived neurotrophic factor receptor signaling pathway	GFRA3,GFRA4	0.0143848
BP	GO:0048251	elastic fiber assembly	TNXB,EMILIN1	0.0143848
BP	GO:0048703	embryonic viscerocranium morphogenesis	FOXC2,LHX1	0.0143848
BP	GO:0098903	regulation of membrane repolarization during action potential	CACNB3,CAV1	0.0143848
BP	GO:0022029	telencephalon cell migration	CDK5R2,FOXB1,DAB1,POU3F3	0.0143921
BP	GO:0099565	chemical synaptic transmission, postsynaptic	GRIN1,GRIN2D,P2RX3,CACNB3,HCRT,P2RX2	0.014452
BP	GO:0043010	camera-type eye development	FKBP8,FOXC2,LHX1,RARG,ACHE,THY1,SOX1,FBN1,SLC17A7,LAMC3,ARHGEF15,TMOD1	0.014875
BP	GO:0009952	anterior/posterior pattern specification	FOXC2,FOXB1,LHX1,RARG,SOX17,NEUROG1,FOXH1,HES4,HES7	0.0149906
BP	GO:0051924	regulation of calcium ion transport	GRIN1,P2RX3,CACNB3,THY1,LIME1,CD4,HCRT,CAV1,HRC,P2RX2	0.0150397
BP	GO:0007271	synaptic transmission, cholinergic	LYNX1,ACHE,TACR2	0.0152866
BP	GO:0007586	digestion	OXT,CTRB2,NEUROG1,UCN2,MUC4,CLPS,GHSR	0.015691
BP	GO:0061351	neural precursor cell proliferation	ARTN,LHX1,MDK,EMX1,NUMBL,TEAD3,POU3F3	0.015691
BP	GO:0035050	embryonic heart tube development	FOXC2,SOX18,NKX2-5,SOX17,FOXH1	0.0158258
BP	GO:0035725	sodium ion transmembrane transport	SLC34A3,SLC6A8,HCN2,SLC17A7,SLC6A5,HCN4,SLC5A2,SLC34A1	0.015872
BP	GO:0050433	regulation of catecholamine secretion	OXT,FFAR3,HTR1B,GHSR	0.0164329
BP	GO:0021799	cerebral cortex radially oriented cell migration	CDK5R2,DAB1,POU3F3	0.0168174
BP	GO:0090257	regulation of muscle system process	OXT,MYOG,ORMDL3,NKX2-5,NEUROG1,TACR2,HCN4,CAV1,GHSR,HRC	0.0171421
BP	GO:0003157	endocardium development	SOX18,SOX17	0.0173648
BP	GO:0008228	opsonization	C4B,SFTPA1	0.0173648
BP	GO:0048742	regulation of skeletal muscle fiber development	MYOD1,MYOG	0.0173648
BP	GO:0072070	loop of Henle development	IRX3,POU3F3	0.0173648
BP	GO:0021885	forebrain cell migration	CDK5R2,FOXB1,DAB1,POU3F3	0.0175179
BP	GO:0050432	catecholamine secretion	OXT,FFAR3,HTR1B,GHSR	0.0175179
BP	GO:0006836	neurotransmitter transport	CPLX2,SYN1,SLC6A8,TACR2,SLC17A7,SLC6A5,HCRT,HTR1B,PDZD11	0.0177856
BP	GO:0003018	vascular process in circulatory system	FOXC2,SLC38A5,TACR2,LRP3,UTS2R,ADRB3,CAV1,HTR1B,ADRA1D,TJP3	0.0180412
BP	GO:0042755	eating behavior	OXT,HCRT,GHSR	0.0184308
BP	GO:0050850	positive regulation of calcium-mediated signaling	P2RX3,CD4,P2RX2	0.0184308
BP	GO:1902235	regulation of endoplasmic reticulum stress-induced intrinsic apoptotic signaling pathway	CREB3L1,GRINA,BCL2L1	0.0184308
BP	GO:0014902	myotube differentiation	MYOD1,DYRK1B,MYOG,NKX2-5,RBM38,P2RX2	0.0185362
BP	GO:0042063	gliogenesis	CDK5R2,MDK,EMX1,TTBK1,ERCC2,SOX1,DAB1,CNTNAP1,LAMC3,LTA,TIAM1	0.0187285
BP	GO:0010959	regulation of metal ion transport	GRIN1,P2RX3,CACNB3,THY1,LIME1,CD4,HCRT,CAV1,HRC,P2RX2	0.0189746
BP	GO:0030278	regulation of ossification	OXT,MDK,PHOSPHO1,IFITM5,GATA1,GFRA4	0.0192862
BP	GO:0106106	cold-induced thermogenesis	FOXC2,OXT,ACHE,NOVA2,ADRB3,HCRT,CAV1	0.0193648
BP	GO:0120161	regulation of cold-induced thermogenesis	FOXC2,OXT,ACHE,NOVA2,ADRB3,HCRT,CAV1	0.0193648
BP	GO:0010644	cell communication by electrical coupling	CAV1,GJD3,HRC	0.0201272
BP	GO:0048741	skeletal muscle fiber development	MYOD1,MYOG,P2RX2	0.0201272
BP	GO:0001503	ossification	FOXC2,OXT,MEF2D,MDK,MYOG,ACHE,ERCC2,CREB3L1,LRP3,PHOSPHO1,IFITM5,GATA1,GFRA4,SLC34A1	0.0202381
BP	GO:0007320	insemination	OXT,KLK14	0.0205814
BP	GO:0014831	gastro-intestinal system smooth muscle contraction	TACR2,GHSR	0.0205814
BP	GO:0048266	behavioral response to pain	P2RX3,P2RX2	0.0205814
BP	GO:0060456	positive regulation of digestive system process	OXT,GHSR	0.0205814
BP	GO:1901077	regulation of relaxation of muscle	NEUROG1,HRC	0.0205814
BP	GO:0007519	skeletal muscle tissue development	MYOD1,MYH14,MEF2D,MYOG,CAV1,ANKRD33,P2RX2	0.0214108
BP	GO:0030218	erythrocyte differentiation	ERCC2,ZFPM1,KLF1,GATA1,SLC4A1,EPB42	0.0216597
BP	GO:0032673	regulation of interleukin-4 production	SCGB1A1,ZFPM1,FCER1G	0.0219067
BP	GO:0007193	adenylate cyclase-inhibiting G protein-coupled receptor signaling pathway	FFAR3,CORT,HTR1B,OXER1,OPRL1	0.0221331
BP	GO:0046928	regulation of neurotransmitter secretion	CPLX2,SYN1,TACR2,HCRT,HTR1B	0.0221331
BP	GO:0055008	cardiac muscle tissue morphogenesis	FOXC2,NKX2-5,ZFPM1,FOXH1	0.0222982
BP	GO:0086065	cell communication involved in cardiac conduction	HCN4,CAV1,GJD3,HRC	0.0222982
BP	GO:0051952	regulation of amine transport	OXT,TACR2,FFAR3,HTR1B,GHSR	0.0231495
BP	GO:0061005	cell differentiation involved in kidney development	FOXC2,LHX1,GLIS2,POU3F3	0.0236054
BP	GO:0032633	interleukin-4 production	SCGB1A1,ZFPM1,FCER1G	0.0237693
BP	GO:0042168	heme metabolic process	SLC25A39,HMBS,BLVRB	0.0237693
BP	GO:0007494	midgut development	FOXL1,DAB1	0.0240247
BP	GO:0007512	adult heart development	MEF2D,NKX2-5	0.0240247
BP	GO:0016264	gap junction assembly	CAV1,GJD3	0.0240247
BP	GO:0055057	neuroblast division	NUMBL,TEAD3	0.0240247
BP	GO:0055062	phosphate ion homeostasis	SLC34A3,SLC34A1	0.0240247
BP	GO:0072506	trivalent inorganic anion homeostasis	SLC34A3,SLC34A1	0.0240247
BP	GO:0051899	membrane depolarization	CACNB3,CACNA1E,HCN2,HCN4,CAV1	0.0241956
BP	GO:0014904	myotube cell development	MYOD1,MYOG,P2RX2	0.025715
BP	GO:1990845	adaptive thermogenesis	FOXC2,OXT,ACHE,NOVA2,ADRB3,HCRT,CAV1	0.0259435
BP	GO:0034101	erythrocyte homeostasis	ERCC2,ZFPM1,KLF1,GATA1,SLC4A1,EPB42	0.0269819
BP	GO:1904375	regulation of protein localization to cell periphery	NKD2,ZDHHC8,GHSR,ARHGEF16,BCL2L1,GPC4	0.0269819
BP	GO:0060349	bone morphogenesis	MEF2D,RARG,NEUROG1,PHOSPHO1,IFITM5	0.0275146
BP	GO:1903035	negative regulation of response to wounding	CLDN3,MDK,F12,KLKB1,KRT1	0.0275146
BP	GO:0010649	regulation of cell communication by electrical coupling	CAV1,HRC	0.027685
BP	GO:0030002	cellular anion homeostasis	SLC34A3,SLC34A1	0.027685
BP	GO:0035864	response to potassium ion	CYP11B1,SLC34A1	0.027685
BP	GO:0043249	erythrocyte maturation	ERCC2,EPB42	0.027685
BP	GO:0045820	negative regulation of glycolytic process	MYOG,SLC4A1	0.027685
BP	GO:0050930	induction of positive chemotaxis	ARTN,PGF	0.027685
BP	GO:0051290	protein heterotetramerization	GRIN1,KRT1	0.027685
BP	GO:0051917	regulation of fibrinolysis	F12,KLKB1	0.027685
BP	GO:0060081	membrane hyperpolarization	CACNB3,KCNQ3	0.027685
BP	GO:0099170	postsynaptic modulation of chemical synaptic transmission	GHSR,NRGN	0.027685
BP	GO:0007596	blood coagulation	P2RX3,ZFPM1,GATA1,SLC4A1,CAV1,HGFAC,ITGA2B,F12,FCER1G,KLKB1,P2RX2,KRT1	0.0292112
BP	GO:0060538	skeletal muscle organ development	MYOD1,MYH14,MEF2D,MYOG,CAV1,ANKRD33,P2RX2	0.0293053
BP	GO:0001947	heart looping	SOX18,NKX2-5,SOX17,FOXH1	0.0308308
BP	GO:0032355	response to estradiol	MYOD1,OXT,MYOG,CD4,GHSR,SLC34A1	0.0309733
BP	GO:0007631	feeding behavior	OXT,HCRT,GALR3,HTR1B,GHSR	0.0311098
BP	GO:0007599	hemostasis	P2RX3,ZFPM1,GATA1,SLC4A1,CAV1,HGFAC,ITGA2B,F12,FCER1G,KLKB1,P2RX2,KRT1	0.0315331
BP	GO:0032328	alanine transport	SLC38A5,SLC36A3	0.0315532
BP	GO:0043117	positive regulation of vascular permeability	TACR2,TJP3	0.0315532
BP	GO:0051969	regulation of transmission of nerve impulse	HCRT,GHSR	0.0315532
BP	GO:0060413	atrial septum morphogenesis	NKX2-5,ZFPM1	0.0315532
BP	GO:0050817	coagulation	P2RX3,ZFPM1,GATA1,SLC4A1,CAV1,HGFAC,ITGA2B,F12,FCER1G,KLKB1,P2RX2,KRT1	0.0321337
BP	GO:0015837	amine transport	OXT,TACR2,FFAR3,HTR1B,GHSR	0.0323706
BP	GO:0035914	skeletal muscle cell differentiation	MYOD1,MEF2D,MYOG,ANKRD33	0.0324153
BP	GO:0035296	regulation of tube diameter	FOXC2,UTS2R,ADRB3,CAV1,HTR1B,ADRA1D	0.0331062
BP	GO:0097746	blood vessel diameter maintenance	FOXC2,UTS2R,ADRB3,CAV1,HTR1B,ADRA1D	0.0331062
BP	GO:0001756	somitogenesis	FOXC2,FOXB1,LHX1,HES7	0.0340467
BP	GO:0035150	regulation of tube size	FOXC2,UTS2R,ADRB3,CAV1,HTR1B,ADRA1D	0.0342075
BP	GO:0019722	calcium-mediated signaling	GRIN1,CCR10,GRIN2D,P2RX3,CD4,HRC,TRPM5,P2RX2	0.0342138
BP	GO:0030279	negative regulation of ossification	MDK,GATA1,GFRA4	0.0343247
BP	GO:0032094	response to food	OXT,CLPS,GHSR	0.0343247
BP	GO:0045823	positive regulation of heart contraction	NKX2-5,HRC,ADRA1D	0.0343247
BP	GO:0014706	striated muscle tissue development	MYOD1,FOXC2,MYH14,MEF2D,MYOG,NKX2-5,ZFPM1,FOXH1,CAV1,FGF3,ANKRD33,P2RX2	0.0346184
BP	GO:0002693	positive regulation of cellular extravasation	MDK,THY1	0.0356199
BP	GO:0044764	multi-organism cellular process	CD4,CAV1	0.0356199
BP	GO:0097067	cellular response to thyroid hormone stimulus	GATA1,GHSR	0.0356199
BP	GO:0030193	regulation of blood coagulation	CAV1,F12,KLKB1,KRT1	0.0357251
BP	GO:0034332	adherens junction organization	CADM3,NUMBL,CDH24,KIFC3	0.0357251
BP	GO:1903034	regulation of response to wounding	CLDN3,FOXC2,MDK,CAV1,F12,KLKB1,KRT1	0.0358737
BP	GO:0030198	extracellular matrix organization	TNXB,FOXC2,EMILIN1,CTRB2,MMP17,ERCC2,FBN1,CREB3L1,CAV1,LAMC3,ATXN1L,ITGA2B,KLKB1	0.0358917
BP	GO:0023061	signal release	MAFA,OXT,PORCN,CPLX2,CACNA1E,SYN1,TACR2,FFAR3,HCRT,GPR119,HTR1B,GIPR,GHSR,TIAM1,PDZD11	0.0360979
BP	GO:0002027	regulation of heart rate	OXT,HCN4,CAV1,HRC,ADRA1D	0.0363423
BP	GO:0120162	positive regulation of cold-induced thermogenesis	OXT,ACHE,ADRB3,HCRT,CAV1	0.0363423
BP	GO:0035264	multicellular organism growth	FKBP8,WDTC1,RARG,FOXS1,ERCC2,GHSR	0.0364804
BP	GO:0043062	extracellular structure organization	TNXB,FOXC2,EMILIN1,CTRB2,MMP17,ERCC2,FBN1,CREB3L1,CAV1,LAMC3,ATXN1L,ITGA2B,KLKB1	0.0365128
BP	GO:0016202	regulation of striated muscle tissue development	MYOD1,MYOG,FGF3	0.036682
BP	GO:0021795	cerebral cortex cell migration	CDK5R2,DAB1,POU3F3	0.036682
BP	GO:0044058	regulation of digestive system process	OXT,NEUROG1,GHSR	0.036682
BP	GO:0045933	positive regulation of muscle contraction	OXT,TACR2,GHSR	0.036682
BP	GO:0007187	G protein-coupled receptor signaling pathway, coupled to cyclic nucleotide second messenger	ADRB3,GALR3,HTR1B,OR10H2	0.0374506
BP	GO:0060415	muscle tissue morphogenesis	FOXC2,NKX2-5,ZFPM1,FOXH1	0.0374506
BP	GO:0061371	determination of heart left/right asymmetry	SOX18,NKX2-5,SOX17,FOXH1	0.0374506
BP	GO:1900046	regulation of hemostasis	CAV1,F12,KLKB1,KRT1	0.0374506
BP	GO:0048562	embryonic organ morphogenesis	FOXC2,SOX18,LHX1,RARG,NKX2-5,SOX17,NEUROG1,FBN1,FOXH1,HMX2	0.0375499
BP	GO:0006814	sodium ion transport	SLC34A3,NKX2-5,SLC6A8,HCN2,SLC17A7,SLC6A5,HCN4,SLC5A2,SLC34A1	0.0376336
BP	GO:0061041	regulation of wound healing	CLDN3,FOXC2,CAV1,F12,KLKB1,KRT1	0.0376524
BP	GO:0045229	external encapsulating structure organization	TNXB,FOXC2,EMILIN1,CTRB2,MMP17,ERCC2,FBN1,CREB3L1,CAV1,LAMC3,ATXN1L,ITGA2B,KLKB1	0.0377782
BP	GO:0006778	porphyrin-containing compound metabolic process	SLC25A39,HMBS,BLVRB	0.0391203
BP	GO:0045776	negative regulation of blood pressure	OXT,FFAR3,ADRB3	0.0391203
BP	GO:1903524	positive regulation of blood circulation	NKX2-5,HRC,ADRA1D	0.0391203
BP	GO:0043279	response to alkaloid	OXT,MAP1LC3A,HTR1B,TIAM1,SLC34A1	0.0391495
BP	GO:0051588	regulation of neurotransmitter transport	CPLX2,SYN1,TACR2,HCRT,HTR1B	0.0391495
BP	GO:0045685	regulation of glial cell differentiation	MDK,TTBK1,SOX1,DAB1	0.0392233
BP	GO:0051937	catecholamine transport	OXT,FFAR3,HTR1B,GHSR	0.0392233
BP	GO:0001946	lymphangiogenesis	FOXC2,SOX18	0.0398766
BP	GO:0042693	muscle cell fate commitment	MYOD1,MYOG	0.0398766
BP	GO:0060457	negative regulation of digestive system process	OXT,NEUROG1	0.0398766
BP	GO:0001654	eye development	FKBP8,FOXC2,LHX1,RARG,ACHE,THY1,SOX1,FBN1,SLC17A7,LAMC3,ARHGEF15,TMOD1	0.0399932
BP	GO:0003143	embryonic heart tube morphogenesis	SOX18,NKX2-5,SOX17,FOXH1	0.0410431
BP	GO:0007520	myoblast fusion	MYOD1,DYRK1B,MYOG	0.0416389
BP	GO:0051602	response to electrical stimulus	OXT,MYOG,TACR2	0.0416389
BP	GO:0072091	regulation of stem cell proliferation	SOX18,SOX17,ATXN1L	0.0416389
BP	GO:1901861	regulation of muscle tissue development	MYOD1,MYOG,FGF3	0.0416389
BP	GO:0150063	visual system development	FKBP8,FOXC2,LHX1,RARG,ACHE,THY1,SOX1,FBN1,SLC17A7,LAMC3,ARHGEF15,TMOD1	0.0428895
BP	GO:0008016	regulation of heart contraction	OXT,NKX2-5,CACNB3,MYL4,HCN4,CAV1,GJD3,HRC,ADRA1D	0.0429201
BP	GO:0001659	temperature homeostasis	FOXC2,OXT,ACHE,NOVA2,ADRB3,HCRT,CAV1	0.0433491
BP	GO:0015698	inorganic anion transport	SLC34A3,SLC17A7,SLC4A1,BEST4,CLCNKA,GABRP,SLC34A1	0.0433491
BP	GO:0060078	regulation of postsynaptic membrane potential	GRIN1,GRIN2D,P2RX3,CACNB3,HCRT,P2RX2	0.0438713
BP	GO:0050885	neuromuscular process controlling balance	FOXS1,NEUROG1,CNTNAP1	0.0442371
BP	GO:0007597	blood coagulation, intrinsic pathway	F12,KLKB1	0.0443146
BP	GO:0019054	modulation by virus of host cellular process	CD4,BCL2L1	0.0443146
BP	GO:0031645	negative regulation of nervous system process	CACNB3,HCRT	0.0443146
BP	GO:0072189	ureter development	LHX1,SOX17	0.0443146
BP	GO:1901739	regulation of myoblast fusion	MYOD1,MYOG	0.0443146
BP	GO:1902683	regulation of receptor localization to synapse	GHSR,GPC4	0.0443146
BP	GO:0050818	regulation of coagulation	CAV1,F12,KLKB1,KRT1	0.0448242
BP	GO:0050727	regulation of inflammatory response	SCGB1A1,MDK,TTBK1,SHARPIN,FFAR3,CCL24,GHSR,GPR31,LTA,F12,KLKB1,KRT1	0.0451554
BP	GO:0010001	glial cell differentiation	MDK,EMX1,TTBK1,ERCC2,SOX1,DAB1,CNTNAP1,LAMC3	0.0457292
BP	GO:0006816	calcium ion transport	GRIN1,GRIN2D,P2RX3,CACNB3,CACNA1E,THY1,LIME1,CD4,HCRT,CAV1,HRC,TRPM5,P2RX2	0.0467714
BP	GO:1903036	positive regulation of response to wounding	CLDN3,FOXC2,MDK,F12	0.0467855
BP	GO:0001505	regulation of neurotransmitter levels	ACHE,CPLX2,SYN1,TACR2,SLC6A5,HCRT,HTR1B,PDZD11	0.0467906
BP	GO:0042220	response to cocaine	OXT,HTR1B,TIAM1	0.0469142
BP	GO:0031667	response to nutrient levels	MYOD1,OXT,PCSK1N,CACNB3,UCN2,CD4,HCRT,CLPS,MAP1LC3A,EIF4G1,GIPR,GHSR,LTA,SLC34A1	0.0471745
BP	GO:0048880	sensory system development	FKBP8,FOXC2,LHX1,RARG,ACHE,THY1,SOX1,FBN1,SLC17A7,LAMC3,ARHGEF15,TMOD1	0.047503
BP	GO:1990778	protein localization to cell periphery	AMN,CACNB3,NKD2,ZDHHC8,SLC4A1,CAV1,GHSR,ARHGEF16,BCL2L1,GPC4,PDZD11	0.0478507
BP	GO:0030902	hindbrain development	CDK5R2,LHX1,DAB1,EN2,PHOX2A,NEUROG3	0.0478937
BP	GO:0048644	muscle organ morphogenesis	FOXC2,NKX2-5,ZFPM1,FOXH1	0.0487938
BP	GO:0007620	copulation	OXT,KLK14	0.0489256
BP	GO:0032288	myelin assembly	ERCC2,CNTNAP1	0.0489256
BP	GO:0045663	positive regulation of myoblast differentiation	MYOD1,MYOG	0.0489256
BP	GO:0048643	positive regulation of skeletal muscle tissue development	MYOD1,MYOG	0.0489256
BP	GO:0099563	modification of synaptic structure	DLGAP3,TIAM1	0.0489256
BP	GO:0050808	synapse organization	OXT,ACHE,CACNB3,DLGAP3,SYN1,PRRT1,EIF4G1,GHSR,TIAM1,ARHGEF15,ELFN1,GPC4,P2RX2	0.0490415
BP	GO:0060537	muscle tissue development	MYOD1,FOXC2,MYH14,MEF2D,MYOG,NKX2-5,ZFPM1,FOXH1,CAV1,FGF3,ANKRD33,P2RX2	0.0491139
BP	GO:0048167	regulation of synaptic plasticity	GRIN1,GRIN2D,P2RX3,CPLX2,CRHR2,PRRT1,NRGN	0.0492626
BP	GO:0015804	neutral amino acid transport	SLC38A5,SLC36A3,SLC6A5	0.0496694
BP	GO:0055010	ventricular cardiac muscle tissue morphogenesis	FOXC2,NKX2-5,FOXH1	0.0496694
BP	GO:1903573	negative regulation of response to endoplasmic reticulum stress	CREB3L1,GRINA,BCL2L1	0.0496694
CC	GO:0045095	keratin filament	KRTAP2-4,KRT3,KRTAP4-1,KRTAP2-1,KRT85,KRT81,KRTAP4-12,KRTAP4-11,KRT1	8.18294e-05
CC	GO:0005882	intermediate filament	KRTAP2-4,KRT3,KRTAP4-1,KRTAP2-1,KRT85,KRT81,KRTAP4-12,EVPL,KRTAP6-3,KRT31,KRTAP4-11,KRTAP11-1,KRT1	0.000227461
CC	GO:0045111	intermediate filament cytoskeleton	KRTAP2-4,KRT3,NDOR1,KRTAP4-1,KRTAP2-1,KRT85,KRT81,KRTAP4-12,EVPL,KRTAP6-3,KRT31,KRTAP4-11,KRTAP11-1,KRT1	0.000370326
CC	GO:0031225	anchored component of membrane	LYNX1,LYPD3,RTBDN,ACHE,MMP17,THY1,SYN1,GFRA3,GFRA4,GPC4	0.00145172
CC	GO:0005791	rough endoplasmic reticulum	SCGB1A1,P2RX3,HCRT,HGFAC,F12,SFTPA1	0.00286944
CC	GO:0001533	cornified envelope	SPRR2E,LCE1D,EVPL,KRT1	0.00998368
CC	GO:0097060	synaptic membrane	GRIN1,PRR7,GRIN2D,P2RX3,SLC6A5,PRRT1,CNTNAP1,HTR1B,GHSR,PDLIM4,TIAM1,GABRP,GPC4,NRGN	0.0102344
CC	GO:0005667	transcription regulator complex	MYOD1,SOX18,RCOR2,LHX1,RARG,MYOG,NKX2-5,SOX17,ERCC2,ZFPM1,TEAD3,FOXH1,PROP1,GATA1,ASCL5	0.0109775
CC	GO:0017146	NMDA selective glutamate receptor complex	GRIN1,GRIN2D	0.0143573
CC	GO:0062023	collagen-containing extracellular matrix	TNXB,EMILIN1,BCAM,MDK,NTN3,RTBDN,ACHE,FBN3,FBN1,HMCN2,LAMC3,IMPG2,F12,GPC4,KRT1	0.0145292
CC	GO:0043195	terminal bouton	GRIN1,OXT,P2RX3,CPLX2	0.0163815
CC	GO:0043679	axon terminus	GRIN1,OXT,P2RX3,CPLX2,CRHR2,HTR1B	0.0207656
CC	GO:0098793	presynapse	GRIN1,OXT,SYNGR4,P2RX3,CPLX2,SYN1,SLC17A7,SLC6A5,CRHR2,HCRT,PRRT1,CNTNAP1,HTR1B,BCL2L1,GPC4,PDZD11	0.0225336
CC	GO:0046658	anchored component of plasma membrane	LYPD3,RTBDN,THY1,GPC4	0.0262767
CC	GO:0034702	ion channel complex	GRIN1,GRIN2D,PORCN,CACNB3,CACNA1E,HCN2,HCN4,BEST4,CLCNKA,GABRP,KCNQ3	0.0277164
CC	GO:0098984	neuron to neuron synapse	GRIN1,PRR7,GRIN2D,P2RX3,DLGAP3,SYN1,SHARPIN,DAB1,PRRT1,TIAM1,KLHL17,NRGN	0.0290527
CC	GO:0044304	main axon	THY1,CNTNAP1,TIAM1,KCNQ3	0.0292044
CC	GO:0019005	SCF ubiquitin ligase complex	FBXO17,FBXL19,SPSB4,FBXL17	0.0307378
CC	GO:0005639	integral component of nuclear inner membrane	P2RX3,P2RX2	0.0314945
CC	GO:0031229	intrinsic component of nuclear inner membrane	P2RX3,P2RX2	0.0314945
CC	GO:0005604	basement membrane	NTN3,ACHE,FBN1,HMCN2,LAMC3	0.0322592
CC	GO:0098889	intrinsic component of presynaptic membrane	P2RX3,SLC6A5,HTR1B,GPC4	0.0323179
CC	GO:0014069	postsynaptic density	GRIN1,PRR7,GRIN2D,DLGAP3,SYN1,SHARPIN,DAB1,PRRT1,TIAM1,KLHL17,NRGN	0.0353253
CC	GO:0044305	calyx of Held	CPLX2,HTR1B	0.0355541
CC	GO:0044306	neuron projection terminus	GRIN1,OXT,P2RX3,CPLX2,CRHR2,HTR1B	0.0363424
CC	GO:0032279	asymmetric synapse	GRIN1,PRR7,GRIN2D,DLGAP3,SYN1,SHARPIN,DAB1,PRRT1,TIAM1,KLHL17,NRGN	0.038893
CC	GO:0043083	synaptic cleft	GRIN1,ACHE	0.0398033
CC	GO:0005903	brush border	MYH14,AMN,SLC34A3,DAB1,SLC34A1	0.0419436
CC	GO:1902495	transmembrane transporter complex	GRIN1,GRIN2D,PORCN,CACNB3,CACNA1E,HCN2,HCN4,BEST4,CLCNKA,GABRP,KCNQ3	0.0427048
CC	GO:0030672	synaptic vesicle membrane	SYNGR4,SYN1,SLC17A7,PRRT1,BCL2L1	0.0449996
CC	GO:0099501	exocytic vesicle membrane	SYNGR4,SYN1,SLC17A7,PRRT1,BCL2L1	0.0449996
CC	GO:0150034	distal axon	GRIN1,CDK5R2,OXT,MYH14,P2RX3,CPLX2,THY1,CRHR2,HTR1B,TIAM1	0.0456382
CC	GO:0031362	anchored component of external side of plasma membrane	RTBDN,THY1	0.0488367
CC	GO:0099240	intrinsic component of synaptic membrane	P2RX3,SLC6A5,PRRT1,HTR1B,GHSR,GPC4	0.0491019
MF	GO:0008528	G protein-coupled peptide receptor activity	CCR10,KISS1R,PROKR1,NPBWR1,NPBWR2,OGFR,TACR2,UTS2R,CRHR2,GALR3,GIPR,OPRL1	3.08985e-05
MF	GO:0001653	peptide receptor activity	CCR10,KISS1R,PROKR1,NPBWR1,NPBWR2,OGFR,TACR2,UTS2R,CRHR2,GALR3,GIPR,OPRL1	4.02171e-05
MF	GO:0008188	neuropeptide receptor activity	KISS1R,PROKR1,NPBWR1,NPBWR2,TACR2,GALR3	0.000214083
MF	GO:0005436	sodium:phosphate symporter activity	SLC34A3,SLC17A7,SLC34A1	0.00104908
MF	GO:0001228	DNA-binding transcription activator activity, RNA polymerase II-specific	MYOD1,MAFA,FOXC2,SOX18,MEF2D,NKX2-8,MYOG,NKX2-5,SOX17,MYCN,DUX4,SOX1,CREB3L1,DBP,GLIS2,FOXH1,GATA1,NEUROG3,ZNF574	0.00105186
MF	GO:0001216	DNA-binding transcription activator activity	MYOD1,MAFA,FOXC2,SOX18,MEF2D,NKX2-8,MYOG,NKX2-5,SOX17,MYCN,DUX4,SOX1,CREB3L1,DBP,GLIS2,FOXH1,GATA1,NEUROG3,ZNF574	0.00116797
MF	GO:0005244	voltage-gated ion channel activity	GRIN1,GRIN2D,CACNB3,CACNA1E,HCN2,HCN4,KCNK7,HTR1B,CLCNKA,KCNQ3,TRPM5	0.00160079
MF	GO:0022832	voltage-gated channel activity	GRIN1,GRIN2D,CACNB3,CACNA1E,HCN2,HCN4,KCNK7,HTR1B,CLCNKA,KCNQ3,TRPM5	0.00160079
MF	GO:0036041	long-chain fatty acid binding	PRR7,GPR31,OXER1	0.00176697
MF	GO:0015370	solute:sodium symporter activity	SLC34A3,SLC6A8,SLC17A7,SLC6A5,SLC5A2,SLC34A1	0.00265712
MF	GO:0008227	G protein-coupled amine receptor activity	ADRB3,HTR1B,OR10H2,TAAR2,ADRA1D	0.00295718
MF	GO:0015294	solute:cation symporter activity	SLC34A3,SLC6A8,SLC17A7,SLC36A3,SLC6A5,SLC5A2,SLC34A1	0.00307089
MF	GO:0046873	metal ion transmembrane transporter activity	GRIN1,SLC34A3,GRIN2D,TMEM175,CACNB3,CACNA1E,SLC6A8,HCN2,SLC17A7,SLC6A5,HCN4,SLC5A2,KCNK7,HTR1B,KCNQ3,SLC34A1,TRPM5	0.00388223
MF	GO:0005216	ion channel activity	GRIN1,GRIN2D,TMEM175,P2RX3,CACNB3,CACNA1E,HCN2,HCN4,GJD3,KCNK7,HTR1B,BEST4,CLCNKA,GABRP,KCNQ3,TRPM5,P2RX2	0.00426138
MF	GO:0099094	ligand-gated cation channel activity	GRIN1,GRIN2D,P2RX3,HCN2,HCN4,TRPM5,P2RX2	0.00522326
MF	GO:0015276	ligand-gated ion channel activity	GRIN1,GRIN2D,P2RX3,HCN2,HCN4,GABRP,TRPM5,P2RX2	0.00562978
MF	GO:0022834	ligand-gated channel activity	GRIN1,GRIN2D,P2RX3,HCN2,HCN4,GABRP,TRPM5,P2RX2	0.00562978
MF	GO:0022843	voltage-gated cation channel activity	GRIN1,GRIN2D,CACNB3,CACNA1E,HCN2,HCN4,HTR1B,KCNQ3	0.00562978
MF	GO:0022836	gated channel activity	GRIN1,GRIN2D,P2RX3,CACNB3,CACNA1E,HCN2,HCN4,KCNK7,HTR1B,CLCNKA,GABRP,KCNQ3,TRPM5,P2RX2	0.00610147
MF	GO:0015293	symporter activity	SLC34A3,SLC6A8,SLC17A7,SLC36A3,SLC6A5,SLC5A2,SLC16A11,SLC34A1	0.00665328
MF	GO:0015081	sodium ion transmembrane transporter activity	SLC34A3,SLC6A8,HCN2,SLC17A7,SLC6A5,HCN4,SLC5A2,SLC34A1	0.00750894
MF	GO:0017171	serine hydrolase activity	RHBDL1,CTRB2,ACHE,TPSG1,KLK14,HGFAC,F12,KLKB1,C1S	0.0109936
MF	GO:0015267	channel activity	GRIN1,GRIN2D,TMEM175,P2RX3,CACNB3,CACNA1E,HCN2,HCN4,GJD3,KCNK7,HTR1B,BEST4,CLCNKA,GABRP,KCNQ3,TRPM5,P2RX2	0.0116759
MF	GO:0022803	passive transmembrane transporter activity	GRIN1,GRIN2D,TMEM175,P2RX3,CACNB3,CACNA1E,HCN2,HCN4,GJD3,KCNK7,HTR1B,BEST4,CLCNKA,GABRP,KCNQ3,TRPM5,P2RX2	0.0119
MF	GO:0042923	neuropeptide binding	NPBWR1,NPBWR2,OPRL1	0.0119768
MF	GO:0070888	E-box binding	MYOD1,MYOG,NEUROG1,SCRT2	0.0126822
MF	GO:0005261	cation channel activity	GRIN1,GRIN2D,TMEM175,P2RX3,CACNB3,CACNA1E,HCN2,HCN4,KCNK7,HTR1B,KCNQ3,TRPM5,P2RX2	0.0130854
MF	GO:0099604	ligand-gated calcium channel activity	GRIN1,GRIN2D,TRPM5	0.0133487
MF	GO:0005230	extracellular ligand-gated ion channel activity	GRIN1,GRIN2D,P2RX3,GABRP,P2RX2	0.0134239
MF	GO:0031490	chromatin DNA binding	MYOD1,FOXC2,MYOG,GATA1,NEUROG3,RCC1	0.0148351
MF	GO:0017046	peptide hormone binding	CRHR2,GALR3,GIPR,GHSR	0.015657
MF	GO:0004252	serine-type endopeptidase activity	RHBDL1,CTRB2,TPSG1,KLK14,HGFAC,F12,KLKB1,C1S	0.0165241
MF	GO:0005201	extracellular matrix structural constituent	TNXB,EMILIN1,FBN3,FBN1,MUC4,CD4,HMCN2,IMPG2	0.0176177
MF	GO:0043236	laminin binding	LYPD3,BCAM,ACHE	0.0179817
MF	GO:0005221	intracellular cyclic nucleotide activated cation channel activity	HCN2,HCN4	0.0182172
MF	GO:0043855	cyclic nucleotide-gated ion channel activity	HCN2,HCN4	0.0182172
MF	GO:0097493	structural molecule activity conferring elasticity	EMILIN1,FBN1	0.0182172
MF	GO:0005184	neuropeptide hormone activity	OXT,HCRT,CORT	0.0197
MF	GO:0042277	peptide binding	GRIN1,ACHE,GPR150,DLGAP3,NPBWR1,NPBWR2,CRHR2,GALR3,PPIH,GIPR,GHSR,OPRL1	0.0198612
MF	GO:0050840	extracellular matrix binding	LYPD3,BCAM,ACHE,ITGA2B	0.0215218
MF	GO:0022858	alanine transmembrane transporter activity	SLC38A5,SLC36A3	0.0215848
MF	GO:0032036	myosin heavy chain binding	NKD2,MYL4	0.0215848
MF	GO:0008514	organic anion transmembrane transporter activity	RTBDN,SLC6A8,SLC38A5,SLC17A7,SLC36A3,SLC6A5,SLC4A1,SLC16A11	0.0218548
MF	GO:0042562	hormone binding	UCN2,CRHR2,GALR3,GIPR,GHSR	0.0232829
MF	GO:0005262	calcium channel activity	GRIN1,GRIN2D,CACNB3,CACNA1E,HTR1B,TRPM5	0.026981
MF	GO:0015179	L-amino acid transmembrane transporter activity	SLC38A5,SLC17A7,SLC36A3,SLC6A5	0.0270635
MF	GO:0015175	neutral amino acid transmembrane transporter activity	SLC38A5,SLC36A3,SLC6A5	0.0274479
MF	GO:0008236	serine-type peptidase activity	RHBDL1,CTRB2,TPSG1,KLK14,HGFAC,F12,KLKB1,C1S	0.0283002
MF	GO:0005179	hormone activity	OXT,UCN2,FBN1,HCRT,LHB,CORT	0.0310809
MF	GO:0030280	structural constituent of skin epidermis	SPRR2E,KRT1	0.0330605
MF	GO:0005504	fatty acid binding	PRR7,GPR31,OXER1	0.0341736
MF	GO:0008395	steroid hydroxylase activity	CYP3A43,CYP11B1,CYP2W1	0.0365878
MF	GO:0022841	potassium ion leak channel activity	TMEM175,KCNK7	0.0373099
MF	GO:0042165	neurotransmitter binding	GRIN1,ACHE	0.0373099
MF	GO:0033218	amide binding	GRIN1,ACBD4,ACHE,GPR150,DLGAP3,NPBWR1,NPBWR2,CRHR2,GALR3,PPIH,GIPR,GHSR,OPRL1	0.0410744
MF	GO:1990782	protein tyrosine kinase binding	PRR7,ARTN,CD4,ARHGEF16,TIAM1	0.0413289
MF	GO:0015291	secondary active transmembrane transporter activity	SLC34A3,SLC6A8,SLC17A7,SLC36A3,SLC6A5,SLC5A2,SLC4A1,SLC16A11,SLC34A1	0.0430141
MF	GO:0015085	calcium ion transmembrane transporter activity	GRIN1,GRIN2D,CACNB3,CACNA1E,HTR1B,TRPM5	0.045741
MF	GO:0008301	DNA binding, bending	HMGB4,FOXL1	0.0463883
MF	GO:0022853	active ion transmembrane transporter activity	SLC34A3,SLC6A8,SLC17A7,SLC36A3,SLC6A5,SLC5A2,SLC4A1,SLC34A1	0.0470674
MF	GO:0033293	monocarboxylic acid binding	PRR7,CYP2W1,GPR31,OXER1	0.0483983
