# Supplementary material for: m6A regulator-mediated RNA methylation modification patterns are involved in immune microenvironment regulation of coronary heart disease
Source: Front Cardiovasc Med. 2022 Aug 25;9:905737. doi: 10.3389/fcvm.2022.905737 (PMC9453453; doi:10.3389/fcvm.2022.905737)
Supplement: Supplementary file 8 [file Data_Sheet_7.XLSX]

## Sheet: Sheet1
ID	Description	setSize	enrichmentScore	NES	pvalue	p.adjust	qvalues	rank	leading_edge	core_enrichment
GO_CATALYTIC_ACTIVITY_ACTING_ON_RNA	go_catalytic_activity_acting_on_rna	300	-0.465324	-2.08801	1e-10	1.24434e-08	9.85104e-09	6403	tags=61%, list=32%, signal=42%	CNOT2/DDX10/PPP1R8/PRIM1/DUS4L/POP1/METTL2A/WARS2/POLR3D/NSUN5/DIS3/DDX46/VARS2/QRSL1/POLR3E/ISG20/DTD1/DHX57/METTL2B/CNOT6L/POLR2K/SND1/RPP21/PUS3/JMJD6/RCL1/XRN1/FANCM/ALKBH3/POLR1B/TRMT12/TRMT61B/EXOSC5/EXOSC10/DHX32/DDX52/POLR3B/DARS2/MTFMT/TFB1M/TARS2/DDX19B/TOE1/LACTB2/FEN1/ANG/SNRNP200/TSEN34/DTWD1/THUMPD2/PRIM2/NOB1/EXOSC2/NOP2/DDX60L/METTL4/PNPT1/IGHMBP2/POLR2G/DDX3X/DHX29/POLR2D/DDX17/E…
GO_CATION_CHANNEL_ACTIVITY	go_cation_channel_activity	291	0.540874	2.00596	1e-10	1.24434e-08	9.85104e-09	2619	tags=21%, list=13%, signal=18%	CACNA1E/HCN4/TMEM175/GRIN2D/HCN2/GRIN1/KCNK7/P2RX3/KCNQ3/HTR1B/TRPM5/P2RX2/CACNB3/TMEM63B/MCOLN1/KCNK15/CACNA1B/ATP6V0C/CACNA1I/CHRNB2/CHRNA4/CACNG8/KCNH4/CACNA1A/CACNA1H/GRIN2C/CACNG5/KCNH2/KCNG1/SCN3B/CACNA1C/FKBP1B/AQP1/KCNN2/TMEM38A/GRIK5/FXYD4/KCNC3/KCND3/KCNK9/CACNG4/CALHM1/KCNK4/KCNK3/CACNA1F/HTR3A/CNGB1/CHRND/KCNG4/CACNG3/SCNN1B/MCOLN3/KCNQ5/KCNG2/KCNIP2/KCNH3/CHRNA7/ORAI2/TRPV5/CHRNE/TME…
GO_CHROMOSOMAL_REGION	go_chromosomal_region	271	-0.510019	-2.26428	1e-10	1.24434e-08	9.85104e-09	6176	tags=56%, list=31%, signal=39%	CCNB1/PDS5A/OIP5/XRCC1/CLASP2/PURA/MCM5/CLASP1/CBX1/LRWD1/RAD51/ZWILCH/DCLRE1A/CEBPB/DYNLT3/PSEN2/NDEL1/THOC7/DCLRE1B/NUF2/REC8/DPY30/SUGT1/NUP37/DCTN2/PRKDC/MBD6/POLD1/AHCTF1/FEN1/BIRC5/DYNLL1/PPP2R5C/DCTN3/PPP1CB/BLM/SMC1A/DCTN4/RIF1/SMC5/PAFAH1B1/HSF1/PHF6/STAG1/DYNC1LI1/DCTN5/NHP2/PHF2/CENPH/RAD50/SPAG5/STAG2/FBXO28/ZWINT/RAD21/SSB/TOX4/CENPQ/RPA1/SEC13/WDR82/PPP1R12A/NUP85/TP53BP1/SMCHD1/DAX…
GO_COLLAGEN_CONTAINING_EXTRACELLULAR_MATRIX	go_collagen_containing_extracellular_matrix	402	0.510347	1.92751	1e-10	1.24434e-08	9.85104e-09	3427	tags=29%, list=17%, signal=24%	BCAM/EMILIN1/FBN1/GPC4/NTN3/MDK/LAMC3/KRT1/RTBDN/IMPG2/ACHE/F12/HMCN2/TNXB/EMILIN3/NTNG1/MMP28/FIBCD1/SCARA3/SPARC/GDF15/CLU/MUC2/MMRN2/LGALS3BP/EDIL3/MFAP2/DPT/HDGF/TGM2/SERPINF1/PF4/VWA1/LMAN1L/MATN1/COL27A1/LGALS3/AHSG/APOE/SFRP2/LAMA3/ENTPD2/COL4A2/INHBE/EGFL7/LTBP4/ELN/PXDN/TMEFF2/CTSB/COL9A1/ACAN/TGFB1I1/LTBP2/CHADL/MMRN1/TIMP1/MATN4/COL20A1/VWF/LAMA5/COL10A1/LAMA4/COL6A3/F13A1/AGRN/SERPINF…
GO_CORNIFICATION	go_cornification	100	0.677445	2.24157	1e-10	1.24434e-08	9.85104e-09	2400	tags=31%, list=12%, signal=27%	KRT81/EVPL/KRT31/KRT3/LCE1A/KLK14/KRT85/SPRR2E/KRT1/CDSN/LCE3D/SPRR1A/KRT14/KRT32/KRT71/KRT76/KRT8/KRT9/KRT15/PI3/PKP3/PPL/PRSS8/SPRR1B/KRT17/FURIN/KRT4/KRT13/KRT86/KRT77/SPRR3
GO_COTRANSLATIONAL_PROTEIN_TARGETING_TO_MEMBRANE	go_cotranslational_protein_targeting_to_membrane	98	-0.642192	-2.47137	1e-10	1.24434e-08	9.85104e-09	4846	tags=66%, list=25%, signal=50%	RPL37A/RPL37/SSR3/RPS16/RPS13/RPS27A/RPS20/RPS21/RPS19/ARL6IP1/RPL22/RPL34/RPS25/RPS15A/SEC61A1/RPS27/RPS29/RPL35/RPS3/RPL18/RPS4X/RPL23/RPSA/RPS14/SSR1/RPL23A/SRP68/SRP54/RPS18/SSR2/SEC63/RPLP0/RPS12/RPL10A/RPL39/SRP19/RPS6/RPL6/RPL11/TRAM1/SRP72/SRP14/RPL3/RPS3A/RPL14/RPL5/RPL17/RPL7/RPS8/RPL27/RPL9/RPL7A/RPL36A/RPS17/RPS7/RPL31/RPS5/RPS24/SEC61B/RPL4/RPL15/RPS23/SRP9/RPS4Y1/RPL26
GO_DETECTION_OF_STIMULUS_INVOLVED_IN_SENSORY_PERCEPTION	go_detection_of_stimulus_involved_in_sensory_perception	203	0.626222	2.23882	1e-10	1.24434e-08	9.85104e-09	3270	tags=31%, list=17%, signal=26%	OR10A4/OR10H2/OR2A25/OR7E24/OR4D2/OR10A5/OR5V1/OR1L3/OR2W3/CACNB3/LHFPL5/TAS1R1/OR5H1/CST2/OR11A1/ADORA1/OR1S2/OR10G8/OR5L2/REEP6/OR5AP2/OR4X2/OR6K2/OR2H1/OR8U1/OR10P1/OR4C3/OR52B2/LPO/OR6Y1/OR1F2P/OR8D2/OR6M1/OR8J1/NR2F6/OR2B2/KCNK4/CACNA1F/OR4A15/HPN/CNGB1/OR7G3/OR10C1/OR1L4/OR10H1/OR3A3/OR1D2/OR1A1/OR2B6/OR4C15/OR51B5/OR2H2/OR1E1/OR7C2/OR10J5/TAS2R39/NTRK1/OR5A1/OR6N1/OR8B8/OR10J3/OR51D1/OR7A17
GO_DNA_REPAIR	go_dna_repair	451	-0.408496	-1.88473	1e-10	1.24434e-08	9.85104e-09	6385	tags=58%, list=32%, signal=40%	USP10/NPLOC4/POLK/DMAP1/MCM8/WDR33/RFWD3/REXO4/KIF22/FTO/POLR2C/ZMPSTE24/ARID2/BRCA1/NHEJ1/RAD51C/RRM2B/ASF1A/FIGNL1/HUWE1/EME2/RAD23B/TAOK1/EP300/BACH1/HERC2/FANCA/RNF8/PDS5A/CIB1/HUS1/XRCC1/MCM5/RBBP8/FANCC/GINS2/MGMT/ALKBH2/FANCI/RAD51/POLR2K/FANCD2/RFC1/JMY/DCLRE1A/FAM168A/INTS3/MCRS1/SMG1/MLH3/ZNF365/INO80E/DCLRE1B/PARG/BCCIP/VCP/REC8/FANCM/ALKBH3/ZFYVE26/POLH/RNF111/UBE2T/EYA3/MCM9/INO80C/P…
GO_EPIDERMAL_CELL_DIFFERENTIATION	go_epidermal_cell_differentiation	278	0.57342	2.12406	1e-10	1.24434e-08	9.85104e-09	2835	tags=28%, list=14%, signal=24%	LCE1D/LCE1C/KRTAP2-1/LCE3E/ACER1/LCE5A/KRT81/EVPL/KRT31/KRT3/LCE1A/KRTAP4-11/KLK14/KRT85/SPRR2E/KRTAP6-3/KRT1/KRTAP11-1/SHARPIN/KRTAP4-1/ERCC2/KRTAP2-4/LHFPL5/FOXN1/CDSN/LCE3D/KRTAP1-3/KRTAP3-1/SPRR1A/KRT14/KRT32/KRTAP5-9/LCE2D/CNFN/MAFF/FOXC1/KRTAP12-1/KRT71/KRT76/KRTAP10-10/KRTAP5-8/RUNX1/KRT8/KRT9/KRT15/PTCH2/LCE4A/PI3/ALOX15B/KRTAP1-5/PKP3/LCE1F/PPL/PRSS8/SPRR1B/KRTAP13-4/KRT17/FURIN/KRT4/LCE…
GO_EPIDERMIS_DEVELOPMENT	go_epidermis_development	383	0.545059	2.05783	1e-10	1.24434e-08	9.85104e-09	2845	tags=27%, list=14%, signal=23%	LCE1D/LCE1C/KRTAP2-1/LCE3E/ACER1/SOX18/LCE5A/KRT81/EVPL/KRT31/KRT3/LCE1A/KRTAP4-11/KLK14/KRT85/SPRR2E/KRTAP6-3/KRT1/KRTAP11-1/SHARPIN/KRTAP4-1/ERCC2/KRTAP2-4/LHFPL5/FOXN1/CDSN/LCE3D/FOXE1/KRTAP1-3/FOXQ1/KRTAP3-1/SPRR1A/SOX21/ACVR1B/KRT14/KRT32/KRTAP5-9/LCE2D/CNFN/MAFF/FOXC1/KRTAP12-1/KRT71/KRT76/KRTAP10-10/KRTAP5-8/RUNX1/KRT8/KRT9/KRT15/PTCH2/DCT/LCE4A/LAMA3/PI3/ALOX15B/NAB2/KRTAP1-5/PKP3/LCE1F/G…
GO_ESTABLISHMENT_OF_PROTEIN_LOCALIZATION_TO_ENDOPLASMIC_RETICULUM	go_establishment_of_protein_localization_to_endoplasmic_reticulum	111	-0.62076	-2.4412	1e-10	1.24434e-08	9.85104e-09	4699	tags=63%, list=24%, signal=48%	RPL37/SSR3/RPS16/RPS13/RPS27A/RPS20/RPS21/RPS19/SPCS3/RPL22/RPL34/RPS25/RPS15A/SEC61A1/RPS27/RPS29/RPL35/RAB10/RPS3/RPL18/RPS4X/RPL23/RPSA/SEC61G/RPS14/SPCS1/RPL23A/SRP68/SRP54/RPS18/SEC63/RPLP0/RPS12/RPL10A/RPL39/SRP19/RPS6/SRPRB/RPL6/RPL11/TRAM1/SRP72/SRP14/RPL3/RPS3A/RPL14/RPL5/RPL17/RAB3GAP2/CHMP4A/RPL7/RPS8/RPL27/RPL9/RPL7A/RPL36A/RPS17/RPS7/SPCS2/RPL31/RPS5/RPS24/SEC61B/HSPA5/RPL4/RPL15/RPS…
GO_ESTABLISHMENT_OF_RNA_LOCALIZATION	go_establishment_of_rna_localization	171	-0.540398	-2.2328	1e-10	1.24434e-08	9.85104e-09	5022	tags=61%, list=25%, signal=46%	RBM27/NUP37/XPO5/RRS1/DDX19B/AHCTF1/ENY2/NUP210/PHAX/XPOT/PNPT1/CPSF1/MAGOH/HSF1/POLR2D/NUP153/RAE1/SFPQ/SDAD1/CPSF4/ALKBH5/KIF5C/PARP11/MX2/SIDT2/RBM8A/SRRM1/MCM3AP/SSB/EIF4E/PCID2/SEC13/UPF3B/HHEX/NUP85/SENP2/RAN/SNUPN/NUP43/THOC2/G3BP2/TERF1/SETD2/GLE1/CKAP5/NPM1/NUP205/NUP35/SIDT1/EIF4A3/SEH1L/IWS1/ZC3H11A/NUP160/NUP133/NMD3/NXT1/RIOK2/PABPN1/ATM/FMR1/TGFBR2/CDC40/NUP93/NCBP1/ATR/NUP54/NUP88/…
GO_GATED_CHANNEL_ACTIVITY	go_gated_channel_activity	315	0.546883	2.04008	1e-10	1.24434e-08	9.85104e-09	2393	tags=19%, list=12%, signal=17%	CACNA1E/HCN4/GRIN2D/GABRP/HCN2/GRIN1/KCNK7/P2RX3/KCNQ3/HTR1B/SLC17A7/TRPM5/CLCNKA/P2RX2/CACNB3/TMEM63B/MCOLN1/GABRB2/CACNA1B/CACNA1I/CHRNB2/CHRNA4/CACNG8/CLCN1/KCNH4/CACNA1A/CACNA1H/GRIN2C/CACNG5/KCNH2/KCNG1/SCN3B/CACNA1C/FKBP1B/AQP1/KCNN2/CLCNKB/GRID2/GRIK5/KCNC3/KCND3/KCNK9/CACNG4/CALHM1/GABRA3/TMC5/KCNK4/KCNK3/CACNA1F/HTR3A/CNGB1/CHRND/KCNG4/CACNG3/SCNN1B/MCOLN3/KCNQ5/KCNG2/KCNIP2/KCNH3
GO_G_PROTEIN_COUPLED_RECEPTOR_ACTIVITY	go_g_protein_coupled_receptor_activity	487	0.621023	2.36931	1e-10	1.24434e-08	9.85104e-09	3764	tags=39%, list=19%, signal=32%	GPR150/UTS2R/KISS1R/GALR3/GPR153/GPR78/GPR119/OPN1LW/FFAR3/OR10A4/PROKR1/NPBWR1/GPR12/OR10H2/HTR1B/GPR156/OXER1/GPR31/CRHR2/GPR25/ADRA1D/OR2A25/ADRB3/OGFR/OR7E24/GPR142/TAAR2/OR4D2/GIPR/GHSR/CCR10/OPRL1/GPR146/OR10A5/OR5V1/TACR2/OR1L3/NPBWR2/GPR182/OR2W3/TACR1/DRD4/CRHR1/MRGPRF/NPSR1/TAS1R1/OR5H1/OR11A1/ADORA1/SSTR3/TAAR5/OR1S2/CHRM1/XCR1/OXTR/OR10G8/GPR15/OR5L2/GHRHR/OR5AP2/TBXA2R/OR4X2/OR6K2/HR…
GO_HORMONE_ACTIVITY	go_hormone_activity	108	0.683438	2.28863	1e-10	1.24434e-08	9.85104e-09	3675	tags=46%, list=19%, signal=38%	UCN2/LHB/PYY2/FBN1/OXT/HCRT/CORT/INHBC/VGF/IGF2/GNRH2/AVP/GH2/GPHB5/STC1/PPY/PYY/APLN/PRLH/TSHB/IGF1/HAMP/INHBE/UCN3/AMH/GHRH/INSL3/NPPB/GAL/RETNLB/IAPP/UCN/NPY/RLN3/GPHA2/PTHLH/SCT/INS/GAST/POMC/GH1/CSH1/CCK/CGB2/TG/INHBB/GIP/CGB1/THPO/NPPA
GO_KERATINIZATION	go_keratinization	157	0.736234	2.56472	1e-10	1.24434e-08	9.85104e-09	2825	tags=41%, list=14%, signal=35%	LCE1D/LCE1C/KRTAP2-1/LCE3E/LCE5A/KRT81/EVPL/KRT31/KRT3/LCE1A/KRTAP4-11/KLK14/KRT85/SPRR2E/KRTAP6-3/KRT1/KRTAP11-1/SHARPIN/KRTAP4-1/KRTAP2-4/CDSN/LCE3D/KRTAP1-3/KRTAP3-1/SPRR1A/KRT14/KRT32/KRTAP5-9/LCE2D/CNFN/KRTAP12-1/KRT71/KRT76/KRTAP10-10/KRTAP5-8/KRT8/KRT9/KRT15/LCE4A/PI3/KRTAP1-5/PKP3/LCE1F/PPL/PRSS8/SPRR1B/KRTAP13-4/KRT17/FURIN/KRT4/LCE2A/KRT13/KRT86/LCE2B/KRT77/LCE2C/SPRR3/KRTAP15-1/LCE3C/P…
GO_KERATINOCYTE_DIFFERENTIATION	go_keratinocyte_differentiation	228	0.619822	2.24075	1e-10	1.24434e-08	9.85104e-09	2825	tags=31%, list=14%, signal=27%	LCE1D/LCE1C/KRTAP2-1/LCE3E/ACER1/LCE5A/KRT81/EVPL/KRT31/KRT3/LCE1A/KRTAP4-11/KLK14/KRT85/SPRR2E/KRTAP6-3/KRT1/KRTAP11-1/SHARPIN/KRTAP4-1/KRTAP2-4/FOXN1/CDSN/LCE3D/KRTAP1-3/KRTAP3-1/SPRR1A/KRT14/KRT32/KRTAP5-9/LCE2D/CNFN/FOXC1/KRTAP12-1/KRT71/KRT76/KRTAP10-10/KRTAP5-8/RUNX1/KRT8/KRT9/KRT15/LCE4A/PI3/ALOX15B/KRTAP1-5/PKP3/LCE1F/PPL/PRSS8/SPRR1B/KRTAP13-4/KRT17/FURIN/KRT4/LCE2A/KRT13/KRT86/LCE2B/KRT…
GO_KERATIN_FILAMENT	go_keratin_filament	59	0.774864	2.36134	1e-10	1.24434e-08	9.85104e-09	2265	tags=41%, list=11%, signal=36%	KRTAP2-1/KRT81/KRT3/KRTAP4-11/KRTAP4-12/KRT85/KRT1/KRTAP4-1/KRTAP2-4/KRTAP1-3/KRTAP3-1/KRT14/KRTAP5-9/KRTAP12-1/KRT71/KRT76/KRTAP10-10/KRTAP5-8/KRT8/KRTAP1-5/KRT4/KRT13/KRT86/KRT77
GO_METHYLATION	go_methylation	268	-0.465412	-2.0627	1e-10	1.24434e-08	9.85104e-09	6247	tags=53%, list=32%, signal=37%	ICMT/ASMT/PCMTD2/METTL2A/TET2/ZNF335/DNMT3B/NSUN5/WDR5/MTHFR/MBD2/MGMT/RAB3D/RBM15B/METTL2B/FAM98A/THADA/SNRPB/ASH1L/PRMT7/COMTD1/CXXC1/EHMT1/MTR/DPY30/PRDM1/FBXO11/ZNF304/TRMT12/TRMT61B/WDR5B/PRMT5/MECP2/AUTS2/RBM15/SUZ12/PPM1D/PAF1/TFB1M/PIH1D1/MBD1/PLD6/PIWIL4/ASH2L/THUMPD2/LCMT1/RLF/NOP2/METTL4/BEND3/TRIM28/RIF1/TRMT2B/METTL6/TYW3/HSD17B10/PRDM10/SETD1B/GATAD2A/TPMT/SETD4/ETF1/GSTO1/WDR82/PAX…
GO_MITOCHONDRIAL_GENE_EXPRESSION	go_mitochondrial_gene_expression	141	-0.559494	-2.27211	1e-10	1.24434e-08	9.85104e-09	5439	tags=67%, list=28%, signal=49%	MRPL38/MRPS17/AURKAIP1/MRPL30/TRMT61B/MRRF/MRPL24/MRPL21/GFM1/MRPS26/MRPL10/DARS2/TARS2/OXA1L/MRPS18A/MRPL13/MRPL52/METTL4/PNPT1/MRPL27/MRPL43/TRUB2/TRNT1/NDUFA7/MRPS21/MRPL41/TFAM/HSD17B10/EARS2/MRPS24/FASTKD3/MRPL40/ELAC2/SHMT2/MTIF3/MRPL36/ALKBH1/MRPL20/MRPL22/MRPS33/MRPL34/MRPL46/YARS2/CDK5RAP1/RARS2/TRIT1/MRPS5/MRPS28/MRPS30/MRPL35/MRPS18C/LARS2/C1QBP/MTRF1/GFM2/NGRN/PUS1/MRPL44/MRPS25/MRPL5…
GO_MITOCHONDRIAL_MATRIX	go_mitochondrial_matrix	408	-0.414633	-1.90208	1e-10	1.24434e-08	9.85104e-09	6543	tags=59%, list=33%, signal=40%	CREB1/COASY/ACO2/BTD/GUF1/AK3/COQ3/SIRT3/LONP1/CBR4/FLAD1/ACAD8/MTHFS/CCNB1/WARS2/ALKBH7/SUOX/PDK1/SIRT5/CS/PDK3/NDUFS2/GCSH/MRPS10/MRPL39/ISCU/DECR1/PPM1K/MTG1/RAD51/GSR/ALDH6A1/SIRT4/AUH/TXN2/MIPEP/PCCB/PDHB/ETHE1/MRPL38/MRPS17/AMT/SUCLA2/PPIF/ABCE1/LYRM4/GRPEL1/CA5B/PARG/THEM4/SOD2/SOD1/FASTK/MRPL30/GOT2/PIN4/TRMT61B/MRRF/MMAA/MRPL24/MRPL21/NFS1/PRDX3/GFM1/MRPS26/DGUOK/MRPL10/DARS2/IDH3A/TFB1M…
GO_MRNA_PROCESSING	go_mrna_processing	415	-0.474179	-2.17432	1e-10	1.24434e-08	9.85104e-09	5104	tags=59%, list=26%, signal=45%	RBM10/PRMT5/BCAS2/LSM10/PRPF6/SMNDC1/RBM27/RBM15/PRCC/CDK9/PCF11/PAF1/ZC3H14/CCNH/PAPOLG/SNRNP48/SNRNP200/BARD1/TSEN34/RBM22/MBNL2/WBP4/PUF60/SNRPE/HNRNPK/PNPT1/POLR2G/ADAR/CPSF1/MAGOH/PABPC1/CDK7/CD2BP2/SF3B2/TRUB2/SART1/HSF1/POLR2D/DDX17/SF3B5/PCBP4/DDX23/SF1/RBM7/SFPQ/GTF2H5/CPSF4/ALKBH5/FAM172A/PPIE/USP39/RBM8A/PRPF3/RNGTT/SNRPB2/TSEN54/CDC5L/PRPF40A/HNRNPM/SRRM1/ZRANB2/THRAP3/KIN/LSM4/GTF2F1…
GO_NCRNA_METABOLIC_PROCESS	go_ncrna_metabolic_process	375	-0.517014	-2.37389	1e-10	1.24434e-08	9.85104e-09	6061	tags=66%, list=31%, signal=47%	INTS5/NSUN5/NOL11/DIS3/NOP10/VARS2/QRSL1/RRP15/INTS4/HRAS/ISG20/STAT3/MYBL1/DTD1/METTL2B/WDR46/UTP20/NFKB1/HEATR1/SND1/INTS3/RPP21/THADA/PUS3/RCL1/ADAT1/XRN1/TRMT12/PIN4/TRMT61B/EXOSC5/EXOSC10/TRUB1/MDN1/UTP23/INTS7/PRKDC/DDX52/XPO5/DARS2/MTFMT/RRS1/UTP15/TFB1M/TARS2/PIH1D1/TOE1/TSEN34/PLD6/DTWD1/KRR1/PIWIL4/THUMPD2/RPS16/WDR43/C1D/NOB1/EXOSC2/C2orf49/NOP2/METTL4/PNPT1/ELP3/ADAR/TRMU/CPSF1/MRTO4/…
GO_NCRNA_PROCESSING	go_ncrna_processing	311	-0.545946	-2.44196	1e-10	1.24434e-08	9.85104e-09	5145	tags=63%, list=26%, signal=48%	TRMT12/PIN4/TRMT61B/EXOSC5/EXOSC10/TRUB1/MDN1/UTP23/INTS7/PRKDC/DDX52/MTFMT/RRS1/UTP15/TFB1M/PIH1D1/TOE1/TSEN34/DTWD1/KRR1/THUMPD2/RPS16/WDR43/C1D/NOB1/EXOSC2/C2orf49/NOP2/ELP3/ADAR/TRMU/CPSF1/MRTO4/BYSL/SART1/CHD7/UTP14C/RPS21/RPS19/SHQ1/DDX17/ERI1/DDX54/INTS8/TRNT1/WDR36/TRMT2B/GTF2H5/THG1L/CPSF4/METTL6/RPP38/RPP40/TYW3/RPP14/NHP2/HSD17B10/DICER1/INTS12/TSEN54/RPS27/SENP3/QTRT1/GEMIN4/HELB/INTS…
GO_NEUROPEPTIDE_SIGNALING_PATHWAY	go_neuropeptide_signaling_pathway	98	0.692568	2.28763	1e-10	1.24434e-08	9.85104e-09	3397	tags=41%, list=17%, signal=34%	UTS2R/KISS1R/GALR3/PCSK1N/PROKR1/NPBWR1/HCRT/NXPH4/OPRL1/PTH2/NPBWR2/NPSR1/SSTR3/GPR37/HCRTR1/SSTR2/LTB4R2/GRPR/PPY/PYY/RXFP3/NPB/OPRD1/NPPB/GAL/MC2R/NPFFR1/UCN/NPY/PRLHR/PROKR2/RXFP4/SSTR5/TAC3/POMC/NPVF/GALR2/NPY6R/SSTR4/NTSR1
GO_NEUROTRANSMITTER_RECEPTOR_ACTIVITY	go_neurotransmitter_receptor_activity	104	0.692821	2.30111	1e-10	1.24434e-08	9.85104e-09	3946	tags=39%, list=20%, signal=32%	GRIN2D/GABRP/GRIN1/OR10H2/HTR1B/DRD4/GABRB2/ADORA1/CHRNB2/CHRM1/CHRNA4/HRH3/GRIN2C/HRH2/GABBR1/DRD2/GRID2/GRIK5/DRD3/GABRA3/TSPO/HTR3A/CHRND/OR10H1/CHRNA7/CHRNE/GABRR3/GRIN3B/HTR1D/OR10J5/GABRG2/GABRA1/GRM5/GRIN2A/CHRM4/HTR3E/HTR6/CHRNB3/CHRNA1/GABRE/OR10H4
GO_NUCLEAR_TRANSCRIBED_MRNA_CATABOLIC_PROCESS	go_nuclear_transcribed_mrna_catabolic_process	186	-0.552484	-2.3233	1e-10	1.24434e-08	9.85104e-09	4544	tags=56%, list=23%, signal=44%	RPS16/RPS13/RPS27A/EXOSC2/DCP1A/GSPT2/RPS20/POLR2G/MAGOH/PABPC1/MRTO4/TOB1/POLR2D/RPS21/RPS19/RC3H1/RPL22/RPL34/RBM8A/RPS25/RPS15A/RPS27/THRAP3/LSM4/RPS29/RPL35/SSB/ETF1/PCID2/RPS3/DCPS/LSM3/ZFP36L2/UPF3B/RPL18/RPS4X/RPL23/PAN2/RPSA/RPS14/TNRC6B/CNOT6/EXOSC7/RPL23A/PRPF18/EXOSC1/RPS18/LSM5/LSM7/CNOT10/EIF4A3/TTC37/PARN/RPLP0/RPS12/DHX36/RPL10A/RPL39/ATM/LSM6/RPS6/NCBP1/RPL6/EXOSC3/RPL11/PAN3/RPL3…
GO_NUCLEAR_TRANSPORT	go_nuclear_transport	316	-0.458593	-2.06442	1e-10	1.24434e-08	9.85104e-09	6041	tags=57%, list=31%, signal=40%	KPNA3/STRADA/CAMK1/CPSF6/TXNIP/PTGS2/PRKCD/STAT3/RBM15B/NUP155/BAG3/SNRPB/IPO9/SMG1/MAPK14/IFNG/THOC7/ABCE1/NFKBIA/MAPK1/RGPD2/NXT2/GEMIN7/RANBP3/RBM27/NUP37/APPL1/JUP/UFM1/XPO5/CBLB/CTDSPL2/RRS1/DDX19B/ENY2/BARD1/IPO5/RBM22/NUP210/SYK/BANF1/HEATR3/STYX/PHAX/RANBP6/TNPO1/SNRPE/XPO4/XPOT/CPSF1/PARK7/MAGOH/KPNA4/TRIM28/MDFIC/POLR2D/MED1/NUP153/IL1B/RAE1/ANP32A/SDAD1/CPSF4/ALKBH5/MX2/MALT1/RBM8A/LRR…
GO_NUCLEOBASE_CONTAINING_COMPOUND_TRANSPORT	go_nucleobase_containing_compound_transport	226	-0.500286	-2.17186	1e-10	1.24434e-08	9.85104e-09	5068	tags=56%, list=26%, signal=42%	RIPK1/SLC25A43/RBM27/NUP37/XPO5/RRS1/DDX19B/AHCTF1/ENY2/SLC25A44/NUP210/PHAX/SLC25A40/SLC25A16/XPOT/PNPT1/CPSF1/MAGOH/HSF1/POLR2D/NUP153/RAE1/SFPQ/SDAD1/CPSF4/ALKBH5/KIF5C/PARP11/MX2/SLC25A13/SIDT2/RBM8A/P2RX7/SRRM1/SLC25A25/MCM3AP/SSB/EIF4E/PCID2/SLC25A29/SEC13/UPF3B/HHEX/NUP85/SENP2/SLC25A36/SLC25A17/RAN/SLC35B1/SLC33A1/SNUPN/NUP43/THOC2/G3BP2/SETD2/GLE1/CKAP5/SLC25A12/NPM1/SLC35A5/NUP205/NUP35…
GO_OLFACTORY_RECEPTOR_ACTIVITY	go_olfactory_receptor_activity	115	0.725453	2.45514	1e-10	1.24434e-08	9.85104e-09	3270	tags=43%, list=17%, signal=36%	OR10A4/OR10H2/OR2A25/OR7E24/OR4D2/OR10A5/OR5V1/OR1L3/OR2W3/OR5H1/OR11A1/OR1S2/OR10G8/OR5L2/OR5AP2/OR4X2/OR6K2/OR2H1/OR8U1/OR10P1/OR4C3/OR52B2/OR6Y1/OR1F2P/OR8D2/OR6M1/OR8J1/OR2B2/OR4A15/OR7G3/OR10C1/OR1L4/OR10H1/OR3A3/OR1D2/OR1A1/OR2B6/OR4C15/OR51B5/OR2H2/OR1E1/OR7C2/OR10J5/OR5A1/OR6N1/OR8B8/OR10J3/OR51D1/OR7A17
GO_PASSIVE_TRANSMEMBRANE_TRANSPORTER_ACTIVITY	go_passive_transmembrane_transporter_activity	429	0.52348	1.98628	1e-10	1.24434e-08	9.85104e-09	2565	tags=20%, list=13%, signal=18%	CACNA1E/HCN4/TMEM175/GRIN2D/GABRP/HCN2/GRIN1/KCNK7/P2RX3/KCNQ3/HTR1B/SLC17A7/TRPM5/CLCNKA/BEST4/GJD3/P2RX2/CACNB3/TMEM63B/MCOLN1/KCNK15/GABRB2/CACNA1B/AQP2/ATP6V0C/CACNA1I/CHRNB2/CHRNA4/CACNG8/BEST2/CLCN1/KCNH4/AQP10/CACNA1A/CACNA1H/GRIN2C/CACNG5/KCNH2/KCNG1/SCN3B/CACNA1C/FKBP1B/GJD4/AQP1/KCNN2/GJC2/CLCNKB/GRID2/PANX3/TMEM38A/AQP5/AQP7/GRIK5/FXYD4/KCNC3/GJD2/KCND3/GJB3/AQP8/KCNK9/CACNG4/CALHM1/GA…
GO_PROTEIN_LOCALIZATION_TO_ENDOPLASMIC_RETICULUM	go_protein_localization_to_endoplasmic_reticulum	138	-0.565301	-2.30584	1e-10	1.24434e-08	9.85104e-09	4699	tags=60%, list=24%, signal=46%	RPL37/SSR3/RPS16/RPS13/RPS27A/RPS20/RPS21/RPS19/SPCS3/INSIG1/RPL22/RPL34/MIA3/LRRK2/RPS25/RPS15A/SEC61A1/RPS27/UBAC2/RPS29/RPL35/RAB10/RPS3/RPL18/RER1/RPS4X/RPL23/RPSA/SEC61G/RPS14/SPCS1/OS9/RPL23A/SRP68/DDRGK1/SRP54/RPS18/RTN4/KDELR2/SEC63/RPLP0/RPS12/GBF1/RPL10A/RPL39/SRP19/INSIG2/RPS6/SRPRB/RPL6/ANKRD13C/RPL11/TRAM1/SRP72/SRP14/RPL3/RPS3A/RPL14/RPL5/RPL17/RAB3GAP2/CHMP4A/RPL7/RPS8/RPL27/RPL9/R…
GO_RECEPTOR_REGULATOR_ACTIVITY	go_receptor_regulator_activity	458	0.53326	2.02936	1e-10	1.24434e-08	9.85104e-09	3431	tags=29%, list=17%, signal=24%	UCN2/LHB/FGF3/ARTN/PYY2/PGF/FBN1/OXT/LTA/HCRT/MDK/LYNX1/SEMA6B/CORT/CCL24/CMTM5/GDF5/WNT6/TFF1/INHBC/VGF/IGF2/GDF15/IL17F/GNRH2/AVP/SEMA4B/HDGF/PF4V1/BMP8B/GH2/CXCL3/GPHB5/CCL21/STC1/PF4/CTF1/IL1F10/PPY/PYY/LGALS3/SEMA6C/APLN/PRLH/TSHB/IGF1/SFRP2/HAMP/PSPN/GDNF/CX3CL1/INHBE/WNT4/PXDN/UCN3/AMH/GHRH/PPBP/INSL3/NPPB/GAL/C17orf99/IL6/CCL5/TIMP1/RETNLB/IL27/SCGB3A1/FGF4/GDF1/IL17A/DGKQ/SLURP1/C1QTNF4/…
GO_REGULATION_OF_DNA_METABOLIC_PROCESS	go_regulation_of_dna_metabolic_process	296	-0.447461	-1.9973	1e-10	1.24434e-08	9.85104e-09	5906	tags=48%, list=30%, signal=34%	TFRC/MBD2/MGMT/PRKCD/ZNF93/RAD51/TOX/CCT8/FAM168A/SMG1/ZNF365/USP9X/PDGFRB/KLF4/MAPK1/PARG/SH2B1/XRN1/POLH/PRMT5/MECP2/EXOSC10/EYA3/IL7R/PRKDC/NUCKS1/CDK9/MMS19/UIMC1/USP51/MBD1/ERCC6/PARP3/RLF/GTF2I/ACTR2/CCT5/CUL4A/IL4/BLM/TRIM28/RIF1/HSF1/RFC2/TIMELESS/MPV17/MSH3/CHTF18/RAD50/FBXO4/HELB/ZNF91/RPS3/PAXIP1/SMARCAD1/TP53BP1/USP7/MYC/SMCHD1/MAP3K4/CTNNB1/CCT3/NBN/RFC5/BRCC3/OGG1/TINF2/TERF1/SETD2/…
GO_REGULATION_OF_MEMBRANE_POTENTIAL	go_regulation_of_membrane_potential	410	0.511193	1.93751	1e-10	1.24434e-08	9.85104e-09	2023	tags=19%, list=10%, signal=17%	CACNA1E/HCN4/GRIN2D/GABRP/HCN2/GRIN1/KCNK7/P2RX3/KCNQ3/CNTNAP1/HCRT/SLC17A7/SLC34A1/BCL2L1/P2RX2/MYH14/CAV1/CACNB3/DRD4/KCNK15/GABRB2/ADORA1/CACNA1B/CACNA1I/CHRNB2/CNIH2/CHRM1/CHRNA4/BEST2/CLCN1/KCNH4/BNIP3L/RNF207/CACNA1A/SEZ6/CACNA1H/CRTC1/ALOX12/GRIN2C/KCNH2/SCN3B/SRC/UBB/MLLT11/CACNA1C/FKBP1B/BOK/KCNN2/PINK1/GABBR1/DRD2/PIP5KL1/KCTD7/GRID2/AKAP6/UCN3/IFI6/SHANK1/GRIK5/DLG4/ATP1B2/OPRD1/GJD2/K…
GO_RIBONUCLEOPROTEIN_COMPLEX_BIOGENESIS	go_ribonucleoprotein_complex_biogenesis	360	-0.535214	-2.4542	1e-10	1.24434e-08	9.85104e-09	5127	tags=64%, list=26%, signal=49%	PIN4/TRMT61B/EXOSC5/PRMT5/EXOSC10/PRPF6/EIF5/MDN1/UTP23/PRKDC/DDX52/MRPL10/RRS1/UTP15/TFB1M/PIH1D1/SNRNP200/EIF2S3/KRR1/RPS16/EIF2S2/HEATR3/WDR43/C1D/NOB1/EXOSC2/NOP2/EIF4H/PUF60/CUL4A/SNRPE/ADAR/MRTO4/DDX3X/CD2BP2/EIF3J/MCTS1/BYSL/DHX29/SART1/CHD7/POLR2D/UTP14C/RPS21/RPS19/SHQ1/DDX17/ERI1/DDX54/DDX23/WDR36/URB2/SF1/SDAD1/RPL26L1/GTF2H5/RPP38/RPP40/EIF3D/NHP2/DICER1/USP39/PRPF3/RPS27/SENP3/CUL4B/…
GO_RIBONUCLEOPROTEIN_COMPLEX_SUBUNIT_ORGANIZATION	go_ribonucleoprotein_complex_subunit_organization	163	-0.52345	-2.16467	1e-10	1.24434e-08	9.85104e-09	5351	tags=66%, list=27%, signal=49%	PRMT7/VCP/GEMIN7/PRMT5/KLC1/PRPF6/EIF5/MDN1/PRKDC/RRS1/PIH1D1/SNRNP200/EIF2S3/EIF2S2/NOP2/EIF4H/PUF60/SNRPE/ADAR/MRTO4/CD2BP2/EIF3J/MCTS1/DHX29/SART1/POLR2D/RPS19/SHQ1/DDX23/SF1/EIF3D/DICER1/USP39/PRPF3/KIF5B/RPS27/LSM4/GEMIN4/COIL/ISY1/PRPF39/USP4/DHX8/PSIP1/GEMIN5/RPSA/SNRPF/SNRPG/RPS14/DDX1/LUC7L/SNUPN/SMN1/RPL23A/MRPL20/SETX/EIF3F/PRPF18/EIF4B/RBM5/RPLP0/SF3A3/ZNHIT6/DDX28/SRPK1/PRPF31/PWP2/A…
GO_RIBOSOMAL_SUBUNIT	go_ribosomal_subunit	176	-0.543463	-2.24804	1e-10	1.24434e-08	9.85104e-09	5169	tags=64%, list=26%, signal=47%	MRPL30/RPL13/MRPL24/MRPL21/MRPS26/MRPL10/RPL37A/ISG15/RPL37/MRPS18A/RPS16/RPS13/MRPL13/RPS27A/MRPL52/RPS20/MRPL27/DDX3X/MRPL43/MCTS1/DHX29/RPS21/RPS19/RPL26L1/MRPS21/MRPL41/C12orf65/RPL22/RPL34/RPS25/RPS15A/RPS27/MRPS24/RPS29/RPL39L/RPL35/RPS3/RPL18/MRPL40/RPS4X/RPL23/RPSA/RPS14/MRPL36/RPL36AL/RPL23A/MRPL20/MRPL22/MRPS33/MRPL34/MRPL46/RPS18/MRPS5/MRPS28/RPL7L1/MRPS30/MRPL35/MRPS18C/RPLP0/RPS12/MR…
GO_RIBOSOME	go_ribosome	212	-0.535614	-2.31391	1e-10	1.24434e-08	9.85104e-09	5169	tags=62%, list=26%, signal=46%	MRPL30/RPL13/HSPA14/MRPL24/MRPL21/MRPS26/MRPL10/RPL37A/ISG15/RPL37/MRPS18A/RPS16/RPS13/MRPL13/RPS27A/MRPL52/RPS20/PNPT1/DNAJC21/MRPL27/DDX3X/MRPL43/MCTS1/DHX29/RPS21/RPS19/SF1/NDUFA7/RPL26L1/MRPS21/MRPL41/C12orf65/RPL22/RPL34/NUFIP2/RPS25/RPS15A/RPS27/MRPS24/RPS29/RPL39L/RPL35/RPS3/RPL18/MRPL40/RPS4X/RPL23/RPSA/RPS14/MRPL36/RPL36AL/RPL23A/ABCF1/NCK1/MRPL20/SRP68/MRPL22/MRPS33/MRPL34/MRPL46/RPS18/…
GO_RIBOSOME_BIOGENESIS	go_ribosome_biogenesis	256	-0.525021	-2.32166	1e-10	1.24434e-08	9.85104e-09	5127	tags=62%, list=26%, signal=47%	PIN4/TRMT61B/EXOSC5/EXOSC10/MDN1/UTP23/PRKDC/DDX52/MRPL10/RRS1/UTP15/TFB1M/PIH1D1/KRR1/RPS16/HEATR3/WDR43/C1D/NOB1/EXOSC2/NOP2/CUL4A/MRTO4/DDX3X/BYSL/DHX29/SART1/CHD7/UTP14C/RPS21/RPS19/SHQ1/DDX17/ERI1/DDX54/WDR36/URB2/SDAD1/RPL26L1/GTF2H5/RPP38/RPP40/NHP2/RPS27/SENP3/CUL4B/GEMIN4/HELB/RPL35/TSR2/CEBPZ/UTP14A/RNASEL/AATF/THUMPD1/USP36/WDR12/SRFBP1/NOC2L/RPSA/GTF3A/IMP3/RRP1B/RAN/RPS14/MRPL36/FBL/…
GO_RNA_CATABOLIC_PROCESS	go_rna_catabolic_process	364	-0.495712	-2.27567	1e-10	1.24434e-08	9.85104e-09	4544	tags=52%, list=23%, signal=41%	RPS16/RPS13/RPS27A/EXOSC2/DCP1A/PSMB7/TNPO1/YWHAB/GSPT2/RPS20/PNPT1/POLR2G/MAGOH/PABPC1/MRTO4/PSME3/TOB1/PSMB5/POLR2D/RPS21/RPS19/RC3H1/PCBP4/ANP32A/RBM7/PSME1/ALKBH5/RPL22/RPL34/MYD88/RNASEH1/SIDT2/PSMD7/RBM8A/RPS25/RPS15A/HNRNPM/RPS27/THRAP3/PUM2/DIS3L/LSM4/RPS29/YWHAZ/RPL35/SSB/ETF1/YTHDF2/OAS2/PCID2/RPS3/PSMA6/DCPS/RNASEL/LSM3/FASTKD3/ZFP36L2/PSMA7/UPF3B/RPL18/PSMB6/RPS4X/RPL23/PAN2/RPSA/PSMB…
GO_RNA_EXPORT_FROM_NUCLEUS	go_rna_export_from_nucleus	118	-0.579738	-2.31415	1e-10	1.24434e-08	9.85104e-09	5022	tags=66%, list=25%, signal=50%	RBM27/NUP37/XPO5/RRS1/DDX19B/ENY2/NUP210/PHAX/XPOT/CPSF1/MAGOH/POLR2D/NUP153/RAE1/SDAD1/CPSF4/ALKBH5/RBM8A/SRRM1/MCM3AP/SSB/EIF4E/PCID2/SEC13/UPF3B/HHEX/NUP85/RAN/NUP43/THOC2/SETD2/GLE1/NPM1/NUP205/NUP35/EIF4A3/SEH1L/IWS1/ZC3H11A/NUP160/NUP133/NMD3/NXT1/RIOK2/PABPN1/CDC40/NUP93/NCBP1/NUP54/NUP88/NXF1/SLU7/FIP1L1/THOC1/NUP50/SYMPK/XPO1/TSC1/CPSF3/RANBP2/U2AF1/NCBP2/LTV1/KHDRBS1/NUP107/SLBP/TPR/NUP…
GO_RNA_LOCALIZATION	go_rna_localization	202	-0.532006	-2.26602	1e-10	1.24434e-08	9.85104e-09	5077	tags=62%, list=26%, signal=47%	EXOSC10/PRPF6/RBM27/NUP37/XPO5/RRS1/DDX19B/PIH1D1/AHCTF1/ENY2/NUP210/PHAX/CCT5/EXOSC2/XPOT/PNPT1/CPSF1/MAGOH/HSF1/POLR2D/SHQ1/NUP153/RAE1/SFPQ/SDAD1/CPSF4/ALKBH5/KIF5C/PARP11/MX2/NHP2/SIDT2/RBM8A/SRRM1/MCM3AP/SSB/EIF4E/PCID2/SEC13/UPF3B/HHEX/NUP85/SENP2/CCT3/RAN/SNUPN/FBL/NUP43/THOC2/G3BP2/TERF1/SETD2/GLE1/CKAP5/NPM1/NUP205/PRPF18/NUP35/SIDT1/EIF4A3/SEH1L/PARN/IWS1/ZC3H11A/TCP1/ZNHIT6/NUP160/DHX3…
GO_RNA_SPLICING	go_rna_splicing	370	-0.495379	-2.26564	1e-10	1.24434e-08	9.85104e-09	4442	tags=57%, list=22%, signal=45%	C2orf49/WBP4/METTL4/PUF60/SNRPE/HNRNPK/POLR2G/CPSF1/MAGOH/PABPC1/CD2BP2/SF3B2/SART1/POLR2D/DDX17/SF3B5/PCBP4/DDX23/SF1/RBM7/SFPQ/CPSF4/FAM172A/PPIE/RBM12/USP39/RBM8A/PRPF3/AHNAK/SNRPB2/TSEN54/CDC5L/PRPF40A/HNRNPM/SRRM1/RP9/CLK4/ZRANB2/THRAP3/LSM4/GTF2F1/SYF2/GEMIN4/COIL/ISY1/PPIG/PLRG1/DCPS/SNRNP40/PRPF39/LSM3/USP4/DHX16/UPF3B/DHX8/TXNL4B/PSIP1/HABP4/ARL6IP4/GEMIN5/RBM12B/EFTUD2/PPIL3/RRP1B/PIK3R…
GO_RNA_SPLICING_VIA_TRANSESTERIFICATION_REACTIONS	go_rna_splicing_via_transesterification_reactions	293	-0.494385	-2.20919	1e-10	1.24434e-08	9.85104e-09	4428	tags=59%, list=22%, signal=46%	WBP4/PUF60/SNRPE/HNRNPK/POLR2G/CPSF1/MAGOH/PABPC1/CD2BP2/SF3B2/SART1/POLR2D/DDX17/SF3B5/PCBP4/DDX23/SF1/RBM7/SFPQ/CPSF4/FAM172A/PPIE/USP39/RBM8A/PRPF3/SNRPB2/CDC5L/PRPF40A/HNRNPM/SRRM1/THRAP3/LSM4/GTF2F1/SYF2/GEMIN4/COIL/ISY1/PLRG1/DCPS/SNRNP40/PRPF39/LSM3/USP4/DHX16/UPF3B/DHX8/TXNL4B/PSIP1/GEMIN5/EFTUD2/PPIL3/RBM4/SNRPF/SNRPG/DDX1/HNRNPH2/LUC7L/SNUPN/DBR1/SMN1/SRRM2/PQBP1/CWF19L2/SETX/DAZAP1/FXR…
GO_RRNA_METABOLIC_PROCESS	go_rrna_metabolic_process	196	-0.513882	-2.17338	1e-10	1.24434e-08	9.85104e-09	5127	tags=61%, list=26%, signal=46%	PIN4/TRMT61B/EXOSC5/EXOSC10/MDN1/UTP23/PRKDC/DDX52/RRS1/UTP15/TFB1M/PIH1D1/KRR1/RPS16/WDR43/C1D/NOB1/EXOSC2/NOP2/MRTO4/BYSL/SART1/CHD7/UTP14C/RPS21/RPS19/SHQ1/DDX17/ERI1/DDX54/WDR36/GTF2H5/RPP38/RPP40/NHP2/RPS27/SENP3/DIS3L/GEMIN4/HELB/RPL35/TSR2/UTP14A/RNASEL/THUMPD1/USP36/WDR12/SRFBP1/IMP3/RRP1B/RPS14/FBL/IMP4/TSR1/BMS1/POP4/EXOSC7/SBDS/METTL5/RIOK1/EXOSC1/SIRT7/RPL7L1/MAK16/TEX10/EIF4A3/WBP11/…
GO_SENSORY_PERCEPTION_OF_CHEMICAL_STIMULUS	go_sensory_perception_of_chemical_stimulus	194	0.620566	2.2118	1e-10	1.24434e-08	9.85104e-09	3270	tags=35%, list=17%, signal=29%	OR10A4/P2RX3/OR10H2/TRPM5/OR2A25/OR7E24/OR4D2/OR10A5/OR5V1/P2RX2/OR1L3/OR2W3/TAS1R1/OR5H1/CST2/OR11A1/TAAR5/OR1S2/OR10G8/BEST2/OR5L2/OR5AP2/OR4X2/OR6K2/OR2H1/OR8U1/OR10P1/OBP2B/OR4C3/OR52B2/LPO/OR6Y1/OR1F2P/DRD2/OR8D2/OR6M1/GNG13/OR8J1/CALHM1/OR2B2/OR4A15/CNGB1/OR7G3/SCNN1B/OR10C1/OR1L4/TAS2R60/C5AR1/OR10H1/OR3A3/OR1D2/OR1A1/OR2B6/OR4C15/OR51B5/OR2H2/GNAS/OR1E1/OR7C2/OR10J5/TAS2R39/OR5A1/OR6N1/OR…
GO_SENSORY_PERCEPTION_OF_SMELL	go_sensory_perception_of_smell	137	0.662198	2.29759	1e-10	1.24434e-08	9.85104e-09	3270	tags=39%, list=17%, signal=33%	OR10A4/OR10H2/OR2A25/OR7E24/OR4D2/OR10A5/OR5V1/OR1L3/OR2W3/OR5H1/OR11A1/OR1S2/OR10G8/BEST2/OR5L2/OR5AP2/OR4X2/OR6K2/OR2H1/OR8U1/OR10P1/OBP2B/OR4C3/OR52B2/OR6Y1/OR1F2P/DRD2/OR8D2/OR6M1/OR8J1/OR2B2/OR4A15/CNGB1/OR7G3/OR10C1/OR1L4/OR10H1/OR3A3/OR1D2/OR1A1/OR2B6/OR4C15/OR51B5/OR2H2/OR1E1/OR7C2/OR10J5/OR5A1/OR6N1/OR8B8/OR10J3/OR51D1/OR7A17
GO_SKIN_DEVELOPMENT	go_skin_development	343	0.558437	2.09331	1e-10	1.24434e-08	9.85104e-09	2845	tags=27%, list=14%, signal=24%	LCE1D/LCE1C/KRTAP2-1/LCE3E/ACER1/SOX18/LCE5A/KRT81/EVPL/KRT31/KRT3/LCE1A/KRTAP4-11/KLK14/KRT85/ALOXE3/SPRR2E/KRTAP6-3/KRT1/KRTAP11-1/SHARPIN/KRTAP4-1/ERCC2/KRTAP2-4/FOXN1/CDSN/LCE3D/FOXE1/LSR/KRTAP1-3/FOXQ1/KRTAP3-1/SPRR1A/SOX21/ACVR1B/KRT14/KRT32/KRTAP5-9/ALOX12/LCE2D/CNFN/FOXC1/KRTAP12-1/KRT71/KRT76/KRTAP10-10/KRTAP5-8/RUNX1/KRT8/KRT9/KRT15/PTCH2/LCE4A/PI3/ALOX15B/KRTAP1-5/PKP3/LCE1F/GJB3/GAL/P…
GO_SPLICEOSOMAL_COMPLEX	go_spliceosomal_complex	165	-0.557582	-2.31054	1e-10	1.24434e-08	9.85104e-09	4428	tags=63%, list=22%, signal=49%	WBP4/SNRPE/HNRNPK/RHEB/ADAR/MAGOH/PABPC1/SF3B2/SART1/SF3B5/DDX23/SF1/PPIE/USP39/RBM8A/PRPF3/SNRPB2/CDC5L/PRPF40A/HNRNPM/SRRM1/LSM4/SYF2/ISY1/PLRG1/SNRNP40/PRPF39/LSM3/DHX16/DHX8/EFTUD2/PPIL3/SNRPF/SNRPG/LUC7L/SRRM2/CWF19L2/PRPF18/DHX35/IVNS1ABP/LSM5/LSM7/EIF4A3/API5/RBM5/HNRNPA3/SF3A3/RBM17/WBP11/PRPF31/CCDC130/CIRBP/PRPF4B/LSM6/IK/FRG1/CDC40/SMU1/PPIL1/SF3B1/HNRNPU/SLU7/SYNCRIP/BUD13/HNRNPC/PRPF…
GO_STRUCTURAL_CONSTITUENT_OF_RIBOSOME	go_structural_constituent_of_ribosome	155	-0.581858	-2.39916	1e-10	1.24434e-08	9.85104e-09	5169	tags=66%, list=26%, signal=49%	MRPL30/RPL13/MRPL24/MRPL21/MRPL10/RPL37A/RPL37/MRPS18A/RPS16/RPS13/MRPL13/RPS27A/MRPL52/RPS20/MRPL27/MRPL43/RPS21/RPS19/NDUFA7/RPL26L1/MRPS21/MRPL41/RPL22/RPL34/RPS25/RPS15A/RPS27/MRPS24/RPS29/RPL39L/RPL35/RPS3/RPL18/RPS4X/RPL23/SRBD1/RPSA/RPS14/MRPL36/RPL36AL/RPL23A/MRPL20/MRPL22/MRPS33/MRPL34/MRPL46/RPS18/MRPS5/RPL7L1/MRPS30/MRPL35/MRPS18C/RPLP0/RPS12/MRPS25/RPL10A/RPL39/RPS6/DAP3/RPL6/MRPL33/M…
GO_TRANSLATIONAL_INITIATION	go_translational_initiation	179	-0.560548	-2.32643	1e-10	1.24434e-08	9.85104e-09	4846	tags=64%, list=25%, signal=48%	RPL37A/MTFMT/EIF5B/MIF4GD/RPL37/IMPACT/EIF2S3/RPS16/RPS13/EIF2S2/RPS27A/EIF4H/RPS20/EIF2B4/POLR2G/EIF2B2/PABPC1/DDX3X/EIF3J/MCTS1/DHX29/POLR2D/RPS21/RPS19/CDC123/RPL22/EIF3D/RPL34/EIF2S1/BANK1/EIF4G2/RPS25/RPS15A/UHMK1/RPS27/RPS6KB1/RPS29/EIF2B3/EIF2B5/RPL35/EIF4E/YTHDF2/RPS3/EIF4E3/RPL18/EIF1AX/RPS4X/RPL23/MTIF3/HABP4/RPSA/RBM4/RPS14/DDX1/ALKBH1/PAIP2/GLE1/RPL23A/NCK1/NPM1/EIF3F/EIF4B/RPS18/RPLP…
GO_VIRAL_GENE_EXPRESSION	go_viral_gene_expression	185	-0.550436	-2.31457	1e-10	1.24434e-08	9.85104e-09	4899	tags=59%, list=25%, signal=45%	NUCKS1/CDK9/RPL37A/USF1/GTF2B/RPL37/TRIM21/NUP210/RPS16/RPS13/RPS27A/RPS20/POLR2G/CCNT2/MCTS1/MDFIC/POLR2D/RPS21/RPS19/NUP153/RAE1/SPCS3/RPL22/EIF3D/RPL34/RPS25/RPS15A/RPS27/GTF2F1/RPS29/TRIM11/RPL35/SSB/RPS3/SMARCA4/JUN/SEC13/RPL18/NUP85/RPS4X/RPL23/RPSA/RRP1B/RPS14/SPCS1/TRIM32/NUP43/RPL23A/EIF3F/NUP205/RPS18/NUP35/TRIM13/SEH1L/RPLP0/RPS12/NUP160/NUP133/RPL10A/RPL39/HDAC1/RPS6/NUP93/RPL6/EIF2AK…
GO_G_PROTEIN_COUPLED_RECEPTOR_SIGNALING_PATHWAY_COUPLED_TO_CYCLIC_NUCLEOTIDE_SECOND_MESSENGER	go_g_protein_coupled_receptor_signaling_pathway_coupled_to_cyclic_nucleotide_second_messenger	225	0.558759	2.01939	1.04098e-10	1.27134e-08	1.00648e-08	3237	tags=31%, list=16%, signal=26%	UCN2/GALR3/GPR78/GPR119/FFAR3/GPR12/OR10H2/HTR1B/OXER1/CRHR2/ADRA1D/ADRB3/GIPR/OPRL1/CORT/DRD4/CRHR1/ADORA1/SSTR3/CHRM1/XCR1/GHRHR/TBXA2R/HRH3/GPR37/PALM/CHGA/SSTR2/GPHB5/WASF2/HRH2/PF4/NOS1/GABBR1/DRD2/UCN3/GPR37L1/ADCYAP1R1/GHRH/GNA12/INSL3/DRD3/OPRD1/PDE2A/PTGIR/MC2R/GPR3/LGR4/IAPP/OR10H1/GPR6/NPY/APLP1/GPHA2/S1PR3/PTHLH/SCTR/GNAS/GCGR/HTR1D/OR10J5/GLP2R/ADRA2C/SSTR5/ADRA2A/GRM4/GPR176/GALR2/A…
GO_CHROMOSOME_CENTROMERIC_REGION	go_chromosome_centromeric_region	158	-0.527272	-2.17349	1.17393e-10	1.40765e-08	1.11439e-08	6176	tags=56%, list=31%, signal=39%	CCNB1/PDS5A/OIP5/CLASP2/CLASP1/CBX1/LRWD1/ZWILCH/CEBPB/DYNLT3/PSEN2/NDEL1/NUF2/REC8/SUGT1/NUP37/DCTN2/AHCTF1/BIRC5/DYNLL1/PPP2R5C/DCTN3/SMC1A/DCTN4/PAFAH1B1/HSF1/PHF6/STAG1/DYNC1LI1/DCTN5/PHF2/CENPH/SPAG5/STAG2/FBXO28/ZWINT/RAD21/CENPQ/SEC13/PPP1R12A/NUP85/TP53BP1/DAXX/UVRAG/SUMO3/SS18L1/ZNF276/NUP43/CKAP5/MAD2L1/CLIP1/ZW10/KNTC1/SEH1L/PDS5B/NUP160/SIN3A/NUP133/NSL1/ATRX/PPP2R5A/DYNC1LI2/FMR1/IKZ…
GO_RNA_3_END_PROCESSING	go_rna_3_end_processing	113	-0.585839	-2.31217	1.39659e-10	1.64473e-08	1.30208e-08	5477	tags=65%, list=28%, signal=48%	CPEB3/CSTF3/THOC7/RPRD2/EXOSC5/EXOSC10/INTS7/CDK9/PCF11/PAF1/ZC3H14/TOE1/PAPOLG/BARD1/EXOSC2/PNPT1/CPSF1/MAGOH/PABPC1/HSF1/POLR2D/RPS21/ERI1/INTS8/TRNT1/CPSF4/HSD17B10/RBM8A/INTS12/SRRM1/INTS6/SSB/UPF3B/ELAC2/POLR3K/FBL/THOC2/EXOSC7/PTCD1/PAPOLA/EIF4A3/PARN/ZC3H11A/DHX36/LEO1/DKC1/PABPN1/CDC40/NCBP1/CSTF2/CSTF1/EXOSC3/EXOSC9/SLU7/FIP1L1/THOC1/CLP1/CDC73/SYMPK/GRSF1/LARP7/NUDT21/SUPV3L1/AHCYL1/MTP…
GO_ATPASE_ACTIVITY	go_atpase_activity	383	-0.408633	-1.8843	1.64111e-10	1.89879e-08	1.50321e-08	5728	tags=45%, list=29%, signal=33%	RAD51/PSMC3/DHX57/MYH3/ABCF2/RFC1/RNF213/CCT8/ABCB1/MLH3/CHD8/ABCE1/TOR1A/VCP/FANCM/IDE/MYH9/HSPA14/MDN1/DHX32/MCM9/DDX52/PSMC1/KIF2A/DDX19B/ABCA1/SNRNP200/KIF21A/KIF16B/MYO5A/ERCC6/MYO1G/EP400/KIF21B/DDX60L/HSPA6/ATP6V1H/IGHMBP2/BLM/HLTF/SMARCAL1/CDK7/DDX3X/ABCC1/DHX29/RFC2/CHD7/C10orf88/DDX17/DDX54/DDX23/SPATA5L1/CHD6/SMARCA5/SHPRH/ATP1B1/KIF5C/BPTF/ACTR8/RAD54L2/PEX6/DICER1/YTHDC2/RECQL/MSH3/T…
GO_EXTRACELLULAR_MATRIX_STRUCTURAL_CONSTITUENT	go_extracellular_matrix_structural_constituent	163	0.602813	2.10371	2.36797e-10	2.69255e-08	2.13161e-08	3427	tags=34%, list=17%, signal=29%	EMILIN1/FBN3/FBN1/MUC4/CD4/IMPG2/HMCN2/TNXB/EMILIN3/MUC6/SPARC/MMRN2/EDIL3/MFAP2/DPT/VWA1/MATN1/COL27A1/LAMA3/MUC3A/UMOD/COL4A2/LTBP4/ELN/PXDN/COL9A1/ACAN/LTBP2/CHADL/MMRN1/VWF/LAMA5/COL10A1/LAMA4/COL6A3/AGRN/FRAS1/COL12A1/FBN2/MFGE8/COL7A1/COL4A1/MUC5AC/CRELD1/LAMB2/COL4A5/COL5A3/AMBN/TNC/PRELP/LTBP1/COL14A1/LAMB1/COL9A2/TINAGL1/COL23A1
GO_NUCLEAR_TRANSCRIBED_MRNA_CATABOLIC_PROCESS_NONSENSE_MEDIATED_DECAY	go_nuclear_transcribed_mrna_catabolic_process_nonsense_mediated_decay	114	-0.566866	-2.23602	4.69016e-10	5.24264e-08	4.15044e-08	4544	tags=58%, list=23%, signal=45%	RPS16/RPS13/RPS27A/DCP1A/GSPT2/RPS20/MAGOH/PABPC1/RPS21/RPS19/RPL22/RPL34/RBM8A/RPS25/RPS15A/RPS27/RPS29/RPL35/ETF1/RPS3/UPF3B/RPL18/RPS4X/RPL23/RPSA/RPS14/RPL23A/RPS18/EIF4A3/PARN/RPLP0/RPS12/RPL10A/RPL39/RPS6/NCBP1/RPL6/RPL11/RPL3/RPS3A/EIF3E/RPL14/RPL5/RPL17/RPL7/RPS8/RPL27/RPL9/RPL7A/RPL36A/RPS17/NCBP2/RPS7/RPL31/RPS5/RPS24/UPF2/UPF3A/RPL4/RPL15/RPS23/PNRC2/RPS4Y1/UPF1/PPP2CA/RPL26
GO_HELICASE_ACTIVITY	go_helicase_activity	148	-0.532842	-2.19164	5.26323e-10	5.78517e-08	4.57994e-08	4989	tags=56%, list=25%, signal=42%	DHX32/MCM9/DDX52/DDX19B/SNRNP200/EP400/DDX60L/IGHMBP2/BLM/HLTF/SMARCAL1/DDX3X/DHX29/RFC2/CHD7/DDX17/DDX54/DDX23/CHD6/SMARCA5/SHPRH/ACTR8/RAD54L2/DICER1/YTHDC2/RECQL/DDX50/CHTF18/RAD50/HELB/ASCC3/SMARCA4/DDX55/DHX16/DHX8/SMARCAD1/G3BP1/DDX3Y/NBN/RFC5/XRCC6/CHD4/DDX1/DDX24/CHD1L/SETX/DHX35/RFC4/EIF4A3/DHX36/DDX47/BTAF1/HELZ/DDX28/ATRX/EIF4A2/DDX18/EIF4A1/INO80/CHD1/IFIH1/DDX59/AQR/DDX42/SUPV3L1/ANX…
GO_VOLTAGE_GATED_ION_CHANNEL_ACTIVITY	go_voltage_gated_ion_channel_activity	186	0.575887	2.03703	5.61745e-10	6.07329e-08	4.80803e-08	2393	tags=21%, list=12%, signal=19%	CACNA1E/HCN4/GRIN2D/HCN2/GRIN1/KCNK7/KCNQ3/HTR1B/TRPM5/CLCNKA/CACNB3/CACNA1B/CACNA1I/CACNG8/CLCN1/KCNH4/CACNA1A/CACNA1H/GRIN2C/CACNG5/KCNH2/KCNG1/SCN3B/CACNA1C/CLCNKB/KCNC3/KCND3/KCNK9/CACNG4/CALHM1/KCNK4/KCNK3/CACNA1F/KCNG4/CACNG3/KCNQ5/KCNG2/KCNIP2/KCNH3
GO_MITOCHONDRIAL_TRANSLATION	go_mitochondrial_translation	120	-0.553304	-2.19797	8.9809e-10	9.55307e-08	7.56286e-08	5439	tags=66%, list=28%, signal=48%	MRPL38/MRPS17/AURKAIP1/MRPL30/MRRF/MRPL24/MRPL21/GFM1/MRPS26/MRPL10/DARS2/TARS2/OXA1L/MRPS18A/MRPL13/MRPL52/MRPL27/MRPL43/TRUB2/NDUFA7/MRPS21/MRPL41/EARS2/MRPS24/FASTKD3/MRPL40/SHMT2/MTIF3/MRPL36/ALKBH1/MRPL20/MRPL22/MRPS33/MRPL34/MRPL46/YARS2/CDK5RAP1/RARS2/MRPS5/MRPS28/MRPS30/MRPL35/MRPS18C/LARS2/C1QBP/MTRF1/GFM2/NGRN/MRPL44/MRPS25/MRPL50/IARS2/DAP3/MRPL33/MRPS22/MRPL19/MRPL15/MRPS31/TSFM/MRPL3…
GO_NUCLEAR_SPECK	go_nuclear_speck	330	-0.416005	-1.87122	2.19629e-09	2.29913e-07	1.82015e-07	5186	tags=51%, list=26%, signal=38%	INPPL1/C12orf57/SMC4/TKT/RBM10/PIAS2/BCAS2/PRPF6/SMNDC1/RBM27/RBM15/PRCC/EAF2/IFI16/ZC3H14/TOE1/BARD1/MBD1/DUSP10/SMURF2/NCAPG2/EP400/WBP4/MAGOH/CD2BP2/NFKBIZ/FAM76B/SF3B2/SMC5/SART1/POLR2D/DDX17/PLAG1/VPS72/SFPQ/NR3C1/ALKBH5/PPIE/GPATCH2/RBM8A/PRPF3/RFXAP/MOCS2/TOPORS/SETD1B/SNRPB2/CDC5L/CCNL2/PRPF40A/SGK1/GATAD2A/SRRM1/THRAP3/SYF2/ASCC3/PPIG/PLRG1/STK17A/SNRNP40/USP36/RBM14/HABP4/IL15/POLI/RAF1…
GO_VOLTAGE_GATED_CATION_CHANNEL_ACTIVITY	go_voltage_gated_cation_channel_activity	132	0.615915	2.11687	2.53119e-09	2.60831e-07	2.06491e-07	2393	tags=24%, list=12%, signal=21%	CACNA1E/HCN4/GRIN2D/HCN2/GRIN1/KCNQ3/HTR1B/CACNB3/CACNA1B/CACNA1I/CACNG8/KCNH4/CACNA1A/CACNA1H/GRIN2C/CACNG5/KCNH2/KCNG1/CACNA1C/KCNC3/KCND3/KCNK9/CACNG4/CALHM1/KCNK3/CACNA1F/KCNG4/CACNG3/KCNQ5/KCNG2/KCNIP2/KCNH3
GO_PROTEIN_TARGETING	go_protein_targeting	400	-0.384637	-1.7643	2.66536e-09	2.70432e-07	2.14092e-07	6126	tags=53%, list=31%, signal=37%	CIB1/ANK3/STXBP4/NPEPPS/ZDHHC6/PARL/SNX16/ACOT4/VTI1A/PIK3R4/ACOX1/HRAS/SEC62/RPL41/AGK/CROT/BAG3/UBL5/SIRT4/MIPEP/ZDHHC20/ACAA1/UBE2D2/USP9X/PAOX/AGPS/EXOC4/GRPEL1/VAMP7/VPS37A/PMPCA/IDE/GOSR2/RPL13/RHOU/NUDT7/MFF/PAK1/RPL37A/NDUFA13/ACOX3/RPL37/PRNP/SSR3/PEX13/TIMM10/RPS16/RPS13/RPS27A/TIMM9/PRKCI/AP3M1/SREBF1/UBE2J2/YWHAB/RPS20/SORL1/AP3B1/ZDHHC23/RAB27A/CDC37/PEX3/ATG3/ZDHHC4/RPS21/RPS19/SYNJ…
GO_TRANSPORTER_COMPLEX	go_transporter_complex	307	0.503306	1.87123	2.89802e-09	2.89582e-07	2.29253e-07	2385	tags=18%, list=12%, signal=16%	CACNA1E/HCN4/GRIN2D/GABRP/HCN2/GRIN1/PORCN/KCNQ3/CLCNKA/BEST4/CACNB3/GABRB2/CACNA1B/CACNA1I/CHRNB2/CNIH2/CHRNA4/CACNG8/BEST2/CLCN1/KCNH4/CACNA1A/CACNA1H/GRIN2C/CACNG5/KCNH2/KCNG1/SCN3B/CACNA1C/FKBP1B/NOS1/CLCNKB/GRID2/AKAP6/SHANK1/GRIK5/DLG4/ATP1B2/FXYD4/KCNC3/KCND3/CACNG4/GABRA3/KCNK4/CACNA1F/HTR3A/CNGB1/CHRND/VAMP2/KCNG4/CACNG3/SCNN1B/KCNQ5/KCNG2/CLDN4/KCNIP2
GO_TRNA_METABOLIC_PROCESS	go_trna_metabolic_process	138	-0.530059	-2.16209	3.13618e-09	3.08703e-07	2.44391e-07	5145	tags=68%, list=26%, signal=51%	DTD1/METTL2B/RPP21/THADA/PUS3/ADAT1/TRMT12/TRMT61B/EXOSC10/TRUB1/DARS2/MTFMT/TARS2/TSEN34/DTWD1/THUMPD2/EXOSC2/C2orf49/ELP3/TRMU/CPSF1/TRNT1/TRMT2B/PPA2/THG1L/CPSF4/METTL6/RPP38/RPP40/TYW3/RPP14/HSD17B10/EARS2/TSEN54/QTRT1/SSB/THUMPD1/OSGEPL1/FARS2/ELAC2/HARS2/CARS2/PUSL1/TRMT1/DDX1/POLR3K/THUMPD3/DPH3/TP53RK/POP4/ALKBH1/EXOSC7/EEF1E1/LCMT2/PTCD1/YARS2/ELP4/CDK5RAP1/TSEN2/RARS2/TRIT1/TYW1/TRMT6/L…
GO_IMMUNE_RESPONSE_REGULATING_SIGNALING_PATHWAY	go_immune_response_regulating_signaling_pathway	378	-0.391924	-1.81414	4.41545e-09	4.28234e-07	3.39019e-07	4562	tags=46%, list=23%, signal=36%	MYO1G/SYK/FOXP1/PIK3CB/VAV3/ACTB/TRAF6/CLEC10A/ACTR2/PSMB7/RAC1/EIF2B4/EIF2B2/PSME3/NFKBIZ/PRKCH/PSMB5/PLCG2/BTN3A3/PPP3CB/RC3H1/CMKLR1/PTPRJ/CARD11/BCL10/ARPC1A/PSME1/CYFIP2/PRKACB/BTNL8/LCK/MALT1/PSMD7/KCNN4/LAX1/GRB2/NCKAP1L/PAG1/FCN1/NFATC1/ELMO2/PPP3CA/TXK/CSK/EIF2B3/EIF2B5/PLSCR1/CD3D/RPS3/PSMA6/JUN/PSMA7/FCRL3/PSMB6/PDE4B/RAF1/CD33/PSMB3/PDPK1/MAP3K7/HLA-DRB1/PIK3R1/ADA/BTN3A1/RELB/NRAS/PS…
GO_REGULATION_OF_MRNA_METABOLIC_PROCESS	go_regulation_of_mrna_metabolic_process	287	-0.417306	-1.86584	5.00917e-09	4.78775e-07	3.79031e-07	4505	tags=51%, list=23%, signal=40%	RPS27A/EXOSC2/DCP1A/PSMB7/PUF60/TNPO1/YWHAB/HNRNPK/PNPT1/POLR2G/MAGOH/PABPC1/PSME3/TOB1/HSF1/PSMB5/DDX17/RC3H1/PCBP4/SF1/ANP32A/RBM7/CPSF4/PSME1/ALKBH5/FAM172A/MYD88/PSMD7/RBM8A/HNRNPM/THRAP3/PUM2/YWHAZ/YTHDF2/PCID2/PSMA6/RNASEL/FASTKD3/ZFP36L2/PSMA7/PSMB6/PSMB3/RBM4/TNRC6B/EXOSC7/PSMB4/PSMD12/NPM1/PSMD5/DAZAP1/FXR1/EXOSC1/PAPOLA/PSMD1/PSMB2/SAFB/PARN/RBM5/C1QBP/PUM1/IWS1/PSMA1/RBM17/PSMD13/ROCK1…
GO_CATION_CHANNEL_COMPLEX	go_cation_channel_complex	201	0.559798	1.99662	5.67131e-09	5.34318e-07	4.23003e-07	2385	tags=20%, list=12%, signal=18%	CACNA1E/HCN4/GRIN2D/HCN2/GRIN1/PORCN/KCNQ3/CACNB3/CACNA1B/CACNA1I/CNIH2/CACNG8/KCNH4/CACNA1A/CACNA1H/GRIN2C/CACNG5/KCNH2/KCNG1/SCN3B/CACNA1C/FKBP1B/NOS1/AKAP6/SHANK1/GRIK5/DLG4/KCNC3/KCND3/CACNG4/KCNK4/CACNA1F/HTR3A/CNGB1/VAMP2/KCNG4/CACNG3/SCNN1B/KCNQ5/KCNG2/KCNIP2
GO_PEPTIDE_RECEPTOR_ACTIVITY	go_peptide_receptor_activity	144	0.606658	2.10558	5.94867e-09	5.52556e-07	4.37441e-07	2076	tags=24%, list=11%, signal=22%	UTS2R/KISS1R/GALR3/PROKR1/NPBWR1/CRHR2/OGFR/GIPR/CCR10/OPRL1/TACR2/NPBWR2/TACR1/CRHR1/NPSR1/SSTR3/XCR1/OXTR/GHRHR/GPR37/HCRTR1/SSTR2/LTB4R2/GRPR/GPR32/RXFP3/GPR37L1/ADCYAP1R1/GP1BA/OPRD1/GAL/MC2R/NPFFR1/LGR4/INPP5K
GO_MITOCHONDRIAL_PROTEIN_COMPLEX	go_mitochondrial_protein_complex	207	-0.457808	-1.95949	8.55188e-09	7.83329e-07	6.20137e-07	4592	tags=51%, list=23%, signal=40%	NDUFB8/TIMM10/MRPS18A/MRPL13/TIMM9/VDAC1/MRPL52/PNPT1/NDUFA4/UQCRFS1/MRPL27/MRPL43/NDUFC1/NDUFA7/UQCRQ/MRPS21/MCCC2/MRPL41/C12orf65/HSD17B10/NDUFS3/NDUFB9/NDUFS5/MRPS24/BCS1L/SDHC/NDUFV2/NDUFS6/MRPL40/SDHB/CLPX/TIMM8B/DNAJC15/TIMM23/MRPL36/COX5A/UQCRH/MRPL20/MRPL22/MRPS33/MRPL34/MRPL46/TOMM22/NDUFS1/MRPS5/GRPEL2/MRPS28/NDUFA1/MRPS30/ANKZF1/MRPL35/MRPS18C/NDUFB4/NDUFA10/NDUFA6/MRPL44/COX4I1/SDHD/M…
GO_CATALYTIC_STEP_2_SPLICEOSOME	go_catalytic_step_2_spliceosome	78	-0.609931	-2.26102	9.24733e-09	8.35427e-07	6.61381e-07	4675	tags=76%, list=24%, signal=58%	SNRNP200/RBM22/SNRPE/HNRNPK/MAGOH/PABPC1/SF3B2/SART1/DDX23/PPIE/RBM8A/SNRPB2/CDC5L/HNRNPM/SRRM1/SYF2/ISY1/PLRG1/SNRNP40/LSM3/DHX8/EFTUD2/PPIL3/SNRPF/SNRPG/SRRM2/DHX35/LSM7/EIF4A3/HNRNPA3/SF3A3/PRPF4B/FRG1/CDC40/PPIL1/SF3B1/HNRNPU/SLU7/SYNCRIP/HNRNPC/AQR/SNRPD2/SNRPD3/PPWD1/SNRPD1/U2AF1/CWC15/PNN/BUD31/HNRNPH1/HNRNPA2B1/ZCCHC8/SNW1/HNRNPA1/CWC22/HNRNPR/DDX5/HNRNPF/SNRPA1
GO_MRNA_TRANSPORT	go_mrna_transport	127	-0.527189	-2.13076	1.60147e-08	1.42726e-06	1.12991e-06	4800	tags=57%, list=24%, signal=44%	DDX19B/AHCTF1/ENY2/NUP210/CPSF1/MAGOH/HSF1/POLR2D/NUP153/RAE1/CPSF4/ALKBH5/KIF5C/PARP11/MX2/RBM8A/SRRM1/MCM3AP/EIF4E/PCID2/SEC13/UPF3B/HHEX/NUP85/SENP2/NUP43/THOC2/G3BP2/SETD2/GLE1/NUP205/NUP35/EIF4A3/SEH1L/IWS1/ZC3H11A/NUP160/NUP133/NXT1/PABPN1/FMR1/CDC40/NUP93/NCBP1/NUP54/NUP88/NXF1/SLU7/FIP1L1/THOC1/NUP50/SYMPK/XPO1/CPSF3/RANBP2/U2AF1/NCBP2/NUP107/SLBP/TPR/NUP62/YTHDC1/UPF2/HNRNPA2B1/FYTTD1/LR…
GO_LIGAND_GATED_ION_CHANNEL_ACTIVITY	go_ligand_gated_ion_channel_activity	132	0.599027	2.05883	1.71542e-08	1.50537e-06	1.19175e-06	3122	tags=25%, list=16%, signal=21%	HCN4/GRIN2D/GABRP/HCN2/GRIN1/P2RX3/SLC17A7/TRPM5/P2RX2/MCOLN1/GABRB2/CHRNB2/CHRNA4/GRIN2C/KCNH2/FKBP1B/AQP1/GRID2/GRIK5/GABRA3/HTR3A/CNGB1/CHRND/SCNN1B/MCOLN3/CHRNA7/CHRNE/GABRR3/GRIN3B/ABCC8/GABRG2/GABRA1/KCNJ12
GO_ESTABLISHMENT_OF_PROTEIN_LOCALIZATION_TO_MEMBRANE	go_establishment_of_protein_localization_to_membrane	298	-0.40829	-1.82383	1.73477e-08	1.50537e-06	1.19175e-06	4861	tags=49%, list=25%, signal=37%	BBS2/RPL37A/NDUFA13/VPS35/BMF/RPL37/PRNP/SSR3/OXA1L/TIMM10/RPS16/RPS13/RPS27A/TIMM9/PRKCI/YWHAB/RPS20/SPTBN1/AP3B1/ZDHHC23/PEX3/ATG3/ZDHHC4/RPS21/RPS19/ITGB1BP1/PREPL/ATP1B1/NACA2/GOLPH3L/ARL6IP1/RPL22/RPL34/MAL/RPS25/RPS15A/SEC61A1/NSF/RPS27/LYPLA1/CSK/BCS1L/RPS29/YWHAZ/ZDHHC18/RPL35/RAB10/RPS3/RPL18/RPS4X/ACSL3/SYS1/RPL23/BID/RPSA/SEC61G/ZDHHC11/YWHAH/NMT1/RPS14/GORASP2/RILPL2/SSR1/GGA2/COX18/G…
GO_POSITIVE_REGULATION_OF_CHROMOSOME_ORGANIZATION	go_positive_regulation_of_chromosome_organization	158	-0.490669	-2.02261	2.31036e-08	1.97881e-06	1.56656e-06	5156	tags=54%, list=26%, signal=41%	ZNF304/ANAPC5/MECP2/AUTS2/MIER1/CDK9/PAF1/PIH1D1/ANAPC7/FEN1/CCT5/SREBF1/ARRB1/TRIM28/RIF1/SMC5/IL1B/SFPQ/LRRK2/RAD50/JDP2/FBXO4/RAD21/BECN1/PAXIP1/MAP3K4/CTNNB1/CCT3/NBN/NAP1L2/CDC16/SETDB1/TADA2B/TERF1/POT1/PPP1R10/RB1/NIPBL/PARN/SMAD4/TCP1/BRD7/DHX36/RTF1/SIN3A/DKC1/CDC23/C6orf89/ATRX/GATA3/ATM/FMR1/KAT2A/MTF2/PRKCQ/ATR/HMBOX1/HNRNPU/MORC2/NSMCE2/SIRT1/AKAP8/MAPKAPK5/SETDB2/MPHOSPH8/RPS6KA5/UB…
GO_COVALENT_CHROMATIN_MODIFICATION	go_covalent_chromatin_modification	395	-0.379462	-1.73376	2.9859e-08	2.52462e-06	1.99866e-06	6800	tags=54%, list=34%, signal=36%	MAP3K12/DMAP1/ATXN7/REST/DPF3/PHF1/BRMS1/SRCAP/SETD7/ZMPSTE24/PPHLN1/BRMS1L/BRCA1/TAF5/BCOR/SIRT3/HUWE1/EP300/PHC1/RNF8/CCNB1/SART3/TET2/USP22/ZNF335/IRF4/HCFC1/DNMT3B/WDR5/HDAC8/MTHFR/HDAC7/MTA3/MBD2/RPS6KA4/ING5/PPM1F/PRKCD/SKI/MSL3/WAC/MCRS1/ASH1L/JMJD6/PRMT7/PARG/ING2/CXXC1/EHMT1/PER2/DPY30/ZNF304/PHF20L1/WDR5B/PRMT5/MECP2/AUTS2/EYA3/ATF2/SUZ12/MIER1/CDK9/PHF8/ASXL1/UBR2/PAF1/PIH1D1/ENY2/GTF2…
GO_POTASSIUM_CHANNEL_ACTIVITY	go_potassium_channel_activity	114	0.619409	2.09676	3.31327e-08	2.76595e-06	2.18972e-06	2393	tags=22%, list=12%, signal=19%	HCN4/TMEM175/HCN2/KCNK7/KCNQ3/TRPM5/KCNK15/KCNH4/KCNH2/KCNG1/AQP1/KCNN2/TMEM38A/GRIK5/FXYD4/KCNC3/KCND3/KCNK9/KCNK4/KCNK3/KCNG4/KCNQ5/KCNG2/KCNIP2/KCNH3
GO_GROWTH_FACTOR_ACTIVITY	go_growth_factor_activity	150	0.570164	1.98052	3.41776e-08	2.79544e-06	2.21306e-06	3500	tags=27%, list=18%, signal=23%	FGF3/ARTN/PGF/MDK/GDF5/TFF1/INHBC/VGF/IGF2/GDF15/HDGF/BMP8B/GH2/IGF1/PSPN/GDNF/INHBE/AMH/PPBP/IL6/TIMP1/FGF4/GDF1/IL34/HBEGF/LIF/CLEC11A/VEGFB/PDGFA/GDF6/BMP6/AMBN/FGF22/GH1/CSH1/NRG4/LEFTY1/NTF3/INHBB/NGF/VEGFA
GO_EXTRACELLULAR_LIGAND_GATED_ION_CHANNEL_ACTIVITY	go_extracellular_ligand_gated_ion_channel_activity	74	0.679783	2.16211	3.43659e-08	2.79544e-06	2.21306e-06	3068	tags=28%, list=16%, signal=24%	GRIN2D/GABRP/GRIN1/P2RX3/SLC17A7/P2RX2/GABRB2/CHRNB2/CHRNA4/GRIN2C/GRID2/GRIK5/GABRA3/HTR3A/CHRND/CHRNA7/CHRNE/GABRR3/GRIN3B/GABRG2/GABRA1
GO_FC_RECEPTOR_SIGNALING_PATHWAY	go_fc_receptor_signaling_pathway	176	-0.472606	-1.95494	3.47576e-08	2.79544e-06	2.21306e-06	5004	tags=52%, list=25%, signal=39%	VAV2/APPL1/PAK1/PSMC1/LAT/MYO1G/SYK/PIK3CB/VAV3/ACTB/TRAF6/ACTR2/PSMB7/RAC1/PSME3/PSMB5/PLCG2/PPP3CB/PTPRJ/CARD11/BCL10/ARPC1A/PSME1/CYFIP2/MALT1/PSMD7/GRB2/NCKAP1L/NFATC1/ELMO2/PPP3CA/PSMA6/JUN/PSMA7/PSMB6/PSMB3/PDPK1/MAP3K7/PIK3R1/PSMB4/NCK1/PSMD12/PSMD5/CALM1/ACTG1/LCP2/APPL2/PSMD1/PSMB2/FCGR2B/CUL1/MAP3K1/PSMA1/PSMD13/PSMA2/BTK/PSMD11/PRKCQ/PSMB1/PSMD10/CLEC4E/CHUK/PIK3CA/ITK/FYN/PSMA4/PSMD14…
GO_U2_TYPE_SPLICEOSOMAL_COMPLEX	go_u2_type_spliceosomal_complex	85	-0.581645	-2.20231	3.63912e-08	2.89157e-06	2.28916e-06	5555	tags=75%, list=28%, signal=54%	SNRPB/CRNKL1/PHF5A/CCDC12/BCAS2/PRPF6/SNRNP200/RBM22/WBP4/SNRPE/SF3B2/SART1/SF3B5/PPIE/RBM8A/PRPF3/SNRPB2/CDC5L/PRPF40A/LSM4/SYF2/ISY1/PLRG1/SNRNP40/PRPF39/LSM3/DHX16/DHX8/EFTUD2/SNRPF/SNRPG/LUC7L/SRRM2/PRPF18/LSM5/LSM7/EIF4A3/SF3A3/PRPF31/CCDC130/LSM6/IK/CDC40/SMU1/PPIL1/SF3B1/BUD13/MFAP1/AQR/PRPF38A/SNRPD2/SNRPD3/SNRPD1/CWC15/BUD31/LUC7L2/RNF113A/HTATSF1/SNW1/CWC22/RBMX2/LSM8/DHX15/SNRPA1
GO_REGULATION_OF_RESPONSE_TO_BIOTIC_STIMULUS	go_regulation_of_response_to_biotic_stimulus	374	-0.376087	-1.7285	4.00339e-08	3.13674e-06	2.48325e-06	5393	tags=47%, list=27%, signal=35%	ABCE1/NR1H3/ICAM2/PSMB9/PPP2R3C/AIM2/TRAFD1/NCR3/LILRA2/NLRC5/APPL1/PAK1/PRKDC/POLR3B/MNDA/PSMC1/IFI16/HERC5/TNFAIP3/DUSP10/NLRC4/ELMOD2/SYK/FOXP1/BIRC2/TRAF6/CLEC10A/PSMB7/SIGIRR/MICA/IL4/ADAR/PSME3/CDC37/LRP8/PARP14/PSMB5/PLCG2/FBXO38/RPS19/MED1/IL1B/CARD11/BCL10/SFPQ/PSME1/PRKACB/IFIT1/MALT1/PSMD7/SAMHD1/FCN1/SYT11/PUM2/TXK/RASGRP1/LSM14A/PLSCR1/AP1G1/YTHDF2/PSMA6/FADD/RNASEL/PPM1B/IFNGR2/PSMA…
GO_MONOAMINE_TRANSPORT	go_monoamine_transport	82	0.662656	2.14944	4.0428e-08	3.13674e-06	2.48325e-06	3060	tags=38%, list=15%, signal=32%	FFAR3/HTR1B/OXT/GHSR/FCER1G/DRD4/CHRNB2/CHRNA4/OXTR/SNCA/HRH3/CHGA/SYT5/ITGB3/PINK1/NOS1/SYT3/DRD2/GDNF/DRD3/SYT2/SLC22A1/MAPK15/SNCG/SLC29A4/RAB3A/SYT15/SLC6A4/MAOB/ADRA2C/ADRA2A
GO_MRNA_EXPORT_FROM_NUCLEUS	go_mrna_export_from_nucleus	93	-0.564406	-2.15403	4.256e-08	3.26376e-06	2.58381e-06	4309	tags=63%, list=22%, signal=50%	DDX19B/ENY2/NUP210/CPSF1/MAGOH/POLR2D/NUP153/RAE1/CPSF4/ALKBH5/RBM8A/SRRM1/MCM3AP/EIF4E/PCID2/SEC13/UPF3B/HHEX/NUP85/NUP43/THOC2/SETD2/GLE1/NUP205/NUP35/EIF4A3/SEH1L/IWS1/ZC3H11A/NUP160/NUP133/NXT1/PABPN1/CDC40/NUP93/NCBP1/NUP54/NUP88/NXF1/SLU7/FIP1L1/THOC1/NUP50/SYMPK/CPSF3/RANBP2/U2AF1/NCBP2/NUP107/SLBP/TPR/NUP62/YTHDC1/UPF2/HNRNPA2B1/FYTTD1/THOC3/NSUN2/UPF1
GO_METHYLTRANSFERASE_COMPLEX	go_methyltransferase_complex	83	-0.580004	-2.18257	4.49608e-08	3.40823e-06	2.69819e-06	6095	tags=69%, list=31%, signal=48%	ZNF335/HCFC1/WDR5/ERH/RBM15B/MCRS1/SNRPB/CHD8/CXXC1/DPY30/E2F6/TRMT61B/WDR5B/PRMT5/RBM15/SUZ12/INO80C/TAF4/MGA/ASH2L/SNRPE/PHF20/SETD1B/SENP3/TRIM37/RNF2/WDR82/PAXIP1/PRDM4/SNRPF/SNRPG/AEBP2/RBBP4/RIOK1/TAF1/TRMT6/TAF6/TEX10/LAS1L/EZH1/PRPF31/MTF2/WDR77/TAF9/SIRT1/HDAC2/SNRPD2/SNRPD3/HCFC2/SNRPD1/RBBP7/WTAP/CLNS1A/METTL3/TAF7/EZH2/EED
GO_PROTEIN_TARGETING_TO_MEMBRANE	go_protein_targeting_to_membrane	181	-0.464539	-1.93476	5.21876e-08	3.9111e-06	3.0963e-06	4699	tags=49%, list=24%, signal=38%	RPL37/PRNP/SSR3/RPS16/RPS13/RPS27A/PRKCI/RPS20/ZDHHC23/PEX3/ATG3/ZDHHC4/RPS21/RPS19/ITGB1BP1/NACA2/ARL6IP1/RPL22/RPL34/RPS25/RPS15A/SEC61A1/RPS27/RPS29/ZDHHC18/RPL35/RPS3/RPL18/RPS4X/RPL23/RPSA/SEC61G/ZDHHC11/RPS14/SSR1/PEX26/RPL23A/SRP68/RAB8B/GDI1/SRP54/RPS18/SSR2/RABGEF1/SEC63/RPLP0/RPS12/RPL10A/RPL39/GOLGA7/SRP19/RTP4/RPS6/RPL6/RPL11/TRAM1/SRP72/SRP14/SDCBP/RPL3/RPS3A/RPL14/RPL5/FYN/ITGB2/RPL…
GO_NUCLEIC_ACID_PHOSPHODIESTER_BOND_HYDROLYSIS	go_nucleic_acid_phosphodiester_bond_hydrolysis	258	-0.415828	-1.84317	5.65648e-08	4.19151e-06	3.31829e-06	6340	tags=54%, list=32%, signal=37%	EME2/PPP1R8/DCP1B/CASP3/POP1/AEN/CPSF2/DIS3/RBBP8/CPSF6/ZFP36/DFFB/ISG20/CNOT6L/RFC1/DCLRE1A/UTP20/SND1/RPP21/CSTF3/DCLRE1B/RCL1/XRN1/FANCM/EXOSC5/EXOSC10/UTP23/PCF11/RRS1/POLD1/TOE1/LACTB2/FEN1/ANG/TSEN34/PLD6/PIWIL4/RPS27A/TATDN3/NOB1/EXOSC2/TATDN1/DCP1A/CUL4A/POLD3/PNPT1/CPSF1/HSF1/RFC2/RPS21/ERI1/GTF2H5/CPSF4/RPP38/RPP40/RPP14/NHP2/REV3L/DICER1/RNASEH1/SAMHD1/RAD50/CUL4B/DIS3L/PMS2/XPC/RPA1/D…
GO_PEPTIDYL_LYSINE_MODIFICATION	go_peptidyl_lysine_modification	323	-0.393392	-1.77322	6.34375e-08	4.64856e-06	3.68012e-06	5292	tags=52%, list=27%, signal=38%	TET2/USP22/ZNF335/IRF4/HCFC1/DNMT3B/SIRT5/WDR5/PIAS1/GCSH/RPS6KA4/ING5/MSL3/NUP155/SIRT4/MCRS1/RWDD3/ASH1L/JMJD6/CXXC1/EHMT1/BCL11A/DPY30/ZNF304/PHF20L1/WDR5B/MECP2/PIAS2/AUTS2/NUP37/ATF2/SUZ12/SENP1/SENP6/PIH1D1/GTF2B/ZNF451/ASH2L/NUP210/EP400/RLF/CRTC2/ARRB1/PARK7/BEND3/PHF20/TRIM28/RIF1/NUP153/TAF12/ZBED1/IL1B/RAE1/PHF14/SENP7/ZZZ3/SUPT7L/TOPORS/SETD1B/USPL1/SENP3/KAT5/MCM3AP/SETD4/CAPN3/EPC2/…
GO_POSITIVE_REGULATION_OF_DNA_METABOLIC_PROCESS	go_positive_regulation_of_dna_metabolic_process	171	-0.469016	-1.93786	6.43084e-08	4.66059e-06	3.68965e-06	5906	tags=50%, list=30%, signal=36%	TFRC/MGMT/PRKCD/RAD51/TOX/CCT8/FAM168A/USP9X/PDGFRB/KLF4/MAPK1/MECP2/EYA3/PRKDC/MMS19/UIMC1/ERCC6/PARP3/GTF2I/ACTR2/CCT5/IL4/TRIM28/RIF1/HSF1/RFC2/TIMELESS/CHTF18/RAD50/FBXO4/RPS3/PAXIP1/TP53BP1/USP7/MYC/SMCHD1/MAP3K4/CTNNB1/CCT3/NBN/RFC5/BRCC3/POT1/PPP1R10/RFC4/PCNA/PARN/TCP1/DHX36/DKC1/ATRX/ATM/NVL/PRKCQ/PARP9/EXOSC3/ATR/HMBOX1/PTGES3/SIRT1/MAPKAPK5/PARP1/UBE2N/HSP90AB1/CEBPG/HMGB1/CD28/CCT4/HN…
GO_KINETOCHORE	go_kinetochore	107	-0.533657	-2.0889	6.54495e-08	4.69173e-06	3.71429e-06	6414	tags=61%, list=32%, signal=41%	PMF1/NDE1/CCNB1/CLASP2/CLASP1/LRWD1/ZWILCH/DYNLT3/PSEN2/NDEL1/NUF2/REC8/SUGT1/NUP37/DCTN2/AHCTF1/BIRC5/DYNLL1/DCTN3/SMC1A/DCTN4/PAFAH1B1/HSF1/PHF6/DYNC1LI1/DCTN5/PHF2/CENPH/SPAG5/FBXO28/ZWINT/CENPQ/SEC13/PPP1R12A/NUP85/TP53BP1/SUMO3/SS18L1/ZNF276/NUP43/CKAP5/MAD2L1/CLIP1/ZW10/KNTC1/SEH1L/NUP160/SIN3A/NUP133/NSL1/DYNC1LI2/MIS12/DSN1/ZNF207/PSEN1/HNRNPU/XPO1/NUDCD2/CSNK1A1/BUB3/RASSF2/NUP107/TPR/PP…
GO_REGULATION_OF_INNATE_IMMUNE_RESPONSE	go_regulation_of_innate_immune_response	282	-0.400444	-1.78948	7.38077e-08	5.234e-06	4.14359e-06	5393	tags=50%, list=27%, signal=37%	ABCE1/NR1H3/ICAM2/PSMB9/AIM2/TRAFD1/NCR3/LILRA2/NLRC5/APPL1/PAK1/PRKDC/POLR3B/MNDA/PSMC1/IFI16/TNFAIP3/DUSP10/NLRC4/SYK/BIRC2/TRAF6/CLEC10A/PSMB7/MICA/ADAR/PSME3/CDC37/LRP8/PARP14/PSMB5/PLCG2/RPS19/MED1/CARD11/BCL10/SFPQ/PSME1/PRKACB/MALT1/PSMD7/SAMHD1/FCN1/TXK/RASGRP1/LSM14A/PLSCR1/AP1G1/YTHDF2/PSMA6/FADD/RNASEL/IFNGR2/PSMA7/PSMB6/RBM14/PTPN11/TLR4/RAF1/SH2D1B/PSMB3/PDPK1/MAP3K7/POLR3F/XRCC6/PYH…
GO_PROTEIN_METHYLATION	go_protein_methylation	131	-0.507974	-2.0642	7.69749e-08	5.37967e-06	4.25891e-06	6247	tags=56%, list=32%, signal=38%	ICMT/PCMTD2/TET2/ZNF335/DNMT3B/WDR5/MTHFR/RAB3D/FAM98A/SNRPB/ASH1L/PRMT7/CXXC1/EHMT1/DPY30/FBXO11/ZNF304/WDR5B/PRMT5/MECP2/AUTS2/SUZ12/PAF1/PIH1D1/ASH2L/LCMT1/RLF/BEND3/RIF1/SETD1B/SETD4/ETF1/WDR82/PAXIP1/PRDM4/CTNNB1/PRMT2/PCMT1/FBL/SETDB1/SETD2/SIRT7/ARID4B/IWS1/GFI1/SMAD4/SATB1/EZH1/RTF1/ATRX/GATA3/MTF2/PRMT6/SETD6/CTCF/PWP1/BTG2/SIRT1/SETDB2/PYGO2/SNRPD3/MYB/ARID4A/CTR9/SETD3/EZH2/WDR61/EED/R…
GO_TRANSLATIONAL_TERMINATION	go_translational_termination	100	-0.551646	-2.14049	7.74933e-08	5.37967e-06	4.25891e-06	5439	tags=64%, list=28%, signal=47%	MRPL38/MRPS17/ABCE1/AURKAIP1/MRPL30/MRRF/MRPL24/MRPL21/MRPS26/MRPL10/OXA1L/MRPS18A/MRPL13/MRPL52/GSPT2/MRPL27/MRPL43/MRPS21/MRPL41/C12orf65/MRPS24/ETF1/MRPL40/OGFOD1/MRPL36/GLE1/MRPL20/MRPL22/MRPS33/MRPL34/MRPL46/MRPS5/MRPS28/MRPS30/MRPL35/MRPS18C/MTRF1/GFM2/MRPL44/MRPS25/MRPL50/DAP3/MRPL33/MRPS22/MRPL19/MRPL15/MRPS31/MRPL32/MRPS23/MRPL48/MRPL9/MRPL16/MRPS27/MRPL47/MRPS7/MRPL18/MRPS18B/MRPL3/MRPS…
GO_CYTOPLASMIC_TRANSLATION	go_cytoplasmic_translation	89	-0.562533	-2.13872	7.99218e-08	5.46653e-06	4.32768e-06	4628	tags=61%, list=23%, signal=47%	EIF2S3/EIF2S2/EIF4H/GSPT2/EIF3J/MCTS1/DHX29/DPH2/RPS21/RPL26L1/RPL22/EIF3D/RPS29/EIF2B3/ETF1/YTHDF2/RPL18/DPH5/RPSA/RBM4/DPH3/NCK1/EIF3F/EIF4B/RWDD1/RPLP0/DHX36/RPL10A/RPL39/FMR1/EIF4A2/RPL6/EIF3I/EIF4A1/EIF3H/RPL11/EIF3E/EIF3M/DENR/RPL17/RPL9/RPL36A/RPL31/METTL3/CNBP/DRG1/RPL15/RPS23/EIF3A/DHX9/UNK/ZC3H15/RPL22L1/RPL26
GO_MRNA_BINDING	go_mrna_binding	244	-0.422884	-1.85955	8.04024e-08	5.46653e-06	4.32768e-06	4542	tags=49%, list=23%, signal=38%	RPS13/EIF2S2/MRPL13/CCT5/DCP1A/HNRNPK/CPSF1/PARK7/PABPC1/DDX3X/DHFR/RC3H1/PCBP4/SF1/EIF3D/PPIE/RBM8A/EIF4G2/HNRNPM/PUM2/LSM14A/RPL35/SSB/ETF1/YTHDF2/RPS3/ZFP36L2/UPF3B/RBM14/SHMT2/SRBD1/G3BP1/GEMIN5/RBM4/RPS14/LUC7L/COPA/THOC2/G3BP2/SRRM2/PAIP2/DAZAP1/CRYZ/ILF3/FXR1/EIF4A3/PARN/RBM5/C1QBP/PUM1/ZC3H11A/DHX36/TSN/ELAVL1/CIRBP/FMR1/SERBP1/HNRNPL/NCBP1/CSTF2/TIA1/EIF4A1/SF3B1/NXF1/RPS3A/EXOSC9/HNRNPU…
GO_ANTIGEN_RECEPTOR_MEDIATED_SIGNALING_PATHWAY	go_antigen_receptor_mediated_signaling_pathway	235	-0.429178	-1.87008	9.1193e-08	6.10659e-06	4.83439e-06	4986	tags=55%, list=25%, signal=42%	PAK1/PHPT1/BLNK/MNDA/PSMC1/ELF1/LAT/PRNP/SYK/FOXP1/PIK3CB/VAV3/TRAF6/PSMB7/EIF2B4/EIF2B2/PSME3/NFKBIZ/PRKCH/PSMB5/PLCG2/BTN3A3/RC3H1/PTPRJ/CARD11/BCL10/PSME1/BTNL8/LCK/MALT1/PSMD7/KCNN4/LAX1/NCKAP1L/PAG1/TXK/CSK/EIF2B3/EIF2B5/CD3D/RPS3/PSMA6/PSMA7/FCRL3/PSMB6/PDE4B/PSMB3/PDPK1/MAP3K7/HLA-DRB1/PIK3R1/ADA/BTN3A1/PSMB4/NCK1/PSMD12/ZAP70/PSMD5/HLA-DPA1/SPG21/LCP2/PSMD1/PSMB2/BTNL3/HLA-DRB5/FCGR2B/PLE…
GO_DNA_RECOMBINATION	go_dna_recombination	225	-0.424611	-1.842	9.16682e-08	6.10659e-06	4.83439e-06	6118	tags=52%, list=31%, signal=36%	TNFSF13/HUS1/XRCC1/MCM5/RBBP8/TFRC/GINS2/KLHDC3/RAD51/FANCD2/MCRS1/MLH3/ZNF365/INO80E/REC8/FANCM/TCF7/ZFYVE26/IL7R/MCM9/INO80C/PRKDC/NUCKS1/MMS19/UBR2/FEN1/USP51/CCR6/ERCC6/PARP3/ACTR2/IL4/IGHMBP2/BLM/RIF1/SMC5/TIMELESS/PALB2/UCHL5/XRCC4/SFPQ/ACTR8/BCL11B/REV3L/RECQL/MSH3/SAMHD1/RAD50/KIN/RNF138/HELB/RAD21/RPA1/PAXIP1/SMARCAD1/TP53BP1/SMCHD1/NBN/RPA4/RPA3/XRCC6/NSMCE1/SETD2/SETX/PSMC3IP/NIPBL/MOR…
GO_T_CELL_RECEPTOR_SIGNALING_PATHWAY	go_t_cell_receptor_signaling_pathway	187	-0.450464	-1.89731	1.03259e-07	6.80996e-06	5.39123e-06	4986	tags=58%, list=25%, signal=44%	PAK1/PHPT1/PSMC1/ELF1/LAT/PRNP/PIK3CB/TRAF6/PSMB7/EIF2B4/EIF2B2/PSME3/NFKBIZ/PSMB5/PLCG2/BTN3A3/RC3H1/PTPRJ/CARD11/BCL10/PSME1/BTNL8/LCK/MALT1/PSMD7/KCNN4/PAG1/TXK/CSK/EIF2B3/EIF2B5/CD3D/RPS3/PSMA6/PSMA7/PSMB6/PDE4B/PSMB3/PDPK1/MAP3K7/HLA-DRB1/PIK3R1/ADA/BTN3A1/PSMB4/NCK1/PSMD12/ZAP70/PSMD5/HLA-DPA1/LCP2/PSMD1/PSMB2/BTNL3/HLA-DRB5/CUL1/PSMA1/PSMD13/BTN2A2/PSMA2/PIK3CD/CD300A/GATA3/SH2D1A/PSMD11/P…
GO_CYTOSOLIC_RIBOSOME	go_cytosolic_ribosome	104	-0.541158	-2.11694	1.06118e-07	6.92919e-06	5.48562e-06	4846	tags=60%, list=25%, signal=45%	RPL37A/ISG15/RPL37/RPS16/RPS13/RPS27A/RPS20/DDX3X/MCTS1/DHX29/RPS21/RPS19/RPL26L1/RPL22/RPL34/RPS25/RPS15A/RPS27/RPS29/RPL39L/RPL35/RPS3/RPL18/RPS4X/RPL23/RPSA/RPS14/RPL36AL/RPL23A/RPS18/RPL7L1/RPLP0/RPS12/RPL10A/RPL39/RPS6/RPL6/EIF2AK4/RPL11/RPL3/RPS3A/RPL14/RPL5/RPL17/RPL7/RPS8/RPL27/RPL9/RPL7A/RPS27L/RPL36A/RPS17/RPS7/RPL31/RPS5/RPS24/RPL4/RPL15/RPS23/RPS4Y2/RPS4Y1/RPL26
GO_NUCLEAR_EXPORT	go_nuclear_export	174	-0.466761	-1.92798	1.0873e-07	7.03014e-06	5.56554e-06	5022	tags=54%, list=25%, signal=41%	RBM27/NUP37/XPO5/CTDSPL2/RRS1/DDX19B/ENY2/BARD1/RBM22/NUP210/STYX/PHAX/XPO4/XPOT/CPSF1/PARK7/MAGOH/POLR2D/NUP153/IL1B/RAE1/SDAD1/CPSF4/ALKBH5/MALT1/RBM8A/AKAP13/UHMK1/SRRM1/MCM3AP/SSB/EIF4E/PCID2/SEC13/UPF3B/CSE1L/HHEX/NUP85/PTPN11/RAN/NUP43/THOC2/SETD2/GLE1/NPM1/NUP205/SIRT7/NUP35/EIF4A3/SEH1L/IWS1/ZC3H11A/NUP160/NUP133/NMD3/NXT1/RIOK2/PABPN1/HSPA9/CDC40/NUP93/NCBP1/NUP54/NUP88/NXF1/SLU7/FIP1L1/…
GO_IMPORT_INTO_NUCLEUS	go_import_into_nucleus	153	-0.47809	-1.96472	1.13765e-07	7.2843e-06	5.76675e-06	6041	tags=58%, list=31%, signal=40%	KPNA3/TXNIP/PTGS2/PRKCD/STAT3/NUP155/BAG3/SNRPB/IPO9/MAPK14/IFNG/NFKBIA/MAPK1/RGPD2/NXT2/GEMIN7/APPL1/JUP/UFM1/CBLB/IPO5/RBM22/SYK/HEATR3/RANBP6/TNPO1/SNRPE/KPNA4/TRIM28/MDFIC/MED1/NUP153/LRRK2/PPP3CA/BACH2/PKIA/GEMIN4/HTATIP2/CSE1L/NUP85/RPL23/GEMIN5/RAN/PIK3R1/SNRPF/SNRPG/SNUPN/TNPO3/RAB18/KPNB1/SMN1/JAK2/APPL2/HCLS1/E2F3/NUP35/PPP1R10/ELAVL1/NUP133/NXT1/NUP93/CD36/RGPD5/NUP54/PSEN1/NUP88/GEMIN…
GO_RIBONUCLEOPROTEIN_GRANULE	go_ribonucleoprotein_granule	211	-0.437167	-1.88596	1.17149e-07	7.42882e-06	5.88117e-06	4901	tags=47%, list=25%, signal=36%	BLNK/CDK9/DDX19B/BARD1/TRIM21/PIWIL4/USP3/ACTB/DCP1A/HNRNPK/RAC1/POLR2G/PABPC1/DDX3X/NFKBIZ/HSF1/IQGAP1/POLR2D/RC3H1/CTSG/NUFIP2/YTHDC2/EIF2S1/SNRPB2/UHMK1/APOBEC3H/PUM2/LSM4/PMS2/LSM14A/EIF4E/YTHDF2/PSMA6/DCPS/LSM3/RPS4X/PAN2/OGFOD1/HABP4/POLI/G3BP1/DDX3Y/RBM4/SNRPG/DDX1/TNRC6B/CLOCK/ATXN2L/KPNB1/SMN1/G3BP2/PQBP1/FXR1/PUM1/RPLP0/CTSH/ROCK1/DHX36/PSMA2/ELAVL1/HELZ/DDX28/CIRBP/FMR1/LSM6/RPS6/HNRNP…
GO_TRANSMITTER_GATED_CHANNEL_ACTIVITY	go_transmitter_gated_channel_activity	60	0.698527	2.13896	1.27996e-07	8.03939e-06	6.36453e-06	3859	tags=35%, list=20%, signal=28%	GRIN2D/GRIN1/GABRB2/CHRNB2/CHRNA4/GRIN2C/GRID2/GRIK5/GABRA3/HTR3A/CHRND/CHRNA7/CHRNE/GRIN3B/GABRG2/GABRA1/GRIN2A/HTR3E/CHRNB3/CHRNA1/GABRE
GO_SYNAPTIC_MEMBRANE	go_synaptic_membrane	365	0.47046	1.77272	1.42744e-07	8.88109e-06	7.03087e-06	2174	tags=17%, list=11%, signal=16%	GRIN2D/GABRP/GRIN1/P2RX3/TIAM1/CNTNAP1/HTR1B/GPC4/CADM3/GHSR/PDLIM4/PRRT1/SLC6A5/PRR7/NRGN/NTNG1/GABRB2/ADORA1/CHRNB2/CNIH2/DDN/CHRM1/CHRNA4/CACNG8/RAPSN/PCDHB13/OTOF/GRIN2C/PALM/CACNG5/ANK1/APBB1/CACNA1C/MUSK/ITGB3/P2RY4/GABBR1/EFNB3/DRD2/LRFN1/CNKSR2/GRID2/SHANK1/GRIK5/DLG4/DRD3/OPRD1/KCNC3/PDE2A/KCND3/CACNG4/ANK2/GABRA3/NDUFS7/HTR3A/LIN7B/PI4K2A/RIMS4/CHRND/FAIM2/TMUB1/CACNG3/SLC6A9
GO_EXCRETION	go_excretion	62	0.698267	2.15561	1.48574e-07	9.1574e-06	7.24963e-06	2418	tags=34%, list=12%, signal=30%	AMN/OXT/MDK/CLCNKA/POU3F3/TACR2/ADORA1/CHRNB2/AVP/ABCG2/STC1/NPHP1/DRD2/UMOD/CLCNKB/DRD3/NPPB/NEDD4L/SCNN1B/SLC22A18/AGTR1
GO_MEMBRANE_DEPOLARIZATION	go_membrane_depolarization	84	0.638166	2.07579	1.51755e-07	9.26687e-06	7.33629e-06	1852	tags=29%, list=9%, signal=26%	CACNA1E/HCN4/HCN2/CAV1/CACNB3/CACNA1B/CACNA1I/CHRNB2/CHRNA4/BEST2/CACNA1A/CACNA1H/ALOX12/KCNH2/SCN3B/SRC/MLLT11/CACNA1C/BOK/IFI6/NEDD4L/CACNG4/ANK2/TSPO
GO_REGULATION_OF_NERVOUS_SYSTEM_PROCESS	go_regulation_of_nervous_system_process	132	0.576252	1.98055	1.6134e-07	9.76178e-06	7.72809e-06	2023	tags=20%, list=10%, signal=18%	DLGAP3/GRIN2D/SMR3A/GRIN1/P2RX3/OXT/HCRT/GHSR/OPRL1/CACNB3/RNF10/ADORA1/CNIH2/ZNF488/AVP/CACNG5/SRC/MGLL/NOS3/SHANK1/DLG4/OPRD1/JAM2/CACNG4/NPTXR/SH3GL1
GO_MITOCHONDRIAL_TRANSLATIONAL_TERMINATION	go_mitochondrial_translational_termination	87	-0.562028	-2.13284	1.67237e-07	1.00266e-05	7.93777e-06	5439	tags=66%, list=28%, signal=48%	MRPL38/MRPS17/AURKAIP1/MRPL30/MRRF/MRPL24/MRPL21/MRPS26/MRPL10/OXA1L/MRPS18A/MRPL13/MRPL52/MRPL27/MRPL43/MRPS21/MRPL41/MRPS24/MRPL40/MRPL36/MRPL20/MRPL22/MRPS33/MRPL34/MRPL46/MRPS5/MRPS28/MRPS30/MRPL35/MRPS18C/MTRF1/GFM2/MRPL44/MRPS25/MRPL50/DAP3/MRPL33/MRPS22/MRPL19/MRPL15/MRPS31/MRPL32/MRPS23/MRPL48/MRPL9/MRPL16/MRPS27/MRPL47/MRPS7/MRPL18/MRPS18B/MRPL3/MRPS9/MRPS35/MRPS6/MRPL51/CHCHD1
GO_ANTIGEN_PROCESSING_AND_PRESENTATION	go_antigen_processing_and_presentation	224	-0.432693	-1.87888	1.77766e-07	1.04843e-05	8.30009e-06	4510	tags=46%, list=23%, signal=36%	TRAF6/HLA-DMA/DYNLL1/DCTN3/PSMB7/RAB33A/B2M/AP3B1/PSME3/CD68/RAB27A/DCTN4/PSMB5/ACTR10/DYNC1LI1/AP3D1/PSME1/KIFAP3/DCTN5/PSMD7/TAP1/SEC31A/AP1G1/RAB10/PSMA6/SEC13/PSMA7/PSMB6/SAR1B/CD74/SEC24B/PSMB3/RACGAP1/HLA-DRB1/RAB4A/ERAP2/NOD1/RELB/PSMB4/PSMD12/CLTC/PSMD5/HLA-DPA1/RAB8B/CLEC4A/PSMD1/PSMB2/HLA-DRB5/CTSF/FCGR2B/PSAP/CTSH/PSMA1/PSMD13/PSMA2/ATG5/DYNC1LI2/PSMD11/PSMB1/MR1/SEC24C/PSMD10/HLA-DQA2…
GO_TRNA_PROCESSING	go_trna_processing	103	-0.536294	-2.0995	1.7805e-07	1.04843e-05	8.30009e-06	5701	tags=71%, list=29%, signal=51%	METTL2B/RPP21/THADA/PUS3/ADAT1/TRMT12/TRMT61B/TRUB1/MTFMT/TSEN34/DTWD1/THUMPD2/C2orf49/ELP3/TRMU/CPSF1/TRNT1/TRMT2B/THG1L/CPSF4/METTL6/RPP38/RPP40/TYW3/RPP14/HSD17B10/TSEN54/QTRT1/SSB/THUMPD1/OSGEPL1/FARS2/ELAC2/PUSL1/TRMT1/DDX1/POLR3K/THUMPD3/DPH3/TP53RK/POP4/ALKBH1/LCMT2/PTCD1/ELP4/CDK5RAP1/TSEN2/TRIT1/TYW1/TRMT6/PUS1/BCDIN3D/TRMT11/GTPBP3/METTL8/LSM6/CSTF2/OSGEP/ADAT2/CLP1/MTO1/TPRKB/GRSF1/TSE…
GO_POSTSYNAPTIC_NEUROTRANSMITTER_RECEPTOR_ACTIVITY	go_postsynaptic_neurotransmitter_receptor_activity	65	0.686539	2.12934	2.04417e-07	1.18342e-05	9.36875e-06	3859	tags=37%, list=20%, signal=30%	GRIN1/DRD4/GABRB2/CHRNB2/CHRM1/CHRNA4/HRH3/GRIN2C/GABBR1/DRD2/GRID2/GRIK5/DRD3/GABRA3/CHRND/CHRNA7/CHRNE/GABRG2/GABRA1/GRM5/CHRM4/CHRNB3/CHRNA1/GABRE
GO_INTRINSIC_COMPONENT_OF_SYNAPTIC_MEMBRANE	go_intrinsic_component_of_synaptic_membrane	158	0.560106	1.95254	2.04564e-07	1.18342e-05	9.36875e-06	2174	tags=20%, list=11%, signal=18%	GRIN1/P2RX3/HTR1B/GPC4/CADM3/GHSR/PRRT1/SLC6A5/NTNG1/GABRB2/ADORA1/CHRNB2/CNIH2/CHRM1/CHRNA4/CACNG5/P2RY4/EFNB3/DRD2/LRFN1/GRID2/GRIK5/DRD3/OPRD1/KCND3/CACNG4/GABRA3/HTR3A/CHRND/CACNG3/SLC6A9
GO_OXYGEN_BINDING	go_oxygen_binding	34	0.785252	2.1848	2.19223e-07	1.2572e-05	9.95284e-06	2643	tags=50%, list=13%, signal=43%	HBZ/HBQ1/HBM/HBG1/CYP2F1/TH/HBD/HBE1/HBA2/CYP3A5/HBB/HBA1/CYGB/CYP26A1/CYP8B1/NGB/CBS
GO_CHROMOSOME_TELOMERIC_REGION	go_chromosome_telomeric_region	115	-0.515537	-2.0409	2.21979e-07	1.26203e-05	9.99106e-06	3400	tags=60%, list=17%, signal=50%	XRCC1/PURA/MCM5/CBX1/LRWD1/RAD51/DCLRE1A/THOC7/DCLRE1B/DPY30/PRKDC/POLD1/FEN1/PPP1CB/BLM/RIF1/SMC5/NHP2/RAD50/SSB/TOX4/RPA1/WDR82/TP53BP1/SMCHD1/NBN/RAD17/RPA4/XRCC6/NSMCE1/TINF2/THOC2/TERF1/SETX/POT1/PPP1R10/PCNA/EZH1/DHX36/ATRX/SMC6/ATM/EID3/DCLRE1C/ATR/HMBOX1/NSMCE2/PTGES3/THOC1/CDC73/PARP1/TEP1/TERF2/MCM6/NSMCE4A/WRNIP1/MSH2/APEX1/RPA2/MCM3/CBX3/EZH2/HNRNPA2B1/POLR2B/XRCC5/GAR1/THOC3/PPP1CC/U…
GO_RNA_HELICASE_ACTIVITY	go_rna_helicase_activity	71	-0.58545	-2.15265	2.38891e-07	1.34657e-05	1.06604e-05	4989	tags=59%, list=25%, signal=44%	DHX32/DDX52/DDX19B/SNRNP200/DDX60L/IGHMBP2/DDX3X/DHX29/DDX17/DDX54/DDX23/YTHDC2/DDX50/DDX55/DHX16/DHX8/G3BP1/DDX3Y/DDX1/DDX24/DHX35/EIF4A3/DHX36/DDX47/DDX28/EIF4A2/DDX18/EIF4A1/IFIH1/DDX59/AQR/DDX42/SUPV3L1/DDX60/DHX58/DDX20/DHX9/DDX5/DDX27/DHX15/UPF1/DDX21
GO_DOUBLE_STRANDED_RNA_BINDING	go_double_stranded_rna_binding	69	-0.599527	-2.20176	2.455e-07	1.3721e-05	1.08624e-05	4426	tags=61%, list=22%, signal=47%	EIF4H/ADAR/DDX3X/RC3H1/SLC3A2/OAS3/DICER1/SIDT2/LSM14A/MTDH/OAS2/TUBA1B/ZFR/STRBP/DDX1/CLTC/ILF3/FXR1/EIF4B/TLR8/SIDT1/DHX36/ELAVL1/MRPL44/LRRFIP1/FMR1/YRDC/EIF4A1/PRKRA/HNRNPU/IFIH1/RFTN1/SUPV3L1/DDX60/ILF2/HSP90AB1/HSPD1/DHX58/DHX9/OAS1/DHX15/DDX21
GO_REGULATION_OF_CHROMOSOME_ORGANIZATION	go_regulation_of_chromosome_organization	299	-0.388385	-1.73692	2.56754e-07	1.42293e-05	1.12649e-05	6216	tags=52%, list=31%, signal=36%	YLPM1/CDC27/CCNB1/SART3/ZNF335/XRCC1/DNMT3B/WDR5/HDAC8/MTHFR/RPS6KA4/SPTY2D1/SKI/CCT8/ANAPC11/SMG1/MLLT3/FBXO5/MAPK1/PARG/ING2/XRN1/TACC3/ZNF304/ANAPC5/MECP2/EXOSC10/AUTS2/MIER1/CDK9/PHF8/PAF1/SENP6/PIH1D1/ANAPC7/ZNF451/FEN1/LCMT1/CCT5/SREBF1/METTL4/ARRB1/PARK7/TRIM28/RIF1/SMC5/DYNC1LI1/IL1B/SFPQ/CAMK2D/PHF2/LRRK2/RAD50/JDP2/FBXO4/RAD21/BECN1/PCID2/MNAT1/PAXIP1/USP7/MYC/NOC2L/MAP3K4/CTNNB1/CCT3/N…
GO_PROTEIN_MODIFICATION_BY_SMALL_PROTEIN_REMOVAL	go_protein_modification_by_small_protein_removal	256	-0.407492	-1.80194	3.24235e-07	1.78194e-05	1.41071e-05	5497	tags=54%, list=28%, signal=39%	USP13/USP5/INO80E/USP9X/NFKBIA/TOR1A/PSMB9/VCP/USP25/RHOT1/KEAP1/RIPK1/UCHL3/INO80C/NEDD8/TNIP2/JOSD1/SENP1/MBD6/ASXL1/PSMC1/USP37/SENP6/ENY2/TNFAIP3/UIMC1/USP51/BARD1/TRIM21/SMURF2/USP3/ACTB/BIRC2/TRAF6/RPS27A/USP40/PSMB7/SUDS3/PARK7/OTUD3/PSME3/PSMB5/USP19/UCHL5/PSME1/SENP7/ACTR8/USP39/PSMD7/USP35/NLRP3/USPL1/MDM4/SENP3/USP28/BECN1/PSMA6/USP4/USP48/PSMA7/UBE2D1/USP33/USP36/PSMB6/SMAD7/SHMT2/USP…
GO_PROTEIN_LOCALIZATION_TO_NUCLEUS	go_protein_localization_to_nucleus	247	-0.40129	-1.76693	3.62327e-07	1.97131e-05	1.56062e-05	5906	tags=50%, list=30%, signal=35%	TFRC/PTGS2/PRKCD/NF2/STAT3/BCL3/NUP155/BAG3/CCT8/MCRS1/IPO9/MAPK14/IFNG/SYNE1/NFKBIA/TOR1A/MAPK1/GLUL/RGPD2/BANP/NXT2/APPL1/JUP/UFM1/CBLB/PAF1/RRS1/BARD1/IPO5/RBM22/SYK/HEATR3/CCT5/RANBP6/TNPO1/MAGED1/PARK7/KPNA4/TRIM28/BYSL/MDFIC/MED1/NUP153/LRRK2/SUPT7L/TOPORS/PPP3CA/PKIA/FBXO4/MORC3/PLRG1/XPA/CSE1L/HHEX/NUP85/BBS4/RPL23/SUMO3/CCT3/RAN/PIK3R1/SNUPN/PYHIN1/TNPO3/KPNB1/TOR1B/CDK5RAP3/JAK2/APPL2/H…
GO_NEUROPEPTIDE_RECEPTOR_ACTIVITY	go_neuropeptide_receptor_activity	43	0.74186	2.1547	3.64669e-07	1.97131e-05	1.56062e-05	1943	tags=35%, list=10%, signal=32%	KISS1R/GALR3/PROKR1/NPBWR1/TACR2/NPBWR2/TACR1/NPSR1/SSTR3/GPR37/SSTR2/GRPR/GAL/MC2R/NPFFR1
GO_ACTIVATION_OF_IMMUNE_RESPONSE	go_activation_of_immune_response	422	-0.348613	-1.59704	4.11223e-07	2.18719e-05	1.73153e-05	5004	tags=44%, list=25%, signal=34%	VAV2/APPL1/PAK1/PRKDC/PHPT1/BLNK/MNDA/PSMC1/IFI16/ELF1/LAT/PRNP/NLRC4/MYO1G/SYK/FOXP1/PIK3CB/VAV3/ACTB/TRAF6/CLEC10A/ACTR2/PSMB7/RAC1/EIF2B4/EIF2B2/PSME3/NFKBIZ/CFP/PRKCH/PSMB5/PLCG2/BTN3A3/RC3H1/CMKLR1/PTPRJ/IL1B/CARD11/BCL10/SFPQ/ARPC1A/PSME1/CYFIP2/PRKACB/BTNL8/LCK/MALT1/PSMD7/KCNN4/LAX1/GRB2/NCKAP1L/PAG1/FCN1/ELMO2/TXK/CSK/EIF2B3/EIF2B5/PLSCR1/CD3D/RPS3/PSMA6/C1RL/PSMA7/FCRL3/PSMB6/PDE4B/RBM1…
GO_PROTEIN_LOCALIZATION_TO_CHROMOSOME	go_protein_localization_to_chromosome	64	-0.605675	-2.14225	4.11237e-07	2.18719e-05	1.73153e-05	3523	tags=50%, list=18%, signal=41%	LEMD2/RAD21/CENPQ/RPA1/CCT3/TINF2/TERF1/SETD2/POT1/ZW10/RB1/NIPBL/TCP1/DKC1/ATRX/ATM/IK/MIS12/ATR/CTCF/RCC2/TERF2/BUB3/CCT4/CCT7/CCT6A/MSH2/RPA2/CCT2/EZH2/XRCC5/GNL3
GO_NEGATIVE_REGULATION_OF_MITOTIC_CELL_CYCLE	go_negative_regulation_of_mitotic_cell_cycle	284	-0.385731	-1.72843	4.3249e-07	2.28182e-05	1.80644e-05	4359	tags=37%, list=22%, signal=29%	PNPT1/BLM/PSME3/PSMB5/PCBP4/DYNC1LI1/SLC9A3R1/PSME1/YTHDC2/PSMD7/MDM4/CDK4/DLG1/CRADD/SYF2/ZWINT/XPC/RAD21/PCID2/PSMA6/ZFP36L2/PSMA7/PSMB6/CHFR/CTNNB1/PRMT2/PSMB3/NBN/RAD17/DONSON/AVEN/USP47/CNOT6/PSMB4/MAD2L1/CDK5RAP3/CDK6/PSMD12/PSMD5/PSMD1/PSMB2/ZW10/KNTC1/PPP1R10/CNOT10/RB1/PCNA/CUL1/PSMA1/PSMD13/BRD7/HECA/BTN2A2/NACC2/PSMA2/FOXN3/NAE1/ZNF655/ATRX/DUSP1/ATM/IK/TAOK3/PSMD11/MDC1/PSMB1/PSMD10/Z…
GO_HISTONE_METHYLATION	go_histone_methylation	111	-0.520801	-2.0481	4.42253e-07	2.31481e-05	1.83256e-05	6146	tags=55%, list=31%, signal=38%	TET2/ZNF335/DNMT3B/WDR5/MTHFR/ASH1L/PRMT7/CXXC1/EHMT1/DPY30/ZNF304/WDR5B/PRMT5/MECP2/AUTS2/SUZ12/PAF1/PIH1D1/ASH2L/RLF/BEND3/RIF1/SETD1B/WDR82/PAXIP1/PRDM4/CTNNB1/PRMT2/FBL/SETDB1/SETD2/SIRT7/ARID4B/IWS1/GFI1/SMAD4/SATB1/EZH1/RTF1/ATRX/GATA3/MTF2/PRMT6/SETD6/CTCF/PWP1/SIRT1/SETDB2/PYGO2/MYB/ARID4A/CTR9/SETD3/EZH2/WDR61/EED/RNF20/SNW1/OGT/ZNF274/SMYD2
GO_DIGESTION	go_digestion	129	0.580415	1.98914	4.52353e-07	2.34903e-05	1.85965e-05	2852	tags=33%, list=14%, signal=29%	UCN2/NEUROG1/CTRB2/OXT/MUC4/CLPS/GHSR/OPRL1/NPC1L1/MUC6/TFF1/CHRM1/OXTR/PRSS2/MUC2/EPB41/PRSS3/PGC/SOAT2/HRH2/AQP1/NR1H2/TFF3/HAMP/ALPI/AQP5/UCN3/DRD3/ENPP7/CHIA/TFF2/APOA5/UCN/ARX/APOA4/GCNT3/PRSS1/SCT/IREB2/CEL/CAPN8/SOX9/LDLR
GO_TRANSLATIONAL_ELONGATION	go_translational_elongation	119	-0.503764	-2.00405	4.64664e-07	2.39411e-05	1.89534e-05	5439	tags=56%, list=28%, signal=41%	MRPL38/MRPS17/AURKAIP1/MRPL30/MRPL24/MRPL21/GFM1/MRPS26/MRPL10/ZNF598/OXA1L/MRPS18A/MRPL13/MRPL52/MRPL27/MRPL43/DPH2/MRPS21/MRPL41/MRPS24/MRPL40/DPH5/MRPL36/TRNAU1AP/DPH3/ALKBH1/MRPL20/MRPL22/MRPS33/MRPL34/MRPL46/MRPS5/MRPS28/EIF4A3/MRPS30/MRPL35/MRPS18C/MRPL44/MRPS25/MRPL50/DAP3/MRPL33/MRPS22/MRPL19/MRPL15/MRPS31/TSFM/MRPL32/MRPS23/MRPL48/MRPL9/MRPL16/MRPS27/MRPL47/MRPS7/MRPL18/MRPS18B/MRPL3/MRP…
GO_CELL_CELL_ADHESION_VIA_PLASMA_MEMBRANE_ADHESION_MOLECULES	go_cell_cell_adhesion_via_plasma_membrane_adhesion_molecules	239	0.494214	1.79969	5.37705e-07	2.74896e-05	2.17627e-05	2941	tags=21%, list=15%, signal=18%	GPC4/CADM3/DAB1/CDH24/PCDHB7/CLDN3/NTNG1/PCDHGA7/CDH22/BSG/PCDHB4/PCDHGA2/PCDHA5/IGSF9/PCDHB13/SCARF2/SDK2/ROBO3/LGALS7B/KIRREL3/CD6/CLDN5/PCDHA8/CLDN11/PCDHGB1/WNK1/UMOD/MYADM/GRID2/CX3CL1/CLDN9/ESAM/PCDHB1/SELP/CLDN7/CD177/PCDHA1/PVR/CLDN15/FGFRL1/CLDN6/CLDN4/PCDH1/PCDHGC5/MAG/CDH15/PTPRF/PCDHGA12/IGFN1/CDH9
GO_DOUBLE_STRAND_BREAK_REPAIR	go_double_strand_break_repair	190	-0.434914	-1.83747	5.5234e-07	2.80206e-05	2.2183e-05	6498	tags=56%, list=33%, signal=38%	BRCA1/NHEJ1/RAD51C/FIGNL1/EME2/HERC2/RNF8/CIB1/HUS1/XRCC1/MCM5/RBBP8/GINS2/MGMT/RAD51/FANCD2/DCLRE1A/ZNF365/DCLRE1B/VCP/REC8/FANCM/ZFYVE26/EYA3/MCM9/PRKDC/NUCKS1/MMS19/FEN1/UIMC1/USP51/BARD1/ERCC6/PARP3/ACTR2/BLM/SMARCAL1/RIF1/SMC5/HSF1/TIMELESS/PALB2/XRCC4/SFPQ/ACTR8/REV3L/RECQL/SAMHD1/RAD50/POLA1/KAT5/RNF138/HELB/RAD21/RPA1/PAXIP1/SMARCAD1/TP53BP1/SMCHD1/UVRAG/NBN/RPA4/RPA3/XRCC6/NSMCE1/DDX1/BR…
GO_PROTEIN_DNA_COMPLEX_SUBUNIT_ORGANIZATION	go_protein_dna_complex_subunit_organization	183	-0.435567	-1.81425	5.74901e-07	2.89426e-05	2.29129e-05	4957	tags=48%, list=25%, signal=36%	CABIN1/CHAF1B/PAF1/SENP6/PIH1D1/CCNH/GTF2B/RPS27A/CUL4A/CDK7/TAF12/CAND1/VPS72/SMARCA5/SHPRH/GTF2H5/BPTF/PTMA/UBTF/CENPH/GMNN/CUL4B/MCM3AP/XPC/ANP32E/CHAF1A/CENPQ/RPA1/SMARCA4/SMARCD2/MNAT1/XPA/TSPYL4/RPL23/BRF2/MYC/TAF1C/DAXX/RPA3/NAP1L2/CHD1L/TCF4/TERF1/SETD2/RBBP4/NPM1/SMARCC1/HIRA/TAF1/RB1/RRN3/TBP/ATRX/GTF2A2/SET/DR1/MIS12/CTCF/TSPYL5/INO80/RSF1/BRD2/SMARCE1/TAF1B/PARP1/POLE3/DDB2/PSMC6/PSMC…
GO_PEPTIDYL_LYSINE_METHYLATION	go_peptidyl_lysine_methylation	91	-0.536271	-2.03536	7.16889e-07	3.58173e-05	2.83554e-05	5292	tags=60%, list=27%, signal=44%	PHF1/SETD7/BRCA1/BCOR/TET2/ZNF335/DNMT3B/WDR5/ASH1L/CXXC1/EHMT1/DPY30/ZNF304/WDR5B/MECP2/AUTS2/SUZ12/PIH1D1/ASH2L/RLF/BEND3/RIF1/SETD1B/SETD4/WDR82/PAXIP1/CTNNB1/SETDB1/SETD2/ARID4B/IWS1/GFI1/SMAD4/EZH1/RTF1/ATRX/GATA3/MTF2/PRMT6/SETD6/PWP1/SIRT1/SETDB2/PYGO2/MYB/ARID4A/CTR9/SETD3/EZH2/WDR61/EED/SNW1/OGT/ZNF274/SMYD2
GO_REGULATION_OF_CELLULAR_AMIDE_METABOLIC_PROCESS	go_regulation_of_cellular_amide_metabolic_process	360	-0.36302	-1.66461	7.35836e-07	3.64875e-05	2.8886e-05	4724	tags=42%, list=24%, signal=33%	MIF4GD/ANG/PRNP/IMPACT/EIF2S3/PIWIL4/EPHA4/MRPL13/EIF4H/EIF2B4/SORL1/POLR2G/EIF2B2/MAGOH/PABPC1/DDX3X/ENC1/RPS6KA3/TOB1/DHFR/TRUB2/DHX29/DPH2/POLR2D/RC3H1/ZNF540/CDC123/EIF3D/EIF2S1/BANK1/RBM8A/EIF4G2/UHMK1/CDK4/RPS6KB1/PUM2/TRAP1/LSM14A/EIF2B5/ETF1/EIF4E/YTHDF2/RPS3/EIF4E3/FASTKD3/ZFP36L2/UPF3B/RPS4X/SHMT2/MKNK1/OGFOD1/DPH5/HABP4/GEMIN5/RBM4/RPS14/DDX1/TNRC6B/TRNAU1AP/PLXNB2/DPH3/CNOT6/ALKBH1/PA…
GO_LARGE_RIBOSOMAL_SUBUNIT	go_large_ribosomal_subunit	108	-0.512672	-2.0151	7.49537e-07	3.65494e-05	2.8935e-05	5169	tags=60%, list=26%, signal=45%	MRPL30/RPL13/MRPL24/MRPL21/MRPL10/RPL37A/RPL37/MRPS18A/MRPL13/MRPL52/MRPL27/MRPL43/RPL26L1/MRPL41/C12orf65/RPL22/RPL34/RPL39L/RPL35/RPL18/MRPL40/RPL23/MRPL36/RPL36AL/RPL23A/MRPL20/MRPL22/MRPL34/MRPL46/RPL7L1/MRPS30/MRPL35/RPLP0/MRPL44/RPL10A/RPL39/MRPL50/NDUFAB1/RPL6/MRPL33/MRPL19/RPL11/MRPL15/RPL3/RPL14/RPL5/MRPL32/RPL17/RPL7/RPL27/RPL9/RPL7A/MRPL48/RPL36A/MRPL9/RPL31/MRPL16/MRPL47/MRPL18/MRPL3/…
GO_METAL_ION_TRANSMEMBRANE_TRANSPORTER_ACTIVITY	go_metal_ion_transmembrane_transporter_activity	399	0.452299	1.70822	7.49821e-07	3.65494e-05	2.8935e-05	2827	tags=19%, list=14%, signal=16%	CACNA1E/SLC34A3/HCN4/TMEM175/GRIN2D/HCN2/GRIN1/KCNK7/KCNQ3/HTR1B/SLC17A7/SLC34A1/TRPM5/SLC6A8/SLC5A2/SLC6A5/CACNB3/MCOLN1/KCNK15/CACNA1B/CACNA1I/CACNG8/KCNH4/CACNA1A/CACNA1H/GRIN2C/CACNG5/KCNH2/KCNG1/SCN3B/CACNA1C/FKBP1B/AQP1/KCNN2/SLC25A37/TMEM38A/GRIK5/ATP1B2/FXYD4/KCNC3/KCND3/SLC9A5/KCNK9/CACNG4/CALHM1/SLC12A3/SLC39A5/KCNK4/KCNK3/CACNA1F/KCNG4/SLC11A1/CACNG3/SCNN1B/SLC6A9/MCOLN3/SLC22A1/KCNQ5/…
GO_SMALL_RIBOSOMAL_SUBUNIT	go_small_ribosomal_subunit	71	-0.572281	-2.10424	7.5371e-07	3.65494e-05	2.8935e-05	4951	tags=68%, list=25%, signal=51%	MRPS26/ISG15/MRPS18A/RPS16/RPS13/RPS27A/RPS20/DDX3X/MCTS1/DHX29/RPS21/RPS19/MRPS21/RPS25/RPS15A/RPS27/MRPS24/RPS29/RPS3/RPS4X/RPSA/RPS14/MRPS33/RPS18/MRPS5/MRPS28/MRPS18C/RPS12/RPS6/DAP3/MRPS22/MRPS31/RPS3A/RPS8/RPS27L/RPS17/RPS7/RPS5/MRPS27/RPS24/MRPS7/MRPS18B/MRPS9/MRPS35/MRPS6/RPS23/RPS4Y2/RPS4Y1
GO_CATALYTIC_ACTIVITY_ACTING_ON_A_TRNA	go_catalytic_activity_acting_on_a_trna	84	-0.547843	-2.06966	7.63587e-07	3.67581e-05	2.91002e-05	7589	tags=82%, list=38%, signal=51%	AARSD1/PTRH1/FARSB/RPP30/GATC/WDR4/PARS2/DUS1L/PSTK/DALRD3/FARSA/FTO/DUS4L/POP1/METTL2A/WARS2/VARS2/QRSL1/DTD1/METTL2B/RPP21/PUS3/TRMT12/TRMT61B/DARS2/MTFMT/TARS2/TSEN34/DTWD1/THUMPD2/TRNT1/TRMT2B/METTL6/RPP38/RPP40/TYW3/RPP14/EARS2/QTRT1/FARS2/ELAC2/HARS2/CARS2/TRMT1/THUMPD3/PTRH2/POP4/ALKBH1/LCMT2/YARS2/TSEN2/RARS2/TRIT1/TYW1/TRMT6/LARS2/PUS1/BCDIN3D/TRMT11/METTL8/IARS2/NARS2/LRRC47/POP5/NSUN6/…
GO_CELL_FATE_COMMITMENT	go_cell_fate_commitment	257	0.487909	1.78576	8.0716e-07	3.8574e-05	3.05379e-05	1875	tags=15%, list=9%, signal=14%	EVX1/NEUROG1/FOXC2/MYOG/SOX18/ZFPM1/MYOD1/FKBP8/NKX2-5/TEAD3/GATA1/SOX1/SOX17/FOXN1/WNT6/LBX1/SOX8/RARA/DHH/IL12RB1/GLIS1/SOX13/MESP1/APC2/SPDEF/RORC/DLX2/PTCH2/SFRP2/GSX1/TBX10/TAL1/WNT4/ELF5/FOXA2/GCM1/TGFB1I1/IL6/NOTCH3
GO_CONDENSED_CHROMOSOME_CENTROMERIC_REGION	go_condensed_chromosome_centromeric_region	92	-0.541293	-2.0522	8.5567e-07	4.05982e-05	3.21403e-05	6414	tags=58%, list=32%, signal=39%	PMF1/NDE1/CCNB1/CLASP2/CLASP1/LRWD1/ZWILCH/CEBPB/DYNLT3/NDEL1/NUF2/REC8/NUP37/AHCTF1/BIRC5/DCTN3/SMC1A/HSF1/PHF6/DYNC1LI1/DCTN5/PHF2/CENPH/SPAG5/FBXO28/ZWINT/RAD21/NUP85/TP53BP1/SS18L1/ZNF276/NUP43/CKAP5/MAD2L1/ZW10/KNTC1/SEH1L/NUP133/NSL1/ATRX/MIS12/DSN1/ZNF207/HNRNPU/NUDCD2/CSNK1A1/BUB3/RASSF2/NUP107/CBX3/NCAPD3/PPP1CC/CFDP1
GO_HISTONE_BINDING	go_histone_binding	195	-0.429987	-1.81936	8.83841e-07	4.16352e-05	3.29613e-05	6288	tags=56%, list=32%, signal=39%	SCML1/PHC1/RNF8/SPIN3/SART3/CKS1B/WDR5/BRD3/SPTY2D1/ING5/PHIP/LRWD1/MSL3/IPO9/MLLT3/CHD8/PRMT7/ING2/SPIN1/CXXC1/WDR5B/SUZ12/CHAF1B/PHF8/PIH1D1/UIMC1/USP51/USP3/NCAPG2/ZMYND11/BRD9/PHF6/PHF14/ANP32A/VPS72/MBTD1/SMARCA5/SFMBT1/BPTF/L3MBTL3/PTMA/PHF2/KAT5/CKS2/SCML4/MCM3AP/ANP32E/SMARCA4/TSPYL4/TP53BP1/NOC2L/DAXX/NAP1L2/PWWP2A/JAK2/RBBP4/NPM1/TRIM24/SMARCC1/HIRA/TAF1/SBNO1/EZH1/YEATS2/BRD7/DEK/VRK1/…
GO_DNA_CONFORMATION_CHANGE	go_dna_conformation_change	242	-0.405157	-1.77661	9.18161e-07	4.29452e-05	3.39983e-05	5255	tags=45%, list=27%, signal=33%	FANCM/SMC2/UBN1/ZNF304/SMC4/MCM9/CABIN1/CHAF1B/PHF8/PAF1/ERCC6/NCAPG2/BANF1/RPS27A/CUL4A/IGHMBP2/BLM/BEND3/SMARCAL1/DDX3X/TRIM28/RFC2/CHD7/CHD6/SMARCA5/SHPRH/GTF2H5/FAM172A/RAD54L2/RECQL/PHF2/CENPH/CHTF18/RAD50/CUL4B/HELB/XPC/ASCC3/CHAF1A/CENPQ/RPA1/MNAT1/XPA/TSPYL4/HHEX/SMARCAD1/SMCHD1/G3BP1/NOC2L/DAXX/TOP1MT/NBN/RFC5/XRCC6/CHD4/DDX1/NAP1L2/CHD1L/SETDB1/RBBP4/SETX/NPM1/POT1/HIRA/RFC4/NIPBL/EZH1/…
GO_MRNA_3_END_PROCESSING	go_mrna_3_end_processing	78	-0.56261	-2.0856	9.61077e-07	4.45115e-05	3.52384e-05	5609	tags=62%, list=28%, signal=44%	CPEB3/CSTF3/THOC7/RPRD2/CDK9/PCF11/PAF1/ZC3H14/PAPOLG/BARD1/PNPT1/CPSF1/MAGOH/PABPC1/HSF1/POLR2D/CPSF4/RBM8A/SRRM1/UPF3B/THOC2/PAPOLA/EIF4A3/ZC3H11A/DHX36/LEO1/PABPN1/CDC40/NCBP1/CSTF2/CSTF1/SLU7/FIP1L1/THOC1/CLP1/CDC73/SYMPK/GRSF1/NUDT21/AHCYL1/MTPAP/CPSF3/U2AF1/NCBP2/SLBP/CTR9/THOC3/RNF20
GO_REGULATION_OF_POSTSYNAPTIC_MEMBRANE_POTENTIAL	go_regulation_of_postsynaptic_membrane_potential	139	0.556231	1.93331	9.66781e-07	4.45115e-05	3.52384e-05	2565	tags=20%, list=13%, signal=18%	GRIN2D/GRIN1/P2RX3/HCRT/SLC17A7/P2RX2/CACNB3/DRD4/GABRB2/ADORA1/CHRNB2/CHRM1/CHRNA4/SEZ6/GRIN2C/GABBR1/DRD2/GRID2/SHANK1/GRIK5/DLG4/GABRA3/CHRND/SH3GL1/NLGN2/CHRNA7/MAPK8IP2/CHRNE
GO_POSTSYNAPTIC_MEMBRANE	go_postsynaptic_membrane	263	0.480431	1.76396	9.71897e-07	4.45115e-05	3.52384e-05	3068	tags=24%, list=16%, signal=20%	GRIN2D/GABRP/GRIN1/TIAM1/PDLIM4/PRRT1/PRR7/NRGN/GABRB2/ADORA1/CHRNB2/CNIH2/DDN/CHRM1/CHRNA4/CACNG8/RAPSN/PCDHB13/GRIN2C/CACNG5/ANK1/APBB1/CACNA1C/MUSK/ITGB3/GABBR1/EFNB3/DRD2/LRFN1/CNKSR2/GRID2/SHANK1/GRIK5/DLG4/DRD3/OPRD1/KCNC3/KCND3/CACNG4/ANK2/GABRA3/HTR3A/LIN7B/CHRND/FAIM2/TMUB1/CACNG3/SLC6A9/NLGN2/CHRNA7/CHRNE/GPHN/MAGEE1/DNM3/GABRR3/GRIN3B/CDH9/SLC6A4/DMD/ADRA2C/GABRG2/GABRA1
GO_TRANSFERASE_ACTIVITY_TRANSFERRING_ONE_CARBON_GROUPS	go_transferase_activity_transferring_one_carbon_groups	156	-0.455887	-1.88372	1.01575e-06	4.6199e-05	3.65743e-05	6247	tags=53%, list=32%, signal=36%	ICMT/ASMT/PCMTD2/METTL2A/DNMT3B/NSUN5/WDR5/GCSH/MGMT/METTL2B/FAM98A/ASH1L/AMT/PRMT7/COMTD1/CXXC1/EHMT1/MTR/PRDM1/FBXO11/TRMT12/TRMT61B/PRMT5/SUZ12/ATIC/MTFMT/TFB1M/ASH2L/THUMPD2/LCMT1/NOP2/METTL4/TRMT2B/METTL6/TYW3/PRDM10/SETD1B/CIAPIN1/TPMT/SETD4/WDR82/SHMT2/DPH5/PRDM4/PRMT2/PCMT1/TRMT1/FBL/THUMPD3/SETDB1/SETD2/METTL5/LCMT2/HNMT/TRMT6/GATM/COQ5/BCDIN3D/EZH1/TRMT11/GART/METTL8/PRMT6/SETD6/TGS1/TF…
GO_ANCHORED_COMPONENT_OF_MEMBRANE	go_anchored_component_of_membrane	154	0.541789	1.8831	1.12381e-06	5.0764e-05	4.01882e-05	3100	tags=30%, list=16%, signal=25%	THY1/MMP17/GPC4/GFRA4/LYNX1/LYPD3/SYN1/GFRA3/RTBDN/ACHE/NTNG1/NRN1/RTN4RL2/ITLN1/GPIHBP1/RAB26/RTN4RL1/FOLR1/ALPP/RHBG/EFNA1/ALPI/UMOD/GP1BA/CFC1/HYAL2/FOLR2/GML/DPEP1/XPNPEP2/CD177/EFNA2/LY6G6C/DPEP3/NCAM1/TFPI/PRSS21/GFRA2/GPC1/RAB3A/RAB27B/SEMA7A/FOLR3/EFNA3/BCAN/CA4
GO_MONOVALENT_INORGANIC_CATION_TRANSPORT	go_monovalent_inorganic_cation_transport	482	0.421026	1.60581	1.13645e-06	5.09855e-05	4.03636e-05	3163	tags=21%, list=16%, signal=18%	SLC34A3/HCN4/COX6A2/TMEM175/HCN2/KCNK7/P2RX3/KCNQ3/HCRT/SLC17A7/SLC34A1/TRPM5/SLC6A8/ATP6V1G2/SLC36A3/NKX2-5/SLC5A2/CAV1/SLC6A5/DRD4/KCNK15/ADORA1/SIK1/ATP6V0C/CACNA1I/PHB2/SLC6A18/KCNH4/RNF207/CACNA1H/SPTBN4/NKAIN1/SLC6A17/KCNH2/KCNG1/SCN3B/TESC/AQP1/NOS3/KCNN2/RHBG/KEL/WNK1/NOS1/RHCE/DRD2/AKAP6/TMEM38A/ATP1B2/COX6B1/DRD3/FXYD4/KCNC3/KCND3/SNTA1/SLC9A5/GAL/NEDD4L/KCNK9/ANK2/SLC12A3/PRSS8/KCNK4/K…
GO_ORGANELLE_INNER_MEMBRANE	go_organelle_inner_membrane	429	-0.339732	-1.56628	1.26841e-06	5.65215e-05	4.47463e-05	5817	tags=50%, list=29%, signal=36%	MRPL39/DPY19L1/STAT3/MTG1/DUSP18/AGK/TMEM120B/APOO/LETM1/NDUFS4/SIRT4/SFXN2/OPA1/ATP11B/PSEN2/MRPL38/MRPS17/COX7A2/PPIF/GRPEL1/THEM4/CCDC51/AURKAIP1/HIGD1A/PMPCA/COQ2/SFXN3/COX6C/SLC25A4/MRPL30/GOT2/MRPL24/MRPL21/SLC25A43/MRPS26/TMEM43/MRPL10/NDUFA13/SPG7/PLA2G4A/FAM169A/FDXR/NDUFB8/OXA1L/TIMM10/MRPS18A/SCO2/MRPL13/TIMM9/DPY19L3/SIGMAR1/MRPL52/SLC25A40/SLC25A16/NDUFA4/UQCRFS1/MRPL27/MRPL43/COX11/…
GO_REGULATION_OF_RESPONSE_TO_DNA_DAMAGE_STIMULUS	go_regulation_of_response_to_dna_damage_stimulus	188	-0.42772	-1.80558	1.31411e-06	5.80795e-05	4.59797e-05	5532	tags=47%, list=28%, signal=34%	SMG1/CRY1/ZNF365/FBXO5/PARG/ING2/POLH/SKIL/EYA3/PRKDC/TRIAP1/CDK9/ETAA1/MMS19/UIMC1/USP51/ERCC6/PARP3/GTF2I/ACTR2/CUL4A/HNRNPK/TRIM28/RIF1/HSF1/TIMELESS/FBXO4/HELB/RPS3/PAXIP1/TPT1/TP53BP1/MYC/BID/SMCHD1/CD74/NEK4/NSMCE1/CASP9/BRCC3/OGG1/TRIM32/PYHIN1/USP47/SETD2/EEF1E1/CD44/FXR1/POT1/SIRT7/PPP1R10/PCNA/NACC2/DEK/PMAIP1/ATM/FMR1/EID3/PARP9/PSMD10/ATR/BCLAF1/TAF9/PPP4R2/SIRT1/THOC1/PARP1/RNASEH2B/…
GO_REGULATION_OF_MRNA_CATABOLIC_PROCESS	go_regulation_of_mrna_catabolic_process	186	-0.430795	-1.81157	1.32099e-06	5.80795e-05	4.59797e-05	4505	tags=51%, list=23%, signal=40%	RPS27A/EXOSC2/DCP1A/PSMB7/TNPO1/YWHAB/PNPT1/POLR2G/PABPC1/PSME3/TOB1/PSMB5/RC3H1/PCBP4/ANP32A/PSME1/ALKBH5/MYD88/PSMD7/HNRNPM/THRAP3/PUM2/YWHAZ/YTHDF2/PCID2/PSMA6/RNASEL/FASTKD3/ZFP36L2/PSMA7/PSMB6/PSMB3/TNRC6B/EXOSC7/PSMB4/PSMD12/NPM1/PSMD5/FXR1/EXOSC1/PSMD1/PSMB2/PARN/PUM1/PSMA1/PSMD13/ROCK1/DHX36/PSMA2/ELAVL1/CIRBP/SET/FMR1/PAIP1/SERBP1/PSMD11/PSMB1/EXOSC3/PSMD10/EXOSC9/HNRNPU/SYNCRIP/BTG2/YTH…
GO_ORGANIC_HYDROXY_COMPOUND_TRANSPORT	go_organic_hydroxy_compound_transport	235	0.488509	1.77036	1.43597e-06	6.25013e-05	4.94803e-05	3069	tags=27%, list=16%, signal=23%	ZDHHC8/FFAR3/HTR1B/OXT/GHSR/CAV1/FCER1G/DRD4/CRHR1/NPC1L1/OSBP2/AQP2/CHRNB2/CLU/CHRNA4/OXTR/SLCO1B3/SNCA/HRH3/AQP10/CHGA/SOAT2/SYT5/AQP1/ITGB3/PINK1/APOE/NR1H2/NOS1/SYT3/DRD2/PLTP/GDNF/AQP7/DRD3/GAL/TSPO/ENPP7/SLC16A8/SYT2/STRA6/STARD5/SLC22A1/ABCC3/APOA5/MAPK15/AGTR1/SNCG/SHH/SLC29A4/APOA4/GPS2/CEL/LDLR/RXRA/RAB3A/BMP6/SYT15/SLC6A4/MAOB/ADRA2C/ADRA2A/POMC
GO_ACTION_POTENTIAL	go_action_potential	128	0.562349	1.92638	1.44052e-06	6.25013e-05	4.94803e-05	1838	tags=19%, list=9%, signal=17%	HCN4/HCN2/P2RX3/CNTNAP1/MYH14/CAV1/CACNB3/CACNA1I/CHRNB2/CHRNA4/CLCN1/RNF207/CACNA1H/KCNH2/SCN3B/CACNA1C/FKBP1B/KCNN2/AKAP6/GJD2/KCND3/SNTA1/NEDD4L/ANK2
GO_ORGANELLAR_RIBOSOME	go_organellar_ribosome	81	-0.542549	-2.02455	1.52626e-06	6.57889e-05	5.2083e-05	5439	tags=65%, list=28%, signal=48%	MRPL38/MRPS17/MRPL30/MRPL24/MRPL21/MRPS26/MRPL10/MRPS18A/MRPL13/MRPL52/MRPL27/MRPL43/NDUFA7/MRPS21/MRPL41/C12orf65/MRPS24/MRPL40/MRPL36/MRPL20/MRPL22/MRPS33/MRPL34/MRPL46/MRPS5/MRPS28/MRPS30/MRPL35/MRPS18C/MRPL44/MRPL50/NDUFAB1/DAP3/MRPL33/MRPS22/MRPL19/MRPL15/MRPS31/MRPL32/MRPL48/MRPL9/MRPL16/MRPS27/MRPL47/MRPS7/MRPL18/MRPS18B/MRPL3/MRPS9/MRPS35/MRPS6/MRPL51/CHCHD1
GO_TELOMERE_ORGANIZATION	go_telomere_organization	134	-0.482613	-1.96785	1.53627e-06	6.57902e-05	5.2084e-05	6088	tags=62%, list=31%, signal=43%	HUS1/XRCC1/NOP10/HDAC8/RAD51/RFC1/DCLRE1A/CCT8/POLA2/SMG1/ZNF365/DCLRE1B/MAPK1/XRN1/EXOSC10/PRKDC/POLD1/FEN1/PRIM2/PARP3/CCT5/POLD3/BLM/SMARCAL1/RIF1/SMC5/RFC2/NHP2/RAD50/POLA1/FBXO4/RPA1/USP7/MYC/MAP3K4/CTNNB1/CCT3/NBN/RFC5/RPA3/XRCC6/TINF2/TERF1/POT1/POLE4/PPP1R10/RFC4/PCNA/PARN/TCP1/DHX36/DKC1/ATRX/SMC6/ATM/DCLRE1C/PRKCQ/ATR/HMBOX1/HNRNPU/NSMCE2/PTGES3/MAPKAPK5/HNRNPC/PARP1/POLE3/TEP1/TERF2/HS…
GO_PROTEIN_CONTAINING_COMPLEX_LOCALIZATION	go_protein_containing_complex_localization	250	-0.392296	-1.73427	1.59347e-06	6.77997e-05	5.36749e-05	4998	tags=50%, list=25%, signal=38%	MAK/THOC7/ABCE1/GRIPAP1/STX3/NUMB/DBN1/NUP37/IFT57/CEP72/RRS1/DDX19B/ENY2/VPS35/BIRC5/PRKCZ/NUP210/DYNLL1/TNPO1/XPOT/CPSF1/MAGOH/POLR2D/NUP153/SYNJ2BP/RAE1/SFPQ/SDAD1/AP3D1/CPSF4/WDR60/ALKBH5/KIF5C/EXOC3/MX2/KIFAP3/PCM1/RBM8A/KIF5B/SRRM1/DLG1/MCM3AP/SSB/SNAPIN/EIF4E/EPS15/PCID2/SEC13/UPF3B/HHEX/NUP85/SMAD7/RAN/NUP43/THOC2/TERF1/ATAD1/SETD2/GLE1/HSPB11/NPM1/TRAF3IP1/NUP205/NUP35/EIF4A3/CLUAP1/TTC2…
GO_FC_EPSILON_RECEPTOR_SIGNALING_PATHWAY	go_fc_epsilon_receptor_signaling_pathway	111	-0.509201	-2.00248	1.6391e-06	6.92939e-05	5.48578e-05	5004	tags=59%, list=25%, signal=45%	VAV2/PAK1/PSMC1/LAT/SYK/PIK3CB/VAV3/TRAF6/PSMB7/RAC1/PSME3/PSMB5/PLCG2/PPP3CB/CARD11/BCL10/PSME1/MALT1/PSMD7/GRB2/NFATC1/PPP3CA/PSMA6/JUN/PSMA7/PSMB6/PSMB3/PDPK1/MAP3K7/PIK3R1/PSMB4/PSMD12/PSMD5/CALM1/LCP2/PSMD1/PSMB2/CUL1/MAP3K1/PSMA1/PSMD13/PSMA2/BTK/PSMD11/PRKCQ/PSMB1/PSMD10/CHUK/PIK3CA/ITK/PSMA4/PSMD14/MAP2K4/NFATC3/PSMC6/MS4A2/PSME2/PSMC2/MAPK9/FOS/PSMD3/PSMA3/PSMA5/PSMD6/PSMC5/FCER1A
GO_NEUROTRANSMITTER_RECEPTOR_ACTIVITY_INVOLVED_IN_REGULATION_OF_POSTSYNAPTIC_MEMBRANE_POTENTIAL	go_neurotransmitter_receptor_activity_involved_in_regulation_of_postsynaptic_membrane_potential	50	0.709559	2.11583	1.71045e-06	7.18498e-05	5.68812e-05	3068	tags=30%, list=16%, signal=25%	GRIN1/GABRB2/CHRNB2/CHRM1/CHRNA4/GRIN2C/GABBR1/GRID2/GRIK5/GABRA3/CHRND/CHRNA7/CHRNE/GABRG2/GABRA1
GO_FEEDING_BEHAVIOR	go_feeding_behavior	99	0.599012	1.98494	1.77651e-06	7.41525e-05	5.87042e-05	2552	tags=26%, list=13%, signal=23%	MMP17/GALR3/GRIN1/HTR1B/OXT/HCRT/GHSR/OPRL1/CHRNB2/GDF15/TH/OXTR/HCRTR1/PPY/PYY/APLN/PRLH/DRD2/NPB/OPRD1/GAL/STRA6/IAPP/UCN/NPY/PRLHR
GO_AMINE_TRANSPORT	go_amine_transport	96	0.606567	2.00281	1.80252e-06	7.47648e-05	5.91889e-05	1765	tags=24%, list=9%, signal=22%	FFAR3/HTR1B/OXT/GHSR/TACR2/DRD4/ADORA1/CHRNB2/CHRNA4/TH/OXTR/AVP/SNCA/HRH3/SV2A/CHGA/SYT5/PINK1/SYT3/DRD2/GDNF/DRD3/SLC43A1
GO_PML_BODY	go_pml_body	91	-0.52462	-1.99114	1.87563e-06	7.73109e-05	6.12046e-05	6033	tags=64%, list=31%, signal=44%	IKBKE/PIAS1/ISG20/SKI/RAD51/TP53INP2/PATL1/SP140/CIITA/WDFY3/RNF6/UBN1/RNF111/PIAS2/CDK9/ZNF451/KLHL20/TP53INP1/ELF4/PARK7/BLM/SMC5/HSF1/TOPORS/MORC3/RPA1/CASP8AP2/CHFR/USP7/SENP2/HIPK2/DAXX/SUMO3/NBN/NR2C1/TDG/ZMYM2/HIRA/RB1/THAP1/CALCOCO2/SATB1/ATRX/SMC6/SUMO2/ATR/HMBOX1/EIF3E/NSMCE2/SIRT1/TOPBP1/EIF4ENIF1/TRIM8/SUMO1/RPA2/RPAIN/RNF4/ARNTL
GO_CATECHOLAMINE_SECRETION	go_catecholamine_secretion	55	0.688888	2.06276	2.03865e-06	8.35087e-05	6.61112e-05	3060	tags=40%, list=15%, signal=34%	FFAR3/HTR1B/OXT/GHSR/CHRNB2/CHRNA4/OXTR/SNCA/HRH3/CHGA/SYT5/PINK1/SYT3/DRD2/GDNF/DRD3/SYT2/SNCG/RAB3A/SYT15/ADRA2C/ADRA2A
GO_SIGNAL_TRANSDUCTION_BY_P53_CLASS_MEDIATOR	go_signal_transduction_by_p53_class_mediator	240	-0.401411	-1.74911	2.17425e-06	8.85134e-05	7.00733e-05	6581	tags=53%, list=33%, signal=36%	ZMPSTE24/E2F4/BRCA1/TAF5/TAF9B/SHISA5/CNOT2/CNOT4/RRM2B/NDRG1/MYO6/EP300/TAF3/AEN/CCNB1/HUS1/RBBP8/PLAGL1/PRKAB2/CHD3/ING5/BCL3/CNOT6L/JMY/MAPK14/ING2/DDIT4/EHMT1/BANP/CDKN1B/PRMT5/TRIAP1/PPM1D/IFI16/RRS1/PERP/BARD1/TAF4/NOP2/TP53INP1/HNRNPK/BLM/PHF20/NUAK1/RFC2/PCBP4/TAF12/TOPORS/RAD50/MDM4/KAT5/CRADD/TMEM109/USP28/RPA1/PAXIP1/RPL23/HIPK2/NOC2L/CD74/NBN/RFC5/RAD17/RPA3/CHD4/CSNK2A2/PYHIN1/TP53RK…
GO_EXTRACELLULAR_STRUCTURE_ORGANIZATION	go_extracellular_structure_organization	372	0.447471	1.68958	2.24865e-06	9.09807e-05	7.20265e-05	3427	tags=26%, list=17%, signal=22%	MMP17/FOXC2/CTRB2/CREB3L1/EMILIN1/FBN1/KLKB1/ATXN1L/LAMC3/CAV1/ITGA2B/TNXB/ERCC2/ADAMTS7/NTNG1/MMP28/SPARC/BSG/PRSS2/MFAP2/DPT/ADAMTSL2/FOXC1/GFOD2/VWA1/ITGB5/MATN1/COL27A1/ICAM4/MMP19/ITGB3/SFRP2/LAMA3/COL4A2/ELN/PXDN/ADAMTS13/JAM2/COL9A1/ACAN/IL6/CHADL/HPN/FURIN/TIMP1/NOXO1/MATN4/VWF/LAMA5/ADAMTSL5/COL10A1/LAMA4/CAV2/COL6A3/AGRN/FGFR4/FOXF1/SERPINF2/SMOC1/KLK2/ICAM5/COL12A1/MMP1/LTBP3/ITGA11/SE…
GO_RIBONUCLEOPROTEIN_COMPLEX_BINDING	go_ribonucleoprotein_complex_binding	111	-0.503957	-1.98186	2.60601e-06	0.00010446	8.26978e-05	6566	tags=70%, list=33%, signal=47%	EIF5A2/EIF3K/RNF135/GUF1/PPP1CA/SNRPC/OLA1/LARP1/ITCH/CPSF6/SECISBP2/LETM1/CPEB3/SND1/SNRPB/ABCE1/PRMT7/MRRF/PRMT5/PRPF6/XPO5/ZNF598/IMPACT/OXA1L/EIF4H/IGHMBP2/DDX3X/CD2BP2/DHX29/ERI1/PHF6/EIF2S1/SNRPB2/SEC61A1/UHMK1/GEMIN4/ETF1/RNASEL/WDR12/MTIF3/GEMIN5/RPSA/PQBP1/SBDS/CKAP5/RICTOR/NPM1/SRP68/SRP54/EIF4B/EIF4A3/C1QBP/NME1/NMD3/PRPF31/SRP19/FMR1/NVL/RPN2/SRP72/HNRNPU/YTHDF3/IFIH1/SNRPD3/MTIF2/ZC3…
GO_IMMUNOGLOBULIN_PRODUCTION_INVOLVED_IN_IMMUNOGLOBULIN_MEDIATED_IMMUNE_RESPONSE	go_immunoglobulin_production_involved_in_immunoglobulin_mediated_immune_response	54	-0.600043	-2.09192	2.61348e-06	0.00010446	8.26978e-05	4650	tags=50%, list=24%, signal=38%	CCR6/PARP3/IL4/RIF1/GAPT/PAXIP1/TP53BP1/NBN/HLA-DRB1/XCL1/BTK/SWAP70/EXOSC3/IL27RA/MSH6/THOC1/BATF/BCL6/HLA-DQB1/CD28/HSPD1/PTPRC/MSH2/FGL2/MLH1/TBX21/STAT6
GO_PROTEIN_IMPORT	go_protein_import	179	-0.42729	-1.77337	2.7264e-06	0.000108317	8.57509e-05	6041	tags=55%, list=31%, signal=38%	KPNA3/TXNIP/PTGS2/PRKCD/STAT3/NUP155/BAG3/IPO9/MAPK14/IFNG/NFKBIA/MAPK1/GRPEL1/RGPD2/NXT2/APPL1/JUP/UFM1/CBLB/IPO5/RBM22/PEX13/SYK/HEATR3/RANBP6/TNPO1/KPNA4/TRIM28/PEX3/MDFIC/MED1/NUP153/PEX6/LRRK2/PPP3CA/PKIA/PEX7/LAMP2/CSE1L/NUP85/RPL23/DNAJC15/TIMM23/RAN/PIK3R1/SNUPN/TNPO3/KPNB1/PEX26/HSPA4/JAK2/TOMM22/RAB8B/APPL2/HCLS1/E2F3/GRPEL2/NUP35/PPP1R10/ELAVL1/NUP133/PEX12/NXT1/SAMM50/PEX14/NUP93/CD36…
GO_DETECTION_OF_STIMULUS	go_detection_of_stimulus	365	0.449983	1.69556	2.78385e-06	0.000109937	8.70336e-05	3444	tags=25%, list=17%, signal=21%	OPN1LW/OR10A4/OR10H2/C4B/OR2A25/OR7E24/OR4D2/OR10A5/OR5V1/P2RX2/OR1L3/OR2W3/CACNB3/TACR1/LHFPL5/TAS1R1/OR5H1/CST2/OR11A1/ADORA1/OR1S2/OR10G8/OR5L2/REEP6/OR5AP2/OR4X2/OR6K2/OR2H1/OR8U1/OR10P1/OPN4/OR4C3/UBB/UBA52/OR52B2/RGR/LPO/OR6Y1/OR1F2P/OPN1SW/OR8D2/OR6M1/FOXA2/POLD4/OR8J1/PGLYRP1/NR2F6/TSPO/OR2B2/CABP4/KCNK4/CACNA1F/OR4A15/HPN/CNGB1/OR7G3/OR10C1/OR1L4/FOXF1/OR10H1/KCNIP2/OR3A3/RBX1/PNKP/OR1D2…
GO_FICOLIN_1_RICH_GRANULE	go_ficolin_1_rich_granule	120	-0.479797	-1.90597	2.83521e-06	0.000111299	8.81117e-05	5726	tags=59%, list=29%, signal=42%	PSMC3/CCT8/COMMD9/PGM1/MAPK14/MAPK1/VCP/GMFG/JUP/MNDA/C1orf35/ACTR2/PSMB7/HSPA6/DDX3X/ACTR10/CAND1/GNS/AMPD3/PPIE/PSMD7/FCN1/AGL/QPCT/COTL1/ALOX5/PPIA/GLB1/GYG1/XRCC6/BIN2/CAT/KPNB1/PSMD12/PAFAH1B2/CTSH/PSMD13/PSMA2/IDH1/PSMD11/OSTF1/APAF1/PSMB1/ACLY/SRP14/LTA4H/PSMD14/NME2/PGM2/GPI/ILF2/PSMC2/HSP90AB1/COMMD3/HMGB1/HSPA1A/IMPDH2/ASAH1/CFD/GSTP1/PRDX4/PSMD3/GUSB/FGL2/HSPA8/CAB39/PSMA5/PSMD6/HSP90A…
GO_POSTSYNAPTIC_SPECIALIZATION_MEMBRANE	go_postsynaptic_specialization_membrane	109	0.581781	1.95338	2.91968e-06	0.000113937	9.02001e-05	2593	tags=28%, list=13%, signal=24%	GRIN2D/GRIN1/TIAM1/PRR7/GABRB2/CHRNB2/CNIH2/CHRM1/CACNG8/RAPSN/GRIN2C/CACNG5/CACNA1C/EFNB3/LRFN1/CNKSR2/GRID2/GRIK5/DLG4/DRD3/OPRD1/KCND3/CACNG4/GABRA3/LIN7B/CHRND/CACNG3/NLGN2/CHRNE/GPHN
GO_U2_TYPE_CATALYTIC_STEP_2_SPLICEOSOME	go_u2_type_catalytic_step_2_spliceosome	30	-0.709113	-2.11909	2.96827e-06	0.000115151	9.11616e-05	5555	tags=90%, list=28%, signal=65%	SNRPB/CRNKL1/BCAS2/RBM22/SNRPE/PPIE/SNRPB2/CDC5L/SYF2/PLRG1/SNRNP40/DHX8/EFTUD2/SNRPF/SNRPG/SRRM2/CDC40/PPIL1/AQR/SNRPD2/SNRPD3/SNRPD1/CWC15/BUD31/SNW1/CWC22/SNRPA1
GO_RNA_PHOSPHODIESTER_BOND_HYDROLYSIS	go_rna_phosphodiester_bond_hydrolysis	132	-0.4775	-1.94218	3.25448e-06	0.000125517	9.93675e-05	6094	tags=60%, list=31%, signal=42%	CPSF2/DIS3/CPSF6/ISG20/CNOT6L/UTP20/SND1/RPP21/CSTF3/RCL1/XRN1/EXOSC5/EXOSC10/UTP23/PCF11/RRS1/TOE1/LACTB2/FEN1/ANG/TSEN34/PIWIL4/NOB1/EXOSC2/PNPT1/CPSF1/RPS21/ERI1/CPSF4/RPP38/RPP40/RPP14/NHP2/DICER1/RNASEH1/SAMHD1/DIS3L/DCPS/RNASEL/ELAC2/PAN2/RNASE4/POLR3K/DBR1/CNOT6/TSR1/BMS1/POP4/EXOSC7/EXOSC1/TSEN2/TSNAX/PARN/ZNRD1/TSN/MRPL44/FCF1/NCBP1/CSTF2/EXOSC3/PAN3/EXOSC9/FIP1L1/ANGEL2/NUDT21/RNASEH2B/…
GO_DEFENSE_RESPONSE_TO_VIRUS	go_defense_response_to_virus	230	-0.399115	-1.73875	3.46395e-06	0.000132532	0.000104922	6733	tags=57%, list=34%, signal=38%	IRF3/STAT2/DDX58/ATG7/MAP3K14/EIF2AK2/ZMPSTE24/POLR3C/IRF2/RNF135/IFITM1/ZCCHC3/NLRX1/ADARB1/HTRA1/TBK1/POLR3D/ITCH/ANKRD17/POLR3E/ZNF175/ISG20/LILRB1/RNF216/IL2RA/IFNG/IFIT3/ABCE1/DDIT4/AIM2/EXOSC5/RIPK3/TLR7/NLRC5/IFIT2/POLR3B/IFI16/ISG15/HERC5/TNFAIP3/ELMOD2/BIRC2/ZMYND11/MICA/IL4/ADAR/DDX17/IL1B/OAS3/MX2/RSAD2/TRIM52/IFIT1/NLRP3/SAMHD1/APOBEC3H/PUM2/TRIM11/LSM14A/ABCF3/PLSCR1/BECN1/OAS2/FADD/…
GO_CYCLIC_NUCLEOTIDE_MEDIATED_SIGNALING	go_cyclic_nucleotide_mediated_signaling	193	0.503033	1.79121	3.47659e-06	0.000132532	0.000104922	3060	tags=27%, list=15%, signal=23%	UCN2/GPR78/GPR119/GPR12/ADRA1D/ADRB3/RUNDC3A/CDC34/GIPR/OPRL1/CRHR1/GHRHR/TBXA2R/CHGA/GPHB5/PF4/AQP1/APOE/NOS1/DRD2/AKAP6/UCN3/ADCYAP1R1/PCLO/GHRH/RAPGEF3/PRKAR2B/DRD3/PDE2A/NPPB/GAL/PTGIR/MC2R/GPR3/LGR4/RASD2/GPR62/DGKQ/IAPP/UCN/GPR6/APLP1/GPHA2/S1PR3/PTHLH/SCT/SCTR/GNAS/SOX9/GCGR/ADRA2C/ADRA2A
GO_RRNA_BINDING	go_rrna_binding	54	-0.594459	-2.07245	3.59675e-06	0.000136325	0.000107924	4984	tags=70%, list=25%, signal=53%	UTP23/RRS1/RPL37/ANG/MRPS18A/RPS13/ERI1/RPS3/RNASEL/RPS4X/RPL23/GTF3A/IMP3/RPS14/SBDS/RPL23A/MRPL20/RPS18/MRPS18C/RPLP0/NGRN/DDX28/CIRBP/RPL11/RPL3/FASTKD5/RPL5/RPL9/RPS5/EMG1/MRPL16/MRPS27/MRPS7/MRPL18/MRPS6/RPS4Y2/RPS4Y1/DDX21
GO_INTERMEDIATE_FILAMENT_CYTOSKELETON	go_intermediate_filament_cytoskeleton	174	0.51108	1.79998	3.96439e-06	0.000149401	0.000118276	2265	tags=22%, list=11%, signal=20%	KRTAP2-1/KRT81/EVPL/KRT31/NDOR1/KRT3/KRTAP4-11/KRTAP4-12/KRT85/KRTAP6-3/KRT1/KRTAP11-1/KRTAP4-1/KRTAP2-4/KRTAP1-3/KRTAP3-1/KRT14/KRT32/KRTAP5-9/KRTAP12-1/KRT71/KRT76/KRTAP10-10/KRTAP5-8/CLDN11/INA/KRT8/KRT9/KRT15/LMNA/KRTAP1-5/PPL/KRTAP13-4/KRT17/KRT4/KRT13/KRT86/PKN2/KRT77
GO_REGULATION_OF_SIGNAL_TRANSDUCTION_BY_P53_CLASS_MEDIATOR	go_regulation_of_signal_transduction_by_p53_class_mediator	164	-0.441856	-1.82905	4.13667e-06	0.000155008	0.000122715	4439	tags=43%, list=22%, signal=34%	BARD1/TAF4/NOP2/TP53INP1/HNRNPK/BLM/PHF20/NUAK1/RFC2/TAF12/RAD50/MDM4/KAT5/RPA1/RPL23/HIPK2/NOC2L/CD74/NBN/RFC5/RAD17/RPA3/CHD4/CSNK2A2/PYHIN1/TP53RK/PAK1IP1/EEF1E1/CDK5RAP3/RBBP4/CD44/TRIM24/TAF1/TAF6/RFC4/RRN3/TAF2/BRD7/TBP/PMAIP1/HDAC1/ATM/PRMT6/MTA2/DYRK2/PSMD10/ATR/RPL11/TAF9/PRKAG2/SSRP1/SIRT1/MAPKAPK5/TOPBP1/RNF34/RPL5/HDAC2/TP53BP2/RBBP7/PRKAB1/RPS7/PRKAG1/RPA2/SUPT16H/TAF7/TAF11/RMI1/TTC…
GO_REGULATION_OF_ION_TRANSMEMBRANE_TRANSPORT	go_regulation_of_ion_transmembrane_transport	441	0.426005	1.61788	4.6207e-06	0.000172167	0.000136299	2531	tags=19%, list=13%, signal=17%	CACNA1E/THY1/HCN4/HCN2/GRIN1/KCNK7/KCNQ3/SLC34A1/TRPM5/CLCNKA/LIME1/HRC/OPRL1/CAV1/CACNB3/DRD4/CRHR1/NPSR1/KCNK15/CACNA1B/CACNA1I/PHB2/CNIH2/CACNG8/CLCN1/SNCA/KCNH4/RNF207/CACNA1A/CACNA1H/CACNG5/KCNH2/KCNG1/SCN3B/TESC/CACNA1C/FKBP1B/MINK1/KCNN2/GJC2/KEL/WNK1/PINK1/NOS1/HAMP/DRD2/CLCNKB/CX3CL1/AKAP6/TMEM38A/SHANK1/DLG4/ATP1B2/DRD3/FXYD4/KCNC3/KCND3/JPH2/SNTA1/SLC43A1/GAL/NEDD4L/CACNG4/CALHM1/ANK2/…
GO_CENTROSOME	go_centrosome	480	-0.322334	-1.51131	4.66451e-06	0.000172823	0.000136818	7921	tags=57%, list=40%, signal=35%	MASTL/ANKRD26/PDE4DIP/RILPL1/CCDC92/CDK5RAP2/DNM2/PLK2/C2CD3/AURKA/CHEK1/FBXW11/SDCCAG8/POLR3H/WDR35/GPSM2/NFE2L2/CEP76/HOOK1/CCNB2/RPGRIP1L/IFT80/ZNF12/PLK1/NUMA1/CDC14A/CEP250/PODXL/GNAI2/KATNAL1/CAPRIN2/HOOK3/CTNNBL1/CUL3/UBXN2B/CENPF/BICD2/KLHL22/TNKS2/NDC80/WRN/TUBGCP4/IFT140/DYNC2LI1/SNX10/RABGAP1/BBS1/NME7/GSK3B/ERC1/CETN3/FBXO31/FEZ1/TTC12/KIF13A/RASSF7/DISC1/CDKL5/KIF3B/MIB1/SLAIN2/ATF4/…
GO_NUCLEAR_PORE	go_nuclear_pore	71	-0.548684	-2.01747	4.80886e-06	0.000177175	0.000140264	5307	tags=62%, list=27%, signal=45%	RGPD2/NXT2/RANBP3/NUP37/DDX19B/AHCTF1/ENY2/IPO5/NUP210/XPO4/XPOT/NUP153/RAE1/PARP11/MX2/MCM3AP/PCID2/SEC13/NUP85/SENP2/RAN/SNUPN/NUP43/KPNB1/GLE1/MAD2L1/NUP205/NUP35/SEH1L/NUP160/NUP133/NXT1/NUP93/RGPD5/NUP54/NUP88/NXF1/NUP50/RANBP2/SUMO1/NUP107/TPR/NUP62/RANBP1
GO_HISTONE_METHYLTRANSFERASE_COMPLEX	go_histone_methyltransferase_complex	58	-0.595929	-2.07932	5.00325e-06	0.000183313	0.000145123	6095	tags=69%, list=31%, signal=48%	ZNF335/HCFC1/WDR5/MCRS1/CHD8/CXXC1/DPY30/E2F6/WDR5B/PRMT5/SUZ12/INO80C/TAF4/MGA/ASH2L/PHF20/SETD1B/SENP3/TRIM37/RNF2/WDR82/PAXIP1/PRDM4/AEBP2/RBBP4/TAF1/TAF6/TEX10/LAS1L/EZH1/PRPF31/MTF2/TAF9/SIRT1/HDAC2/HCFC2/RBBP7/TAF7/EZH2/EED
GO_INTRINSIC_COMPONENT_OF_PRESYNAPTIC_MEMBRANE	go_intrinsic_component_of_presynaptic_membrane	82	0.608427	1.97353	5.16332e-06	0.000188133	0.000148939	2174	tags=21%, list=11%, signal=19%	P2RX3/HTR1B/GPC4/CADM3/SLC6A5/NTNG1/ADORA1/CHRNB2/CHRM1/CHRNA4/P2RY4/EFNB3/DRD2/GRIK5/OPRD1/HTR3A/SLC6A9
GO_LIGAND_GATED_CATION_CHANNEL_ACTIVITY	go_ligand_gated_cation_channel_activity	101	0.590226	1.9546	5.72639e-06	0.000207503	0.000164274	2813	tags=24%, list=14%, signal=20%	HCN4/GRIN2D/HCN2/GRIN1/P2RX3/TRPM5/P2RX2/MCOLN1/CHRNB2/CHRNA4/GRIN2C/KCNH2/FKBP1B/AQP1/GRIK5/HTR3A/CNGB1/CHRND/SCNN1B/MCOLN3/CHRNA7/CHRNE/GRIN3B/ABCC8
GO_CATALYTIC_ACTIVITY_ACTING_ON_DNA	go_catalytic_activity_acting_on_dna	182	-0.418287	-1.74177	5.87699e-06	0.000211797	0.000167673	6083	tags=52%, list=31%, signal=36%	XRCC1/DNMT3B/MCM5/RBBP8/GINS2/MGMT/CHD3/DFFB/ISG20/ALKBH2/RAD51/DCLRE1A/CHD8/DCLRE1B/FANCM/ALKBH3/POLH/MCM9/POLD1/FEN1/REV1/TATDN1/METTL4/SMUG1/POLD3/IGHMBP2/BLM/SMARCAL1/DDX3X/RFC2/CHD7/CHD6/ACTR8/RAD54L2/REV3L/DICER1/RECQL/CHTF18/RAD50/POLA1/HELB/ASCC3/RPS3/SMARCAD1/POLI/G3BP1/TOP1MT/NBN/RFC5/XRCC6/CHD4/DDX1/OGG1/TDG/CHD1L/MBD4/TERF1/ALKBH1/SETX/POLE4/RFC4/PCNA/DNASE1L1/TDP1/NME1/DHX36/DKC1/ATR…
GO_CAJAL_BODY	go_cajal_body	51	-0.616388	-2.10592	6.40908e-06	0.000228076	0.000180561	6705	tags=80%, list=34%, signal=53%	ZC3H8/EAF1/SNRPC/SART3/OIP5/NOP10/DDX46/SCARNA17/ISG20/LSM10/SMNDC1/TOE1/PHAX/SART1/NHP2/PRPF3/USPL1/GEMIN4/COIL/NPAT/FAM118B/HABP4/EFTUD2/FBL/SMN1/SRRM2/TRIM22/ELL/DKC1/PRPF31/FMR1/FRG1/HMBOX1/TGS1/ANGEL2/XPO1/DDX42/NOLC1/U2AF1/HNRNPA2B1/GAR1
GO_BASEMENT_MEMBRANE	go_basement_membrane	96	0.590766	1.95064	6.42482e-06	0.000228076	0.000180561	3394	tags=33%, list=17%, signal=28%	FBN1/NTN3/LAMC3/ACHE/HMCN2/NTNG1/SPARC/MMRN2/SERPINF1/VWA1/LAMA3/ENTPD2/COL4A2/TMEFF2/COL9A1/ACAN/TIMP1/LAMA5/LAMA4/AGRN/SMOC1/FRAS1/COL7A1/COL4A1/APLP1/LAMB2/COL4A5/TNC/LAMB1/EGFLAM/CD151/DST
GO_SINGLE_STRANDED_DNA_BINDING	go_single_stranded_dna_binding	93	-0.510015	-1.94645	6.43247e-06	0.000228076	0.000180561	4418	tags=51%, list=22%, signal=39%	SSBP2/IGHMBP2/POLR2G/BLM/HSF1/POLR2D/MSH3/SAMHD1/RAD50/POLA1/PMS2/RNF138/XPC/RPA1/RPA4/RPA3/TERF1/POT1/TSNAX/NUP35/WBP11/TDP1/NME1/DHX36/RTF1/TSN/SUB1/TOP1/HNRNPU/POLR2H/FUBP1/ANXA1/TERF2/MCM6/HMGB1/ERCC5/HSPD1/MSH2/RPA2/MCM3/CNBP/HNRNPA2B1/MLH1/HMGB2/LRPPRC/HNRNPA1/DHX9
GO_TRANSMISSION_OF_NERVE_IMPULSE	go_transmission_of_nerve_impulse	70	0.63346	1.98739	6.58319e-06	0.000231458	0.000183238	1160	tags=19%, list=6%, signal=18%	P2RX3/CNTNAP1/HCRT/GHSR/MYH14/CACNA1I/CACNG8/AVP/CLCN1/CACNA1H/SPTBN4/CACNG5/FKBP1B
GO_POSITIVE_REGULATION_OF_TELOMERE_MAINTENANCE	go_positive_regulation_of_telomere_maintenance	46	-0.625763	-2.08937	6.59804e-06	0.000231458	0.000183238	3653	tags=59%, list=18%, signal=48%	RAD50/FBXO4/MAP3K4/CTNNB1/CCT3/NBN/POT1/PPP1R10/PARN/TCP1/DHX36/DKC1/ATRX/ATM/PRKCQ/ATR/HMBOX1/MAPKAPK5/CCT4/HNRNPD/CCT7/CCT6A/CCT2/HNRNPA2B1/XRCC5/HNRNPA1/GNL3
GO_MULTICELLULAR_ORGANISMAL_SIGNALING	go_multicellular_organismal_signaling	197	0.498879	1.78259	6.6406e-06	0.000231718	0.000183444	1902	tags=17%, list=10%, signal=15%	HCN4/P2RX3/CNTNAP1/HCRT/HRC/NKX2-5/GHSR/GJD3/MYH14/CAV1/CACNB3/KCNK15/CACNA1I/CACNG8/AVP/CLCN1/RNF207/CACNA1H/SPTBN4/CACNG5/KCNH2/SCN3B/CACNA1C/FKBP1B/KCNN2/NOS1/ATP1B2/FXYD4/KCND3/CACNG4/ANK2/KCNK3/CACNA1F
GO_CELL_JUNCTION_ASSEMBLY	go_cell_junction_assembly	402	0.431386	1.62928	6.76849e-06	0.000234938	0.000185993	2420	tags=17%, list=12%, signal=16%	THY1/GRIN1/CNTNAP1/GPC4/OXT/PARD6G/CDH24/EIF4G1/GHSR/GJD3/ACHE/CLDN3/CAV1/TNS1/CDH22/GABRB2/TAOK2/PIP5K1C/CHRNB2/OXTR/CRB3/PCDHB4/LSR/PCDHB13/SNCA/KRT14/SDK2/LDB1/KIRREL3/SORBS1/SRC/CLDN5/MICALL2/CLDN11/RUNX1/MUSK/LIMS2/NPHP1/SPTBN2/LAMA3/DRD2/LRFN1/GRID2/FBLIM1/WNT4/SHANK1/PCLO/CLDN9/SNAI2/PKP3/ESAM/ADD2/CORO2B/FARP1/CLDN7/ANK2/FZD5/PKN2/CLDN15/ZNF703/SH3BP1/AGRN/FLCN/CLDN6/CLDN4/GJA4/SDC4/SEMA4…
GO_POTASSIUM_ION_TRANSPORT	go_potassium_ion_transport	220	0.479718	1.73065	7.06182e-06	0.000243836	0.000193037	2393	tags=20%, list=12%, signal=17%	HCN4/TMEM175/HCN2/KCNK7/KCNQ3/HCRT/TRPM5/CAV1/KCNK15/ADORA1/KCNH4/RNF207/KCNH2/KCNG1/AQP1/NOS3/KCNN2/KEL/WNK1/NOS1/DRD2/AKAP6/TMEM38A/ATP1B2/DRD3/FXYD4/KCNC3/KCND3/SLC9A5/GAL/NEDD4L/KCNK9/ANK2/SLC12A3/KCNK4/KCNK3/HPN/VAMP2/KCNG4/KCNQ5/KCNG2/KCNIP2/KCNH3
GO_PRERIBOSOME	go_preribosome	63	-0.57494	-2.03977	7.12518e-06	0.000244743	0.000193755	4991	tags=67%, list=25%, signal=50%	MDN1/UTP23/PRKDC/RRS1/KRR1/NOB1/MRTO4/BYSL/UTP14C/WDR36/UTP14A/WDR12/SRFBP1/NOC2L/IMP3/RRP1B/FBL/IMP4/TSR1/BMS1/RIOK1/MAK16/LAS1L/FCF1/RIOK2/PWP2/WDR3/FTSJ3/RSL1D1/NOP56/EBNA1BP2/RPS7/LTV1/EMG1/WDR37/MPHOSPH10/NIP7/XRCC5/NGDN/UTP6/UTP3/UTP18
GO_TRANSFERASE_COMPLEX_TRANSFERRING_PHOSPHORUS_CONTAINING_GROUPS	go_transferase_complex_transferring_phosphorus_containing_groups	229	-0.391615	-1.70778	7.2046e-06	0.000246188	0.000194899	4952	tags=42%, list=25%, signal=32%	PHKA2/PFKP/POLR3B/CDK9/MMS19/PAF1/POLD1/CCNH/GTF2B/PIK3R5/TAF4/PRIM2/PIK3CB/POLD3/RB1CC1/POLR2G/CCNT2/CDK7/POLR2D/TAF12/GTF2H5/REV3L/TWISTNB/CDK4/POLA1/CKS2/GTF2F1/BECN1/PRKAR1A/MNAT1/PIK3C3/UVRAG/MAP3K7/CCND2/POLR3F/PIK3R1/POLR3K/PRPSAP2/TBC1D5/PIK3CG/CDK6/POLE4/CCNG1/PFKM/TAF1/PRPSAP1/TAF6/RB1/TAF2/PCNA/WDR41/SOCS2/ZNRD1/LAS1L/RTF1/LEO1/TBP/PIK3CD/GTF2A2/KAT2A/IFIT5/C9orf72/PIK3C2B/TAF9/PRKAG2/…
GO_POTASSIUM_ION_TRANSMEMBRANE_TRANSPORTER_ACTIVITY	go_potassium_ion_transmembrane_transporter_activity	146	0.536272	1.85957	7.29092e-06	0.000247854	0.000196218	2393	tags=19%, list=12%, signal=17%	HCN4/TMEM175/HCN2/KCNK7/KCNQ3/TRPM5/KCNK15/KCNH4/KCNH2/KCNG1/AQP1/KCNN2/TMEM38A/GRIK5/ATP1B2/FXYD4/KCNC3/KCND3/SLC9A5/KCNK9/SLC12A3/KCNK4/KCNK3/KCNG4/KCNQ5/KCNG2/KCNIP2/KCNH3
GO_CONDENSED_CHROMOSOME	go_condensed_chromosome	176	-0.419813	-1.73656	7.87417e-06	0.000266308	0.000210828	5791	tags=49%, list=29%, signal=35%	HORMAD1/BRCA1/PMF1/NDE1/CCNB1/HUS1/CLASP2/CLASP1/LRWD1/RAD51/FANCD2/ZWILCH/MLH3/CEBPB/DYNLT3/NDEL1/NUF2/REC8/SMC2/SMC4/NUP37/RRS1/AHCTF1/BIRC5/NCAPG2/DCTN3/ADD3/BLM/SMC1A/RIF1/SMC5/HSF1/PHF6/STAG1/DYNC1LI1/SMARCA5/KIFAP3/DCTN5/PHF2/CENPH/RAD50/SPAG5/STAG2/STAG3L2/FBXO28/ZWINT/RAD21/NUP85/TP53BP1/SS18L1/NSMCE1/ZNF276/NUP43/CKAP5/MAD2L1/ZW10/KNTC1/SEH1L/NUP133/NSL1/ATRX/SMC6/EID3/MIS12/DSN1/ZNF207/…
GO_REGULATION_OF_CELL_CYCLE_G2_M_PHASE_TRANSITION	go_regulation_of_cell_cycle_g2_m_phase_transition	183	-0.408765	-1.70261	8.02108e-06	0.000269662	0.000213483	4941	tags=44%, list=25%, signal=33%	DCTN2/CEP72/PSMC1/UIMC1/CSNK1E/DYNLL1/DCTN3/PSMB7/CENPJ/BLM/PSME3/PCNT/PAFAH1B1/PSMB5/ODF2/CEP152/PSME1/PCM1/PSMD7/AKAP9/CDK4/MAPRE1/PKIA/SYF2/RAD21/PSMA6/PSMA7/PSMB6/PAXIP1/CEP78/PSMB3/NBN/RAD17/DONSON/BRCC3/AVEN/USP47/CKAP5/PSMB4/SFI1/CDK5RAP3/PSMD12/NPM1/PSMD5/PSMD1/PSMB2/CUL1/PSMA1/PSMD13/PSMA2/SIN3A/FOXN3/NAE1/ATM/ALMS1/TAOK3/PSMD11/PSMB1/PSMD10/TRIM39/TOPBP1/PSMA4/RCC2/PSMD14/DYNC1I2/RNASEH…
GO_REGULATION_OF_CELL_CYCLE_PHASE_TRANSITION	go_regulation_of_cell_cycle_phase_transition	395	-0.341708	-1.56126	8.05509e-06	0.000269662	0.000213483	5165	tags=40%, list=26%, signal=30%	DBF4/ANAPC5/MECP2/RIPK1/LSM10/APPL1/DCTN2/PRKDC/CEP72/TRIAP1/PSMC1/PAF1/ANAPC7/UIMC1/UBE2E2/LCMT1/CSNK1E/DYNLL1/DCTN3/PSMB7/CUL4A/CENPJ/BLM/PSME3/DDX3X/PCNT/PAFAH1B1/PSMB5/ODF2/PCBP4/DYNC1LI1/CEP152/PSME1/TMEM14B/PCM1/PSMD7/AKAP9/MDM4/CDK4/CUL4B/MAPRE1/PKIA/CRADD/SYF2/XPC/RAD21/PCID2/PLRG1/PSMA6/ZFP36L2/PSMA7/UBE2D1/ID2/PSMB6/PAXIP1/ANAPC10/SENP2/BID/PRMT2/CEP78/PSMB3/NBN/CCND2/RAD17/DONSON/BRCC3…
GO_MITOCHONDRIAL_RESPIRATORY_CHAIN_COMPLEX_ASSEMBLY	go_mitochondrial_respiratory_chain_complex_assembly	67	-0.558738	-2.01896	8.09756e-06	0.000269714	0.000213524	4592	tags=64%, list=23%, signal=49%	NDUFA13/NDUFB8/OXA1L/SCO2/NDUFAF2/NDUFC1/NDUFA7/LYRM7/TFAM/ACAD9/NDUFS3/NDUFB9/NDUFS5/BCS1L/NDUFV2/COX17/NDUFS6/FASTKD3/COX18/TTC19/COX19/NDUFS1/OMA1/NDUFA1/NDUFB4/NDUFA10/NDUFA6/TMEM126A/NDUFAB1/SAMM50/COX16/NDUFA8/C12orf73/NDUFA9/CHCHD4/SLC25A33/NDUFB5/NDUFC2/NDUFB2/SCO1/NDUFAF1/TMEM126B/AIFM1
GO_POSITIVE_REGULATION_OF_DNA_BIOSYNTHETIC_PROCESS	go_positive_regulation_of_dna_biosynthetic_process	64	-0.563338	-1.9925	8.2279e-06	0.000272678	0.000215871	3668	tags=48%, list=19%, signal=40%	CHTF18/FBXO4/MYC/MAP3K4/CTNNB1/CCT3/RFC5/POT1/RFC4/PCNA/PARN/TCP1/DKC1/ATM/NVL/PRKCQ/ATR/HMBOX1/PTGES3/MAPKAPK5/HSP90AB1/CCT4/HNRNPD/CCT7/CCT6A/CCT2/HNRNPA2B1/XRCC5/POLG2/HNRNPA1/HSP90AA1
GO_G_PROTEIN_COUPLED_AMINE_RECEPTOR_ACTIVITY	go_g_protein_coupled_amine_receptor_activity	44	0.699439	2.04817	8.59758e-06	0.000283505	0.000224442	1065	tags=23%, list=5%, signal=22%	OR10H2/HTR1B/ADRA1D/ADRB3/TAAR2/DRD4/TAAR5/CHRM1/HRH3/HRH2
GO_REGULATION_OF_SENSORY_PERCEPTION	go_regulation_of_sensory_perception	32	0.749732	2.06001	8.77228e-06	0.000287827	0.000227863	1705	tags=28%, list=9%, signal=26%	GRIN2D/SMR3A/P2RX3/OXT/OPRL1/CACNB3/ADORA1/MGLL/OPRD1
GO_SPINAL_CORD_DEVELOPMENT	go_spinal_cord_development	100	0.571192	1.89	9.057e-06	0.000295698	0.000234094	2434	tags=21%, list=12%, signal=19%	EVX1/FOXB1/NEUROG3/PHOX2A/DAB1/LHX1/SOX1/ERCC2/LBX1/CHRD/DCTN1/SOX13/ACTL6B/GSX1/GDNF/TAL1/PAX7/RFX4/IFT172/VLDLR/SHH
GO_GENE_SILENCING	go_gene_silencing	177	-0.415174	-1.71756	9.40732e-06	0.000305499	0.000241854	5090	tags=48%, list=26%, signal=36%	MECP2/RIPK1/NUP37/XPO5/MIER1/PPM1D/UBR2/PIWIL4/NUP210/POLR2G/ADAR/PABPC1/RIF1/POLR2D/DDX17/ERI1/NUP153/RAE1/FAM172A/DICER1/PPP3CA/PUM2/NCOR2/SEC13/NUP85/SMCHD1/BMI1/RAN/RBM4/TNRC6B/CNOT6/NUP43/ZC3H7A/NUP205/FXR1/HIRA/TSNAX/NUP35/CNOT10/SEH1L/MORF4L1/PUM1/BCDIN3D/SMAD2/EZH1/NUP160/TSN/SIN3A/ELAVL1/NUP133/MRPL44/HELZ/FMR1/NUP93/NCBP1/ATAD2B/NUP54/PRKRA/NUP88/MORF4L2/SIRT1/CLP1/POLR2H/NUP50/DND1/KCN…
GO_PEPTIDASE_COMPLEX	go_peptidase_complex	84	-0.518806	-1.95996	9.44985e-06	0.000305499	0.000241854	5338	tags=65%, list=27%, signal=48%	PSMB9/VCP/IDE/PSMC1/SPG7/ENY2/PIGT/PSMB7/PSME3/PSMB5/UBR1/TAF12/UCHL5/SPCS3/PIGK/PSME1/PSMD7/TXNL1/UBE3A/PSMA6/ZFAND2A/PSMA7/PSMB6/PSMB3/SPCS1/PSMB4/PSMD12/PSMD5/USP14/PSMD1/SEC11B/PSMB2/PAAF1/PSMA1/PSMD13/PSMA2/AFG3L2/PSMD11/PSMB1/PSMD10/TAF9/SEC11A/PSMA4/PSMD14/PSMC6/PSME2/PSMC2/SPCS2/TRRAP/PSMD3/PSMA3/PSMA5/PSMD6/SEC11C/PSMC5
GO_DNA_DEPENDENT_ATPASE_ACTIVITY	go_dna_dependent_atpase_activity	98	-0.494731	-1.90389	1.02172e-05	0.000328694	0.000260216	4323	tags=50%, list=22%, signal=39%	IGHMBP2/BLM/HLTF/SMARCAL1/CDK7/DDX3X/RFC2/CHD7/CHD6/SMARCA5/BPTF/ACTR8/RAD54L2/RECQL/MSH3/CHTF18/RAD50/HELB/ASCC3/SMARCA4/SMARCAD1/G3BP1/NBN/RFC5/RAD17/XRCC6/CHD4/CHD1L/RBBP4/SETX/RFC4/DHX36/BTAF1/ATRX/MSH6/INO80/CHD1/SUPV3L1/ANXA1/MCM6/SMARCA2/ERCC3/WRNIP1/TOP2B/MSH2/MCM3/GTF2F2/XRCC5/DHX9
GO_POSTSYNAPTIC_DENSITY_MEMBRANE	go_postsynaptic_density_membrane	83	0.593705	1.92473	1.0826e-05	0.000346588	0.000274383	2163	tags=25%, list=11%, signal=23%	GRIN2D/GRIN1/TIAM1/PRR7/CNIH2/CHRM1/CACNG8/GRIN2C/CACNG5/CACNA1C/EFNB3/LRFN1/CNKSR2/GRID2/GRIK5/DLG4/DRD3/OPRD1/CACNG4/LIN7B/CACNG3
GO_NEGATIVE_REGULATION_OF_CELL_CYCLE_PHASE_TRANSITION	go_negative_regulation_of_cell_cycle_phase_transition	218	-0.396684	-1.71383	1.17731e-05	0.00037509	0.000296947	3649	tags=39%, list=18%, signal=32%	BLM/PSME3/PSMB5/PCBP4/DYNC1LI1/PSME1/PSMD7/MDM4/CDK4/CRADD/SYF2/RAD21/PCID2/PSMA6/ZFP36L2/PSMA7/PSMB6/PRMT2/PSMB3/NBN/RAD17/DONSON/BRCC3/AVEN/USP47/CNOT6/PSMB4/MAD2L1/CDK5RAP3/CDK6/PSMD12/PSMD5/PSMD1/PSMB2/ZW10/CNOT10/RB1/PCNA/CUL1/PSMA1/PSMD13/BRD7/BTN2A2/NACC2/PSMA2/FOXN3/NAE1/ZNF655/DUSP1/ATM/IK/TAOK3/PSMD11/PSMB1/PSMD10/ZNF207/TRIM39/BTG2/TOPBP1/CDC73/PSMA4/PSMD14/PSMC6/PSME2/PSMC2/RPS27L/BUB…
GO_NEGATIVE_REGULATION_OF_CELL_CYCLE_G2_M_PHASE_TRANSITION	go_negative_regulation_of_cell_cycle_g2_m_phase_transition	92	-0.504918	-1.91429	1.29746e-05	0.000411384	0.000325679	4432	tags=53%, list=22%, signal=42%	PSMB7/BLM/PSME3/PSMB5/PSME1/PSMD7/SYF2/RAD21/PSMA6/PSMA7/PSMB6/PSMB3/NBN/RAD17/DONSON/BRCC3/AVEN/USP47/PSMB4/CDK5RAP3/PSMD12/PSMD5/PSMD1/PSMB2/CUL1/PSMA1/PSMD13/PSMA2/FOXN3/NAE1/ATM/TAOK3/PSMD11/PSMB1/PSMD10/TRIM39/TOPBP1/PSMA4/PSMD14/PSMC6/PSME2/PSMC2/PSMD3/PSMA3/RINT1/PSMA5/PSMD6/ZNF830/PSMC5
GO_MAIN_AXON	go_main_axon	64	0.631702	1.95878	1.32784e-05	0.000419	0.000331709	3309	tags=34%, list=17%, signal=29%	THY1/KCNQ3/TIAM1/CNTNAP1/ADORA1/TRIM46/SPTBN4/ANK1/APBB1/GJC2/UCN3/MAP1A/DLG4/NAV1/SIRT2/PARD3/UCN/MAG/CNTN2/DNM1/CCK/MAPT
GO_SODIUM_CHANNEL_ACTIVITY	go_sodium_channel_activity	39	0.713031	2.04322	1.38656e-05	0.000435444	0.000344728	2164	tags=21%, list=11%, signal=18%	HCN4/HCN2/TRPM5/CACNA1I/CACNA1H/SCN3B/GRIK5/SCNN1B
GO_CELL_CYCLE_CHECKPOINT	go_cell_cycle_checkpoint	190	-0.40446	-1.7088	1.43303e-05	0.000447907	0.000354593	6504	tags=52%, list=33%, signal=35%	HORMAD1/BRCA1/CNOT2/CNOT4/EME2/TAOK1/EP300/FEM1B/CCNB1/HUS1/PLAGL1/TIPIN/MAD2L1BP/HRAS/CNOT6L/FANCD2/ZWILCH/WAC/INTS3/TIPRL/CRY1/MAPK14/DCLRE1B/CDKN1B/ATF2/INTS7/PRKDC/PRCC/TRIAP1/ETAA1/UIMC1/ERCC6/LCMT1/CUL4A/BLM/TIMELESS/PCBP4/DYNC1LI1/MDM4/CDC5L/DLG1/CRADD/SYF2/ZWINT/FBXO4/XPC/USP28/PCID2/CHFR/PTPN11/TP53BP1/NBN/RAD17/RPA4/DONSON/BRCC3/CLOCK/CNOT6/MAD2L1/CDK5RAP3/PEA15/ZW10/KNTC1/PPP1R10/CNOT1…
GO_IRON_ION_BINDING	go_iron_ion_binding	132	0.527647	1.8135	1.48169e-05	0.00046093	0.000364904	2430	tags=30%, list=12%, signal=26%	HBZ/ALOXE3/CYP2W1/CYP3A43/CYP11B1/HBQ1/CYP2B6/CYP2F1/TH/SNCA/CYP21A2/ALOX12/HBA2/CYP24A1/FECH/CYP4A11/FTL/HAAO/CYP3A5/ALOX15B/TBXAS1/MIOX/HBA1/CYGB/CYP26A1/CYP7B1/LCN2/CYP2D6/CYP2A13/CYP4F22/CYP2S1/FTH1/ALOX12B/HEPH/PLOD1/CYP4F2/ACP5/FTHL17/CYP8B1
GO_RECOMBINATIONAL_REPAIR	go_recombinational_repair	99	-0.486042	-1.86666	1.52791e-05	0.000472199	0.000373825	7264	tags=70%, list=37%, signal=44%	RAD51AP1/TERF2IP/WRN/RAD54L/MCM7/MCM8/RFWD3/ARID2/BRCA1/RAD51C/FIGNL1/HUS1/XRCC1/MCM5/RBBP8/GINS2/RAD51/ZNF365/REC8/FANCM/ZFYVE26/MCM9/NUCKS1/MMS19/FEN1/USP51/ERCC6/ACTR2/BLM/RIF1/SMC5/TIMELESS/PALB2/SFPQ/REV3L/RECQL/SAMHD1/RAD50/RNF138/HELB/RAD21/RPA1/TP53BP1/SMCHD1/NBN/RPA4/RPA3/NSMCE1/SETD2/NIPBL/MORF4L1/WDR48/ATM/YY1/INO80/PPP4R2/ZSWIM7/NSMCE2/PSMD14/PARP1/UBE2N/MCM6/MAGEF1/PPP4C/RPA2/MCM3/FU…
GO_HEMOGLOBIN_COMPLEX	go_hemoglobin_complex	10	0.923198	1.95714	1.53223e-05	0.000472199	0.000373825	1526	tags=100%, list=8%, signal=92%	HBZ/HBQ1/HBM/CYB5R3/HBG1/HBD/HBE1/HBA2/HBB/HBA1
GO_TRANSCRIPTION_COREGULATOR_ACTIVITY	go_transcription_coregulator_activity	437	-0.324921	-1.49269	1.55239e-05	0.000474379	0.00037555	5097	tags=42%, list=26%, signal=32%	PRMT5/TMF1/MECP2/PIAS2/HSBP1/PRPF6/RIPK3/JUP/MIER1/MED26/MED19/MMS19/ASXL1/CITED2/ENY2/PARP15/ZNF451/UXT/TSG101/MED27/SLC30A9/MED22/BIRC2/C1D/ZMYND11/ARRB1/CENPJ/MAGED1/PARK7/TRIM28/TOB1/PARP14/MED30/DDX17/MED1/DDX54/TAF12/ZNF281/SF1/BCL10/NAB1/SFMBT1/SS18L2/ZNF410/GON4L/ZXDC/PHF2/RFXAP/MAP3K10/SUPT7L/JMJD1C/GMNN/NOTCH1/ID3/TRERF1/KAT5/THRAP3/MED17/PBXIP1/NPAT/XPC/EWSR1/HTATIP2/MTDH/CD3D/UBE3A/NC…
GO_CYSTEINE_TYPE_PEPTIDASE_ACTIVITY	go_cysteine_type_peptidase_activity	109	-0.481437	-1.89034	1.55369e-05	0.000474379	0.00037555	5774	tags=53%, list=29%, signal=38%	ATG4A/CASP6/USP13/USP5/USP9X/USP25/CTSK/UCHL3/SENP1/USP37/SENP6/GGH/USP40/CAPN7/ATG4C/PIGK/SENP7/MALT1/USP35/USPL1/SENP3/CAPN3/USP28/CTSO/USP48/USP33/USP36/USP7/SENP2/CTSW/USP8/CASP9/CASP10/USP34/USP47/USP42/USP14/CTSF/CTSH/CFLAR/CTSC/UFSP2/COPS5/SCRN1/SENP5/USP18/CAPN2/ATG4B/CASP1/PDIA3/CASP7/COPS4/USP24/BLMH/USP16/USP1/CLC/CTSS
GO_NEGATIVE_REGULATION_OF_CELL_CYCLE_PROCESS	go_negative_regulation_of_cell_cycle_process	297	-0.363858	-1.62575	1.56098e-05	0.000474408	0.000375573	3649	tags=34%, list=18%, signal=28%	MDM4/CDK4/EVI2B/CRADD/SYF2/TRIM37/RNF2/PCGF6/RAD21/PRKAR1A/PCID2/PSMA6/ZFP36L2/PSMA7/PSMB6/RBM14/RPL23/BMI1/PRMT2/PSMB3/NBN/RAD17/DONSON/RING1/BRCC3/AVEN/USP47/CNOT6/YAF2/TERF1/PSMB4/MAD2L1/CDK5RAP3/CDK6/RBBP4/PSMD12/NPM1/PSMD5/PSMD1/PSMB2/ZW10/PPP1R10/CNOT10/RB1/PCNA/CUL1/PSMA1/PSMD13/BRD7/ZNF268/BTN2A2/NACC2/PSMA2/FOXN3/NAE1/ZNF655/ATRX/DUSP1/ATM/KAT2A/IK/TAOK3/PSMD11/APAF1/PSMB1/PSMD10/ZNF207/…
GO_ADENYLATE_CYCLASE_INHIBITING_G_PROTEIN_COUPLED_RECEPTOR_SIGNALING_PATHWAY	go_adenylate_cyclase_inhibiting_g_protein_coupled_receptor_signaling_pathway	80	0.596051	1.92418	1.68021e-05	0.000508301	0.000402406	1732	tags=24%, list=9%, signal=22%	FFAR3/HTR1B/OXER1/OPRL1/CORT/DRD4/ADORA1/CHRM1/HRH3/GPR37/PALM/SSTR2/GABBR1/DRD2/GPR37L1/INSL3/DRD3/OPRD1/PDE2A
GO_SITE_OF_DNA_DAMAGE	go_site_of_dna_damage	63	-0.562372	-1.99518	1.75285e-05	0.000527857	0.000417887	6795	tags=73%, list=34%, signal=48%	POLK/RFWD3/PHF1/ARPC4/RNF8/ARPC3/HUS1/RBBP8/CBX1/RAD51/ARPC2/CUL5/VCP/POLH/ATF2/ERCC6/PARP3/ACTR2/SMARCAL1/RIF1/SMC5/TIMELESS/ARPC1A/SAMHD1/RAD50/RNF138/HELB/XPC/RPA1/SMARCAD1/TP53BP1/SMCHD1/NBN/RPA4/RPA3/SIRT7/SMC6/PARP9/ACTR3/PARP1/RPA2/RNF169/CBX3/SLFN11/XRCC5/WDR70
GO_PHASIC_SMOOTH_MUSCLE_CONTRACTION	go_phasic_smooth_muscle_contraction	19	0.821899	2.01645	1.88887e-05	0.000565885	0.000447993	1447	tags=42%, list=7%, signal=39%	NEUROG1/P2RX3/GHSR/TACR2/P2RX2/SSTR2/DRD2/GDNF
GO_ANTIGEN_PROCESSING_AND_PRESENTATION_OF_PEPTIDE_ANTIGEN	go_antigen_processing_and_presentation_of_peptide_antigen	186	-0.403351	-1.69617	1.90204e-05	0.000565885	0.000447993	5375	tags=49%, list=27%, signal=36%	MFSD6/PSMB9/HLA-DQA1/FCGR1B/IDE/CAPZA2/KLC1/AP2A2/DCTN2/PSMC1/KIF2A/TRAF6/HLA-DMA/DYNLL1/DCTN3/PSMB7/B2M/PSME3/DCTN4/PSMB5/ACTR10/DYNC1LI1/PSME1/KIFAP3/DCTN5/PSMD7/TAP1/SEC31A/AP1G1/PSMA6/SEC13/PSMA7/PSMB6/SAR1B/CD74/SEC24B/PSMB3/RACGAP1/HLA-DRB1/ERAP2/PSMB4/PSMD12/CLTC/PSMD5/HLA-DPA1/CLEC4A/PSMD1/PSMB2/HLA-DRB5/CTSF/FCGR2B/PSMA1/PSMD13/PSMA2/DYNC1LI2/PSMD11/PSMB1/MR1/SEC24C/PSMD10/HLA-DQA2/CANX/…
GO_RESPONSE_TO_VIRUS	go_response_to_virus	308	-0.356667	-1.60336	1.90487e-05	0.000565885	0.000447993	7024	tags=56%, list=36%, signal=37%	APOBEC3B/DDX41/BATF3/BCL2/ARF1/LGALS8/IRAK3/CXCR4/IKBKB/NPLOC4/CFL1/IRF3/STAT2/DDX58/ATG7/MAP3K14/EIF2AK2/ZMPSTE24/POLR3C/IRF2/RNF135/IFITM1/ZCCHC3/NLRX1/ADARB1/EEF1G/HTRA1/TBK1/IFNGR1/POLR3D/IKBKE/ITCH/ANKRD17/POLR3E/ZNF175/ISG20/BCL3/LILRB1/RNF216/MAPK14/IL2RA/IFNG/IFIT3/ABCE1/DDIT4/AIM2/EXOSC5/RIPK3/TLR7/NLRC5/IFIT2/POLR3B/IFI16/ISG15/HERC5/TNFAIP3/NPC2/ELMOD2/BANF1/BIRC2/CCT5/ZMYND11/MICA/IL4…
GO_TYPE_I_INTERFERON_PRODUCTION	go_type_i_interferon_production	117	-0.465393	-1.84779	1.96738e-05	0.000581834	0.000460619	6816	tags=62%, list=35%, signal=41%	NPLOC4/IRF3/DDX58/POLR3C/RNF135/ZCCHC3/NLRX1/EP300/TBK1/TRAIP/REL/POLR3D/IKBKE/ITCH/POLR3E/LILRB1/POLR2K/NFKB1/RNF216/TLR7/NLRC5/PRKDC/POLR3B/IFI16/ISG15/HERC5/TNFAIP3/TRIM21/SYK/DDX3X/PLCG2/MYD88/POLA1/PPM1B/TRIM56/PTPN11/TLR4/G3BP1/CTNNB1/POLR3F/XRCC6/POLR3K/TRIM32/TRAF3/PQBP1/SETD2/RELB/TRAF3IP1/TLR8/HAVCR2/DHX36/AZI2/LRRFIP1/YY1/RNF125/ZBTB20/PTPN22/CHUK/IFIH1/POLR2H/TRIM38/HSPD1/POLR3GL/POLR…
GO_MONOVALENT_INORGANIC_CATION_TRANSMEMBRANE_TRANSPORTER_ACTIVITY	go_monovalent_inorganic_cation_transmembrane_transporter_activity	333	0.439743	1.64512	2.07696e-05	0.000611499	0.000484105	3058	tags=19%, list=15%, signal=16%	SLC34A3/HCN4/COX6A2/TMEM175/HCN2/KCNK7/KCNQ3/SLC17A7/SLC34A1/TRPM5/SLC6A8/ATP6V1G2/SLC36A3/SLC5A2/SLC6A5/KCNK15/ATP6V0C/CACNA1I/KCNH4/CACNA1H/KCNH2/KCNG1/SCN3B/AQP1/KCNN2/RHBG/RHCE/TMEM38A/GRIK5/ATP1B2/COX6B1/FXYD4/KCNC3/KCND3/SLC9A5/KCNK9/SLC12A3/KCNK4/KCNK3/SLC36A1/KCNG4/SLC11A1/SCNN1B/SLC6A9/SLC22A1/KCNQ5/KCNG2/KCNIP2/KCNH3/SLC4A5/OTOP2/SLC17A4/COX7A1/ABCC8/SLC4A8/FXYD2/SLC13A2/SLC32A1/KCNT1/S…
GO_PROTEIN_LOCALIZATION_TO_CHROMOSOME_TELOMERIC_REGION	go_protein_localization_to_chromosome_telomeric_region	27	-0.683036	-1.98886	2.10781e-05	0.000617822	0.00048911	2965	tags=59%, list=15%, signal=50%	CCT3/TINF2/TERF1/POT1/TCP1/DKC1/ATRX/ATM/ATR/TERF2/CCT4/CCT7/CCT6A/CCT2/XRCC5/GNL3
GO_NIK_NF_KAPPAB_SIGNALING	go_nik_nf_kappab_signaling	158	-0.421777	-1.73863	2.19289e-05	0.000639915	0.0005066	4520	tags=44%, list=23%, signal=34%	BIRC2/TRAF6/PSMB7/PSME3/DDX3X/PSMB5/RC3H1/IL1B/LITAF/PSME1/DICER1/MALT1/PSMD7/IL18R1/NLRP3/TRADD/RPS3/PSMA6/PPM1B/PSMA7/IL18/PSMB6/CD86/TLR4/PSMB3/MAP3K7/NOD1/CHI3L1/COPS8/TNFRSF10A/RELB/NR3C2/PSMB4/PSMD12/PSMD5/PSMD1/PSMB2/CUL1/HAVCR2/PSMA1/PSMD13/PSMA2/TNFRSF10B/BIRC3/PSMD11/PSMB1/PSMD10/PTPN22/CHUK/PHB/PSMA4/PSMD14/PSMC6/PSME2/PSMC2/HMGB1/ZC3H12A/PPP4C/RASSF2/PSMD3/PSMA3/PDCD4/TRIM44/ZFP91/CYL…
GO_REGULATION_OF_PROTEIN_STABILITY	go_regulation_of_protein_stability	262	-0.360727	-1.60369	2.22304e-05	0.000645858	0.000511305	4757	tags=42%, list=24%, signal=32%	CCNH/VPS35/PRNP/TRIM21/USP3/EPHA4/USP40/CCT5/SREBF1/SERF1B/PARK7/OTUD3/CDK7/COG7/CAMLG/CDC37/ASGR2/USP19/ATP1B1/PEX6/LRRK2/MDM4/CREBL2/FBXO4/MORC3/CAPN3/USP28/USP4/LAMP2/USP33/USP36/CHFR/SMAD7/RPL23/USP7/COG3/SENP2/CMTM6/USP8/CCT3/PIK3R1/MTMR9/PYHIN1/CRTAP/HSP90AB3P/USP47/HIP1R/RNF149/DDRGK1/TRIM24/FBXW7/DERL1/TAF1/ZBED3/RTN4/CTSH/TCP1/STX12/DDOST/GOLGA7/PDCL3/KAT2A/GGA3/ZNF207/RPL11/TRIM39/PPIB/…
GO_MUSCLE_CONTRACTION	go_muscle_contraction	333	0.438312	1.63977	2.42052e-05	0.000700145	0.000554283	3267	tags=24%, list=17%, signal=21%	NEUROG1/HCN4/P2RX3/OXT/SLC6A8/HRC/NKX2-5/GHSR/TACR2/P2RX2/MYH14/CAV1/TMOD1/MYL4/TACR1/MYBPC2/ALDOA/ADORA1/CHRNB2/OXTR/CLCN1/MAP2K3/TBXA2R/RNF207/CACNA1H/LMOD1/CHGA/KCNH2/SORBS1/SSTR2/MYL9/SCN3B/STC1/HSPB6/CACNA1C/ITGB5/FKBP1B/KCNN2/NOS1/DRD2/GDNF/ACTC1/TNNI1/TMEM38A/MYLK/TPM1/SORBS3/KCND3/SNTA1/NEDD4L/ANK2/PLA2G6/CNN1/CHRND/KCNIP2/UCN/EEF2/TNNC2/TNNI3/CHRNE/MYL5/EMD/VEGFB/MYL7/STAC2/DYSF/HTR1D/DM…
GO_INTRINSIC_COMPONENT_OF_POSTSYNAPTIC_MEMBRANE	go_intrinsic_component_of_postsynaptic_membrane	115	0.553625	1.87363	2.4445e-05	0.000703995	0.00055733	3874	tags=32%, list=20%, signal=26%	GRIN1/PRRT1/GABRB2/ADORA1/CHRNB2/CNIH2/CHRM1/CACNG5/EFNB3/DRD2/LRFN1/GRID2/GRIK5/DRD3/OPRD1/KCND3/CACNG4/GABRA3/HTR3A/CHRND/CACNG3/SLC6A9/NLGN2/CHRNE/CDH9/SLC6A4/ADRA2C/GABRA1/CNTN2/CLSTN2/NRP1/PTPRO/CACNG2/GRIN2A/NETO1/CHRNA1/NTRK3
GO_NUCLEASE_ACTIVITY	go_nuclease_activity	171	-0.41314	-1.707	2.46877e-05	0.000707893	0.000560417	6425	tags=51%, list=33%, signal=35%	RAD51C/CNOT2/EME2/PPP1R8/POP1/AEN/XRCC1/DIS3/RBBP8/DFFB/ISG20/CNOT6L/DCLRE1A/SND1/RPP21/DCLRE1B/RCL1/XRN1/FANCM/EXOSC5/EXOSC10/POLD1/TOE1/LACTB2/FEN1/ANG/TSEN34/PLD6/TATDN3/NOB1/EXOSC2/TATDN1/PNPT1/ERI1/RPP38/RPP40/RPP14/DICER1/RNASEH1/SAMHD1/RAD50/DIS3L/PMS2/RPS3/DCPS/RNASEL/ELAC2/PAN2/G3BP1/RNASE4/DDX1/OGG1/DBR1/CNOT6/MBD4/POP4/EXOSC7/TSEN2/TSNAX/PARN/DNASE1L1/LAS1L/TDP1/NME1/TSN/MRPL44/ASTE1/T…
GO_S_ADENOSYLMETHIONINE_DEPENDENT_METHYLTRANSFERASE_ACTIVITY	go_s_adenosylmethionine_dependent_methyltransferase_activity	106	-0.483458	-1.88989	2.54064e-05	0.000725348	0.000574235	6247	tags=57%, list=32%, signal=39%	ICMT/ASMT/PCMTD2/METTL2A/DNMT3B/NSUN5/WDR5/METTL2B/ASH1L/PRMT7/COMTD1/CXXC1/EHMT1/FBXO11/TRMT61B/PRMT5/SUZ12/TFB1M/ASH2L/THUMPD2/LCMT1/NOP2/METTL4/TRMT2B/METTL6/SETD1B/TPMT/SETD4/WDR82/DPH5/PRMT2/PCMT1/TRMT1/FBL/THUMPD3/SETDB1/SETD2/METTL5/HNMT/TRMT6/COQ5/EZH1/TRMT11/METTL8/PRMT6/SETD6/TFB2M/FTSJ3/SETDB2/DNMT3A/EMG1/METTL3/SETD3/NSUN6/EZH2/EED/TARBP1/TRMT5/NSUN2/SMYD2
GO_POSITIVE_REGULATION_OF_INNATE_IMMUNE_RESPONSE	go_positive_regulation_of_innate_immune_response	194	-0.403091	-1.70489	2.69722e-05	0.000766099	0.000606496	5352	tags=52%, list=27%, signal=38%	ICAM2/PSMB9/AIM2/NCR3/LILRA2/NLRC5/PAK1/PRKDC/POLR3B/MNDA/PSMC1/IFI16/NLRC4/SYK/TRAF6/CLEC10A/PSMB7/PSME3/PSMB5/PLCG2/RPS19/MED1/CARD11/BCL10/SFPQ/PSME1/PRKACB/MALT1/PSMD7/FCN1/TXK/RASGRP1/LSM14A/PLSCR1/AP1G1/PSMA6/FADD/PSMA7/PSMB6/RBM14/TLR4/RAF1/SH2D1B/PSMB3/PDPK1/MAP3K7/POLR3F/XRCC6/PYHIN1/UBE2K/ADAM8/PQBP1/RELB/NRAS/PSMB4/CRTAM/PSMD12/PSMD5/CLEC4A/PSMD1/PSMB2/PSPC1/TLR8/CUL1/HAVCR2/PSMA1/PSMD…
GO_PATTERN_SPECIFICATION_PROCESS	go_pattern_specification_process	421	0.411742	1.55959	2.70661e-05	0.000766099	0.000606496	3562	tags=22%, list=18%, signal=19%	EVX1/NEUROG1/FOXB1/FOXC2/PROP1/SOX18/FOXH1/RARG/HES4/FKBP8/HES7/LHX1/EMX1/NKX2-5/IRX3/SOX1/SOX17/IRX4/WNT6/LBX1/TTC25/PCGF2/RNF207/CHRD/HOXA3/FOXC1/MESP1/APC2/FOXJ1/STC1/FOLR1/DLX2/SFRP2/GDNF/FOXD1/LFNG/VAX2/FOXA2/CFC1/PBX1/ALX3/RFNG/SSBP3/MICAL2/FZD5/PAX7/IRX1/PAX1/MSX1/FOXF1/RFX4/FRS2/MDFI/IFT172/ROR2/NR2F2/HOXB7/SHH/NEK8/NPHP3/MEIS1/HAND1/C9orf116/FUZ/NKX3-1/NDRG4/PCSK6/TBX1/SP8/SMO/NBL1/HOXB9…
GO_NUCLEAR_CHROMOSOME_TELOMERIC_REGION	go_nuclear_chromosome_telomeric_region	80	-0.510735	-1.90601	2.74755e-05	0.000774362	0.000613038	3826	tags=48%, list=19%, signal=38%	NHP2/RAD50/SSB/TOX4/RPA1/WDR82/TP53BP1/SMCHD1/NBN/XRCC6/TINF2/THOC2/TERF1/POT1/PPP1R10/PCNA/ATRX/ATM/DCLRE1C/ATR/HMBOX1/THOC1/CDC73/PARP1/TERF2/MCM6/WRNIP1/MSH2/APEX1/RPA2/MCM3/CBX3/POLR2B/XRCC5/GAR1/THOC3/PPP1CC/UPF1
GO_ACTIVATION_OF_INNATE_IMMUNE_RESPONSE	go_activation_of_innate_immune_response	131	-0.441067	-1.79231	2.80569e-05	0.000787385	0.000623348	5352	tags=56%, list=27%, signal=41%	ICAM2/PSMB9/AIM2/LILRA2/PAK1/PRKDC/MNDA/PSMC1/IFI16/NLRC4/SYK/TRAF6/CLEC10A/PSMB7/PSME3/PSMB5/PLCG2/CARD11/BCL10/SFPQ/PSME1/PRKACB/MALT1/PSMD7/FCN1/PSMA6/PSMA7/PSMB6/RBM14/TLR4/RAF1/PSMB3/PDPK1/MAP3K7/XRCC6/PYHIN1/PQBP1/RELB/NRAS/PSMB4/PSMD12/PSMD5/CLEC4A/PSMD1/PSMB2/PSPC1/CUL1/PSMA1/PSMD13/PSMA2/SIN3A/NONO/PSMD11/PSMB1/PSMD10/CLEC4E/CHUK/RPS6KA5/FYN/PSMA4/PSMD14/PSMC6/PSME2/PSMC2/HMGB1/KLRK1/PSM…
GO_INTERFERON_GAMMA_MEDIATED_SIGNALING_PATHWAY	go_interferon_gamma_mediated_signaling_pathway	89	-0.494478	-1.87998	2.84372e-05	0.000794674	0.000629118	6117	tags=57%, list=31%, signal=40%	IFNGR1/IFI30/IRF4/PIAS1/PRKCD/HLA-DRB4/IFNG/CIITA/NR1H3/HLA-DQA1/FCGR1B/NLRC5/CAMK2G/TRIM21/B2M/CDC37/PARP14/MED1/OAS3/CAMK2D/TXK/OAS2/IFNGR2/TRIM34/HLA-DRB1/TRIM68/JAK2/TRIM22/HLA-DPA1/CD44/IRF9/HLA-DRB5/PARP9/HLA-DQA2/GBP2/TRIM38/PTPN2/TRIM8/HSP90AB1/JAK1/HLA-DQB1/HLA-DPB1/NMI/SUMO1/GBP1/STAT1/OAS1/HLA-DRA/HLA-DRB3/IRF8/HLA-DQB2
GO_SPLICEOSOMAL_SNRNP_ASSEMBLY	go_spliceosomal_snrnp_assembly	35	-0.645329	-2.01434	2.87952e-05	0.000801283	0.00063435	6345	tags=86%, list=32%, signal=58%	LSM2/SNRPC/SART3/SNRPB/PRMT7/GEMIN7/PRMT5/PRPF6/SNRPE/CD2BP2/SART1/PRPF3/LSM4/GEMIN4/COIL/USP4/GEMIN5/SNRPF/SNRPG/SNUPN/SMN1/PRPF31/TGS1/WDR77/GEMIN6/SNRPD2/SNRPD3/SNRPD1/DDX20/CLNS1A
GO_HAPTOGLOBIN_HEMOGLOBIN_COMPLEX	go_haptoglobin_hemoglobin_complex	10	0.915042	1.93985	2.97431e-05	0.000824183	0.00065248	1526	tags=90%, list=8%, signal=83%	HBZ/HBQ1/HBM/HBG1/HBD/HBE1/HBA2/HBB/HBA1
GO_DNA_GEOMETRIC_CHANGE	go_dna_geometric_change	106	-0.480359	-1.87778	3.00226e-05	0.000826487	0.000654303	4598	tags=48%, list=23%, signal=37%	ERCC6/RPS27A/CUL4A/IGHMBP2/BLM/SMARCAL1/DDX3X/RFC2/CHD7/CHD6/GTF2H5/RAD54L2/RECQL/CHTF18/RAD50/CUL4B/HELB/XPC/ASCC3/RPA1/MNAT1/XPA/SMARCAD1/G3BP1/NBN/RFC5/XRCC6/CHD4/DDX1/CHD1L/SETX/POT1/RFC4/DHX36/ATRX/CHD1/SUPV3L1/PARP1/ANXA1/DDB2/MCM6/HMGB1/ERCC3/WRNIP1/GTF2H1/MCM3/GTF2F2/HNRNPA2B1/HMGB2/XRCC5/DHX9
GO_SOMATIC_RECOMBINATION_OF_IMMUNOGLOBULIN_GENE_SEGMENTS	go_somatic_recombination_of_immunoglobulin_gene_segments	49	-0.597458	-2.01981	3.00768e-05	0.000826487	0.000654303	4938	tags=49%, list=25%, signal=37%	PRKDC/CCR6/PARP3/IL4/RIF1/XRCC4/MSH3/PAXIP1/TP53BP1/NBN/SWAP70/EXOSC3/IL27RA/MSH6/THOC1/BATF/BCL6/CD28/HSPD1/PTPRC/MSH2/MLH1/TBX21/STAT6
GO_HISTONE_H3_K4_METHYLATION	go_histone_h3_k4_methylation	44	-0.610542	-2.01063	3.06549e-05	0.000838876	0.000664111	6498	tags=73%, list=33%, signal=49%	BRCA1/BCOR/TET2/ZNF335/DNMT3B/WDR5/ASH1L/CXXC1/DPY30/WDR5B/AUTS2/PIH1D1/ASH2L/RLF/BEND3/SETD1B/WDR82/PAXIP1/CTNNB1/GFI1/SMAD4/RTF1/GATA3/PRMT6/PYGO2/MYB/ARID4A/CTR9/SETD3/WDR61/SNW1/OGT
GO_NCRNA_3_END_PROCESSING	go_ncrna_3_end_processing	34	-0.648468	-2.00131	3.1696e-05	0.000860391	0.000681144	5120	tags=74%, list=26%, signal=55%	EXOSC5/EXOSC10/INTS7/TOE1/EXOSC2/RPS21/ERI1/INTS8/TRNT1/HSD17B10/INTS12/INTS6/SSB/ELAC2/POLR3K/FBL/EXOSC7/PTCD1/PARN/DKC1/EXOSC3/EXOSC9/LARP7/ELAC1/EXOSC8
GO_MIDBODY	go_midbody	156	-0.413831	-1.70994	3.17021e-05	0.000860391	0.000681144	5418	tags=44%, list=27%, signal=32%	MAK/EXOC4/RAP2A/NTNG2/ZFYVE26/PITPNM1/ARL8A/KEAP1/KLHL9/MICAL3/BIRC5/EXOC7/TSG101/USP3/PIK3CB/DCTN3/IQGAP1/EXOC6/ANXA11/URB2/ANXA2/EXOC3/AGAP2/TOPORS/SPAG5/UHMK1/PIK3C3/UVRAG/USP8/RACGAP1/RAN/SPAST/TTC19/GDI1/RDX/DTNBP1/RAB11FIP3/ARL2BP/RAB11FIP4/EXOC2/GNAI3/C6orf89/CHMP1B/ARF6/SVIL/ARL8B/HNRNPU/EXOC1/LYRM1/RCC2/RALA/PDCD6IP/CHMP4A/TXNDC9/RALB/VPS4B/BIRC6/WIZ/MITD1/NUP62/SCCPDH/KATNA1/RAB8A/CYLD/…
GO_PROTEIN_CONTAINING_COMPLEX_DISASSEMBLY	go_protein_containing_complex_disassembly	296	-0.358364	-1.5996	3.31077e-05	0.000894857	0.00070843	5439	tags=45%, list=28%, signal=33%	MRPL38/EPS8/MRPS17/ABCE1/AURKAIP1/DDIT4/VCP/AVIL/MRPL30/CAPZA2/MRRF/KLC1/CHMP5/TWF1/MRPL24/MRPL21/MRPS26/FYCO1/MRPL10/KIF2A/MICAL3/TSG101/LIMA1/OXA1L/MRPS18A/MRPL13/MRPL52/GSPT2/ADD3/SPTBN1/MRPL27/MRPL43/PHF23/AXIN1/VPS16/FRAT2/WDR1/MRPS21/MRPL41/C12orf65/MFSD8/KIF5B/NSF/STMN3/MRPS24/SNAPIN/ETF1/SMARCA4/SMARCD2/LAMP2/DHX8/MRPL40/DVL2/RPL23/MYC/OGFOD1/VILL/UVRAG/CTNNB1/FZD2/MRPL36/VTA1/GLE1/CKAP5/…
GO_TELOMERIC_DNA_BINDING	go_telomeric_dna_binding	32	-0.6555	-1.99019	3.54327e-05	0.000953791	0.000755086	3653	tags=59%, list=18%, signal=48%	RAD50/RPA1/TP53BP1/XRCC6/TINF2/TERF1/POT1/HMBOX1/TERF2/HNRNPD/APEX1/RPA2/UPF2/HNRNPA2B1/XRCC5/UPF3A/HNRNPA1/NCL/UPF1
GO_PROTEIN_SUMOYLATION	go_protein_sumoylation	74	-0.528666	-1.94754	3.65376e-05	0.000979534	0.000775466	5262	tags=61%, list=27%, signal=45%	NUP155/RWDD3/BCL11A/PIAS2/NUP37/SENP1/SENP6/ZNF451/NUP210/PARK7/TRIM28/NUP153/ZBED1/RAE1/TOPORS/CAPN3/NUP85/SENP2/CTNNB1/SUMO3/NUP43/SAE1/NUP205/NUP35/SEH1L/NUP160/NUP133/SENP5/NUP93/SUMO2/NUP54/NUP88/NSMCE2/IFIH1/ARNT/HMG20A/NUP50/RANBP2/SUMO1/NUP107/TPR/NUP62/UBA2/RNF4/GNL3
GO_VENTRAL_SPINAL_CORD_INTERNEURON_DIFFERENTIATION	go_ventral_spinal_cord_interneuron_differentiation	16	0.823997	1.93888	3.71559e-05	0.000992078	0.000785397	432	tags=12%, list=2%, signal=12%	EVX1/SOX1
GO_CELL_FATE_SPECIFICATION_INVOLVED_IN_PATTERN_SPECIFICATION	go_cell_fate_specification_involved_in_pattern_specification	10	0.911463	1.93227	3.81657e-05	0.00101164	0.000800883	432	tags=20%, list=2%, signal=20%	EVX1/SOX1
GO_VENTRAL_SPINAL_CORD_DEVELOPMENT	go_ventral_spinal_cord_development	46	0.673126	1.98018	3.81953e-05	0.00101164	0.000800883	891	tags=15%, list=5%, signal=15%	EVX1/PHOX2A/DAB1/LHX1/SOX1/LBX1/DCTN1
GO_HOMOPHILIC_CELL_ADHESION_VIA_PLASMA_MEMBRANE_ADHESION_MOLECULES	go_homophilic_cell_adhesion_via_plasma_membrane_adhesion_molecules	140	0.511468	1.77887	3.87589e-05	0.00101817	0.00080605	3499	tags=23%, list=18%, signal=19%	CADM3/CDH24/PCDHB7/PCDHGA7/CDH22/BSG/PCDHB4/PCDHGA2/PCDHA5/IGSF9/PCDHB13/SDK2/ROBO3/KIRREL3/PCDHA8/PCDHGB1/ESAM/PCDHB1/PCDHA1/PVR/PCDH1/PCDHGC5/CDH15/PCDHGA12/IGFN1/CDH9/PCDHGA8/CNTN2/CLSTN2/CDH7/PKD1/SDK1
GO_ORGANELLE_SUBCOMPARTMENT	go_organelle_subcompartment	328	-0.341054	-1.53735	3.87636e-05	0.00101817	0.00080605	4361	tags=37%, list=22%, signal=29%	RAC1/SORL1/SCAMP2/COG8/COG7/ATP9B/COG1/AP4E1/PREPL/ARV1/PLEKHJ1/GOLPH3L/HACE1/SGMS1/BET1/CCDC91/MYO18A/GOLGA1/TRAPPC6A/REEP3/LRRK2/AKAP9/NSF/SYT11/TJAP1/STX8/VPS52/ARFIP1/ATP8B3/STX6/AP1G1/ATP11C/SNX9/RAB10/TMEM87A/TGOLN2/SYS1/MGAT4A/YIPF1/COG3/SAR1B/TGFBI/B4GALT1/CD74/TMBIM4/CHSY1/HLA-DRB1/CSGALNACT1/GALNT2/RAB18/GGA2/GOLGB1/KPNB1/GOLPH3/ATP8B4/STX16/INPP5E/CLTC/HLA-DPA1/ATP2C1/GALNT1/OSBP/RTN4/…
GO_REGULATION_OF_TRANS_SYNAPTIC_SIGNALING	go_regulation_of_trans_synaptic_signaling	426	0.407068	1.54381	3.89049e-05	0.00101817	0.00080605	3538	tags=26%, list=18%, signal=22%	DLGAP3/GRIN2D/GRIN1/P2RX3/HTR1B/CRHR2/OXT/HCRT/SYN1/GHSR/ACHE/CPLX2/TACR2/CACNB3/NRGN/DRD4/CDC20/NTNG1/ADORA1/CACNA1B/VGF/CHRNB2/CNIH2/CHRNA4/CACNG8/OXTR/RARA/RAPSN/SNCA/CACNA1A/CRTC1/GRIN2C/CACNG5/IQSEC2/RAB26/SYNPO/HRH2/SRC/NAPA/SIPA1L1/P2RY4/PINK1/APOE/GIPC1/NFATC4/EFNB3/DRD2/GDNF/GRID2/CX3CL1/DGKZ/SYNGR1/SHANK1/GRIK5/MAP1A/DLG4/PRKAR2B/DRD3/CACNG4/PLA2G6/NPTXR/RIMS4/VAMP2/SH3GL1/CACNG3/ZDHHC2…
GO_REGULATION_OF_CYTOSOLIC_CALCIUM_ION_CONCENTRATION	go_regulation_of_cytosolic_calcium_ion_concentration	325	0.426154	1.59201	4.05797e-05	0.0010578	0.000837425	2561	tags=20%, list=13%, signal=18%	THY1/GRIN2D/GRIN1/P2RX3/HTR1B/OXT/HCRT/ADRA1D/LIME1/HRC/CD4/GIPR/CCR10/OPRL1/P2RX2/CAV1/CACNB3/TACR1/NPSR1/MCOLN1/ADORA1/XCR1/OXTR/AVP/SNCA/FIS1/TBXA2R/CACNA1A/TGM2/GRIN2C/HCRTR1/SYNPO/CCL21/CACNA1C/FKBP1B/BOK/TAC4/P2RY4/GPR32/NOS1/DRD2/CX3CL1/AKAP6/TMEM38A/ADCYAP1R1/GPR20/DLG4/DRD3/JPH2/PTGIR/ANK2/PLA2G6/KCNK3/CNGB1/MCOLN3/CAV2/C5AR1/CCL19/IAPP/FZD9/AGTR1/BAX/GPR6/SCGN/TRPV5
GO_DNA_INTEGRITY_CHECKPOINT	go_dna_integrity_checkpoint	139	-0.432377	-1.75873	4.14625e-05	0.00107656	0.000852276	6576	tags=55%, list=33%, signal=37%	E2F4/BRCA1/CNOT2/CNOT4/EME2/TAOK1/EP300/FEM1B/CCNB1/HUS1/PLAGL1/TIPIN/CNOT6L/FANCD2/WAC/TIPRL/CRY1/MAPK14/CDKN1B/ATF2/INTS7/PRKDC/TRIAP1/ETAA1/UIMC1/ERCC6/CUL4A/BLM/TIMELESS/PCBP4/MDM4/CDC5L/CRADD/SYF2/FBXO4/XPC/USP28/PTPN11/TP53BP1/NBN/RAD17/RPA4/DONSON/BRCC3/CLOCK/CNOT6/CDK5RAP3/PEA15/PPP1R10/CNOT10/PCNA/FOXN3/NAE1/ATM/TAOK3/MDC1/EIF2AK4/ATR/TRIM39/BTG2/THOC1/TOPBP1/RNASEH2B/CEP63/RPS27L/RBL2/T…
GO_TETRAPYRROLE_BINDING	go_tetrapyrrole_binding	135	0.520669	1.79521	4.27396e-05	0.00110536	0.000875081	2643	tags=31%, list=13%, signal=27%	CYB561D1/HBZ/CYP2W1/CYP3A43/CYP11B1/HBQ1/HBM/CYP2B6/HBG1/CYP2F1/HBD/CYP21A2/HBE1/HBA2/SRC/SLC48A1/CYP24A1/CYP4A11/NOS3/CYP3A5/LPO/NOS1/HBB/TBXAS1/HBA1/PXDN/CYGB/CYP26A1/CYP7B1/CYP2D6/CYP2A13/EIF2AK1/CYP4F22/CYP2S1/CYP4F2/PTGS1/CYP8B1/CYP11A1/DGCR8/DUOX2/NGB/CBS
GO_SPINDLE	go_spindle	292	-0.349887	-1.56288	4.33903e-05	0.00111781	0.000884933	6375	tags=46%, list=32%, signal=31%	ARL3/KLHL21/NDE1/CSPP1/NCOR1/CKAP2/CDC27/CCNB1/NSFL1C/CLASP2/NEDD1/CLASP1/UNC119/CBX1/TUBGCP2/NIN/MAD2L1BP/LIMK2/CSNK1D/MAPK14/DYNLT3/NDEL1/FBXO5/MAK/MAPK1/DIAPH1/PKD2/PPP2R3C/BCCIP/SPIN1/MYH9/TACC3/PIN4/ARL8A/WDR73/TUBGCP5/TUBGCP6/SPAG8/MMS19/KIF2A/MICAL3/BIRC5/UXT/PTP4A1/DYNLL1/TBCCD1/DCTN3/SAC3D1/LATS2/SMC1A/DCTN4/RIF1/PAFAH1B1/HSF1/ODF2/CALM2/STAG1/DYNC1LI1/RAE1/ANXA11/NR3C1/WDR60/KIFAP3/TOPO…
GO_HYDROGEN_PEROXIDE_CATABOLIC_PROCESS	go_hydrogen_peroxide_catabolic_process	31	0.730452	1.98878	4.53231e-05	0.00116306	0.000920757	2597	tags=61%, list=13%, signal=53%	HBZ/HBQ1/HBM/HBG1/HBD/PRDX2/PRDX6/SNCA/HBE1/HBA2/LPO/HBB/MT3/GPX1/HBA1/PXDN/PRDX5/APOA4/DUOX2
GO_RIBOSOMAL_LARGE_SUBUNIT_BIOGENESIS	go_ribosomal_large_subunit_biogenesis	63	-0.548478	-1.94588	4.62826e-05	0.00118308	0.000936605	4521	tags=67%, list=23%, signal=52%	MDN1/RRS1/HEATR3/NOP2/MRTO4/SDAD1/RPL26L1/NHP2/RPL35/WDR12/NOC2L/GTF3A/PAK1IP1/SURF6/RPL23A/MRPL20/NPM1/RPL7L1/MAK16/NOP16/RPLP0/ZNHIT6/LAS1L/RPL10A/DDX28/NVL/RPL6/DDX18/RPL11/RPL3/FTSJ3/RPL14/RSL1D1/RPL5/RPL7/GTPBP4/NOL9/RPL7A/ZNHIT3/EBNA1BP2/NIP7/RPL26
GO_CELLULAR_PROTEIN_COMPLEX_DISASSEMBLY	go_cellular_protein_complex_disassembly	205	-0.376385	-1.61028	4.67276e-05	0.00118984	0.000941959	5439	tags=45%, list=28%, signal=33%	MRPL38/EPS8/MRPS17/ABCE1/AURKAIP1/AVIL/MRPL30/CAPZA2/MRRF/TWF1/MRPL24/MRPL21/MRPS26/MRPL10/KIF2A/MICAL3/LIMA1/OXA1L/MRPS18A/MRPL13/MRPL52/GSPT2/ADD3/SPTBN1/MRPL27/MRPL43/WDR1/MRPS21/MRPL41/C12orf65/NSF/STMN3/MRPS24/ETF1/MRPL40/OGFOD1/VILL/MRPL36/GLE1/CKAP5/MRPL20/SPAST/MRPL22/MRPS33/MRPL34/MRPL46/F2RL1/MRPS5/RDX/MRPS28/PLEK/MRPS30/MRPL35/MRPS18C/MTRF1/GFM2/MRPL44/MRPS25/MRPL50/DSTN/PEX14/DAP3/SWA…
GO_SYNAPSE_ORGANIZATION	go_synapse_organization	399	0.417837	1.57807	4.6972e-05	0.00119146	0.000943244	3554	tags=26%, list=18%, signal=21%	DLGAP3/GRIN1/ELFN1/TIAM1/GPC4/OXT/SYN1/EIF4G1/GHSR/ACHE/ARHGEF15/P2RX2/CACNB3/CDC20/NTNG1/GABRB2/SPARC/SNCB/CHRNB2/OXTR/PCDHB4/RAPSN/IGSF9/PCDHB13/SNCA/SEZ6/DCTN1/SDK2/PALM/KIRREL3/SYNPO/WASF2/LMX1A/MUSK/INA/SIPA1L1/WASF1/ACTBL2/EFNA1/APOE/SPTBN2/NFATC4/DRD2/LRFN1/KIF1A/CNKSR2/GDNF/GRID2/CX3CL1/SHANK1/PCLO/DLG4/ADD2/FARP1/NFIA/FZD5/AGRN/C5AR1/ZDHHC2/FZD9/SEMA4A/NLGN2/SNCG/CHRNA7/PCDHGC5/COL4A1/NE…
GO_POSITIVE_REGULATION_OF_RESPONSE_TO_BIOTIC_STIMULUS	go_positive_regulation_of_response_to_biotic_stimulus	228	-0.375339	-1.63487	4.76016e-05	0.00120281	0.000952223	5065	tags=46%, list=26%, signal=35%	LILRA2/NLRC5/PAK1/PRKDC/POLR3B/MNDA/PSMC1/IFI16/NLRC4/SYK/TRAF6/CLEC10A/PSMB7/PSME3/PSMB5/PLCG2/FBXO38/RPS19/MED1/CARD11/BCL10/SFPQ/PSME1/PRKACB/MALT1/PSMD7/FCN1/PUM2/TXK/RASGRP1/LSM14A/PLSCR1/AP1G1/PSMA6/FADD/PSMA7/PSMB6/RBM14/TLR4/RAF1/SH2D1B/PSMB3/PDPK1/MAP3K7/POLR3F/XRCC6/NOD1/PYHIN1/UBE2K/ADAM8/PQBP1/RELB/NRAS/PSMB4/CRTAM/PSMD12/PSMD5/CLEC4A/PSMD1/F2RL1/PSMB2/PSPC1/TLR8/CUL1/HAVCR2/PUM1/PSMA…
GO_VASCULAR_PROCESS_IN_CIRCULATORY_SYSTEM	go_vascular_process_in_circulatory_system	173	0.486082	1.71211	4.79689e-05	0.00120746	0.000955909	3060	tags=25%, list=15%, signal=21%	UTS2R/FOXC2/HTR1B/ADRA1D/ADRB3/TACR2/CAV1/TJP3/ADORA1/OXTR/AVP/TBXA2R/ABCG2/ALOX12/CHGA/FOXC1/HRH2/SRC/CLDN5/NOS3/KEL/APLN/APOE/NOS1/GPX1/PDE2A/NPPB/CRP/PLA2G6/SLC22A1/SERPINF2/DDAH1/AGTR1/UCN/AZU1/PTP4A3/BMP6/INS/HTR1D/SLC6A4/ACE/ADRA2C/ADRA2A
GO_REGULATION_OF_DNA_REPAIR	go_regulation_of_dna_repair	104	-0.469628	-1.83712	5.08691e-05	0.0012756	0.00100985	5870	tags=54%, list=30%, signal=38%	ARID2/BRCA1/FIGNL1/RNF8/XRCC1/MGMT/RAD51/FAM168A/ZNF365/PARG/POLH/EYA3/PRKDC/CDK9/MMS19/UIMC1/USP51/ERCC6/PARP3/GTF2I/ACTR2/CUL4A/TRIM28/RIF1/HSF1/TIMELESS/HELB/RPS3/TP53BP1/SMCHD1/BRCC3/OGG1/SETD2/POT1/SIRT7/PCNA/DEK/PARP9/PPP4R2/SIRT1/PARP1/TERF2/UBE2N/CEBPG/HMGB1/MAGEF1/PPP4C/WRNIP1/DTX3L/RPA2/FUS/RNF169/UBR5/USP1/DHX9/WDR70
GO_SODIUM_ION_TRANSMEMBRANE_TRANSPORT	go_sodium_ion_transmembrane_transport	160	0.489829	1.70807	5.28482e-05	0.0013202	0.00104516	1847	tags=16%, list=9%, signal=14%	SLC34A3/HCN4/HCN2/SLC17A7/SLC34A1/TRPM5/SLC6A8/SLC5A2/SLC6A5/DRD4/CACNA1I/SLC6A18/CACNA1H/SLC6A17/SCN3B/TESC/WNK1/NOS1/ATP1B2/DRD3/FXYD4/SNTA1/SLC9A5/NEDD4L/SLC12A3
GO_CHEMICAL_SYNAPTIC_TRANSMISSION_POSTSYNAPTIC	go_chemical_synaptic_transmission_postsynaptic	107	0.558455	1.86635	5.39625e-05	0.00134295	0.00106317	2565	tags=22%, list=13%, signal=20%	GRIN2D/GRIN1/P2RX3/HCRT/SLC17A7/P2RX2/CACNB3/DRD4/ADORA1/CHRNB2/CHRNA4/SEZ6/GRIN2C/DRD2/GRID2/SHANK1/GRIK5/DLG4/CHRND/SH3GL1/NLGN2/CHRNA7/MAPK8IP2/CHRNE
GO_NEUROTRANSMITTER_RECEPTOR_COMPLEX	go_neurotransmitter_receptor_complex	47	0.663568	1.95287	5.42186e-05	0.00134425	0.0010642	2163	tags=30%, list=11%, signal=27%	GRIN2D/GRIN1/PORCN/CNIH2/CACNG8/GRIN2C/CACNG5/GRID2/SHANK1/GRIK5/DLG4/CACNG4/HTR3A/CACNG3
GO_NUCLEAR_TRANSCRIBED_MRNA_CATABOLIC_PROCESS_DEADENYLATION_DEPENDENT_DECAY	go_nuclear_transcribed_mrna_catabolic_process_deadenylation_dependent_decay	64	-0.53355	-1.88715	5.63802e-05	0.00139261	0.00110249	6403	tags=67%, list=32%, signal=46%	CNOT2/CNOT4/LSM2/DCP1B/RC3H2/DIS3/ZFP36/CNOT6L/PATL1/CPEB3/EXOSC5/EXOSC2/DCP1A/POLR2G/PABPC1/TOB1/POLR2D/RC3H1/LSM4/DCPS/LSM3/ZFP36L2/PAN2/TNRC6B/CNOT6/EXOSC7/EXOSC1/LSM5/LSM7/CNOT10/TTC37/PARN/DHX36/LSM6/EXOSC3/PAN3/EXOSC9/BTG2/EXOSC8/MLH1/WDR61/CNOT8/CNOT7
GO_REGULATION_OF_DNA_RECOMBINATION	go_regulation_of_dna_recombination	78	-0.508291	-1.88424	6.04524e-05	0.00148762	0.0011777	5010	tags=46%, list=25%, signal=35%	IL7R/MMS19/USP51/ERCC6/PARP3/ACTR2/IL4/BLM/RIF1/TIMELESS/MSH3/RAD50/HELB/PAXIP1/SMARCAD1/TP53BP1/SMCHD1/SETD2/EXOSC3/IL27RA/MSH6/PPP4R2/THOC1/PARP1/TERF2/BCL6/CD28/MAGEF1/PPP4C/PTPRC/MSH2/RPA2/FUS/MLH1/TBX21/STAT6
GO_NUCLEUS_ORGANIZATION	go_nucleus_organization	110	-0.461511	-1.80618	6.15828e-05	0.00150981	0.00119527	5664	tags=55%, list=29%, signal=40%	NUP155/CHMP7/UBXN2A/NDEL1/SYNE1/TOR1A/POLR1B/TMF1/CHMP5/WDR73/TMEM43/AHCTF1/BANF1/PAFAH1B1/RPS19/NUP153/SF1/PARP11/REEP3/LEMD3/USPL1/LEMD2/FAM118B/USP36/HABP4/HIPK2/TOR1B/SPAST/NUP205/RTN4/NUP35/PITPNB/RRN3/SEH1L/GOPC/NEK9/NUP133/VRK1/SRPK1/SERBP1/NUP93/CHMP1B/NUP54/TOR1AIP1/ETS1/SRPK2/PRKCB/CHMP4A/PYGO2/TMEM170A/VPS4B/NOLC1/ANKLE2/SUMO1/LPIN1/NUP107/EMG1/TARDBP/TPR/HMGB2/PPP2CA
GO_POSITIVE_REGULATION_OF_TELOMERASE_ACTIVITY	go_positive_regulation_of_telomerase_activity	34	-0.636613	-1.96473	6.2933e-05	0.0015372	0.00121695	3106	tags=56%, list=16%, signal=47%	MYC/MAP3K4/CTNNB1/POT1/PARN/TCP1/DKC1/NVL/PRKCQ/HMBOX1/PTGES3/MAPKAPK5/HSP90AB1/CCT4/HNRNPD/CCT2/HNRNPA2B1/XRCC5/HSP90AA1
GO_SENSORY_PERCEPTION_OF_PAIN	go_sensory_perception_of_pain	95	0.563369	1.85771	6.53911e-05	0.00159134	0.00125982	1990	tags=19%, list=10%, signal=17%	GRIN2D/SMR3A/GRIN1/P2RX3/OXT/ALOXE3/OPRL1/CACNB3/ADORA1/CHRNB2/CHRNA4/SCN3B/MGLL/MAPK3/OPRD1/NR2F6/KCNK4/MRGPRX2
GO_SYNAPTIC_TRANSMISSION_CHOLINERGIC	go_synaptic_transmission_cholinergic	30	0.730389	1.97489	6.88772e-05	0.00167002	0.0013221	1317	tags=23%, list=7%, signal=22%	LYNX1/ACHE/TACR2/CHRNB2/CHRNA4/RAPSN/APOE
GO_VOLTAGE_GATED_SODIUM_CHANNEL_ACTIVITY	go_voltage_gated_sodium_channel_activity	23	0.777393	1.99276	7.0696e-05	0.00170784	0.00135204	1077	tags=22%, list=5%, signal=21%	HCN4/HCN2/CACNA1I/CACNA1H/SCN3B
GO_HYDROGEN_PEROXIDE_METABOLIC_PROCESS	go_hydrogen_peroxide_metabolic_process	54	0.629815	1.8865	7.15883e-05	0.00172308	0.00136411	2774	tags=46%, list=14%, signal=40%	ZNF205/HBZ/HBQ1/HBM/HBG1/HBD/PRDX2/PRDX6/SNCA/DUOXA2/HBE1/HBA2/LPO/PINK1/HBB/MT3/GPX1/HBA1/PXDN/NOXO1/PRDX5/APOA4/DUOX2/NOXA1/CYBA
GO_PRESYNAPSE	go_presynapse	496	0.389421	1.48758	7.20894e-05	0.00172883	0.00136866	2534	tags=18%, list=13%, signal=16%	SYNGR4/GRIN1/P2RX3/CNTNAP1/HTR1B/CRHR2/GPC4/CADM3/OXT/HCRT/SLC17A7/ATP6V1G2/SYN1/CPLX2/BCL2L1/BLVRB/SLC6A5/PDZD11/NTNG1/ADORA1/CACNA1B/PIP5K1C/SNCB/CHRNB2/PHB2/CHRM1/CHRNA4/TH/LGI3/SNCA/OTOF/HRH3/SV2A/SLC6A17/KIRREL3/RAB26/SYT5/APBB1/RAB2B/NAPA/ATCAY/P2RY4/NOS1/GAD1/GIPC1/SPTBN2/GABBR1/MT3/EFNB3/SYT3/DRD2/AAK1/VTI1B/KIF1A/UCN3/SYNGR1/PCLO/GHRH/GRIK5/SH3GL3/DLG4/OPRD1/KCNC3/PDE2A/KCNK9/SYNGR3/CABP…
GO_B_CELL_ACTIVATION_INVOLVED_IN_IMMUNE_RESPONSE	go_b_cell_activation_involved_in_immune_response	73	-0.511019	-1.88049	7.45727e-05	0.00178191	0.00141068	3280	tags=40%, list=17%, signal=33%	GAPT/PAXIP1/TP53BP1/TLR4/NBN/ADA/NOTCH2/FCGR2B/SWAP70/EXOSC3/IL27RA/MSH6/ITM2A/DOCK11/THOC1/BATF/DOCK10/GPR183/CD19/BCL6/CD28/HSPD1/XBP1/PTPRC/MSH2/MLH1/POU2AF1/TBX21/STAT6
GO_INTRINSIC_COMPONENT_OF_POSTSYNAPTIC_SPECIALIZATION_MEMBRANE	go_intrinsic_component_of_postsynaptic_specialization_membrane	70	0.595976	1.86979	7.59543e-05	0.00180837	0.00143163	3850	tags=37%, list=19%, signal=30%	GRIN1/GABRB2/CHRNB2/CNIH2/CHRM1/EFNB3/LRFN1/GRID2/GRIK5/DRD3/OPRD1/KCND3/CACNG4/GABRA3/CHRND/CACNG3/NLGN2/CHRNE/ADRA2C/GABRA1/CLSTN2/PTPRO/CACNG2/GRIN2A/NETO1/CHRNA1
GO_POSITIVE_REGULATION_OF_CATECHOLAMINE_SECRETION	go_positive_regulation_of_catecholamine_secretion	12	0.885947	1.94568	7.64703e-05	0.00181411	0.00143617	1447	tags=42%, list=7%, signal=39%	OXT/CHRNB2/OXTR/PINK1/GDNF
GO_NUCLEOID	go_nucleoid	35	-0.629345	-1.96444	7.67723e-05	0.00181474	0.00143667	3136	tags=57%, list=16%, signal=48%	TFB1M/VDAC1/TFAM/ELAC2/SHMT2/CLPX/TOP1MT/HADHB/DDX28/HSPA9/TFB2M/SLC25A5/LRRC59/FASTKD5/GRSF1/SUPV3L1/VDAC2/POLG/LRPPRC/POLG2
GO_ANTIGEN_PROCESSING_AND_PRESENTATION_OF_PEPTIDE_ANTIGEN_VIA_MHC_CLASS_I	go_antigen_processing_and_presentation_of_peptide_antigen_via_mhc_class_i	97	-0.471784	-1.81536	7.74786e-05	0.0018249	0.00144471	4432	tags=49%, list=22%, signal=39%	PSMB7/B2M/PSME3/PSMB5/PSME1/PSMD7/TAP1/SEC31A/PSMA6/SEC13/PSMA7/PSMB6/SAR1B/SEC24B/PSMB3/ERAP2/PSMB4/PSMD12/PSMD5/CLEC4A/PSMD1/PSMB2/PSMA1/PSMD13/PSMA2/PSMD11/PSMB1/MR1/SEC24C/PSMD10/CANX/CD36/CHUK/SNAP23/PSMA4/PSMD14/PSMC6/PSME2/PDIA3/PSMC2/CYBB/PSMD3/PSMA3/VAMP8/PSMA5/PSMD6/SEC22B/PSMC5
GO_GAS_TRANSPORT	go_gas_transport	18	0.810941	1.96517	7.78428e-05	0.00182695	0.00144634	1669	tags=67%, list=8%, signal=61%	HBZ/HBQ1/HBM/HBG1/HBD/HBE1/HBA2/AQP1/HBB/AQP5/HBA1/CYGB
GO_SPINAL_CORD_PATTERNING	go_spinal_cord_patterning	23	0.774764	1.98602	7.91232e-05	0.00185042	0.00146492	2747	tags=26%, list=14%, signal=22%	EVX1/SOX1/CHRD/RFX4/SHH/SMO
GO_GENERAL_TRANSCRIPTION_INITIATION_FACTOR_BINDING	go_general_transcription_initiation_factor_binding	41	-0.608975	-1.98695	7.99231e-05	0.00186059	0.00147297	4858	tags=56%, list=25%, signal=42%	PSMC1/GTF2B/TAF12/CAND1/GTF2F1/HHEX/BRF2/FBL/TCF4/TAF1/ZNHIT6/YEATS2/TBP/GTF2A2/DR1/HNRNPU/TAF1B/PSMC2/TAF7/TAF11/AHR/PSMC5/HNRNPF
GO_ADENYLATE_CYCLASE_ACTIVATING_G_PROTEIN_COUPLED_RECEPTOR_SIGNALING_PATHWAY	go_adenylate_cyclase_activating_g_protein_coupled_receptor_signaling_pathway	120	0.519483	1.77183	8.01224e-05	0.00186059	0.00147297	3060	tags=27%, list=15%, signal=23%	UCN2/GPR78/GPR119/GPR12/ADRA1D/ADRB3/OPRL1/CRHR1/GHRHR/TBXA2R/CHGA/GPHB5/PF4/NOS1/DRD2/UCN3/GHRH/DRD3/PTGIR/MC2R/GPR3/LGR4/IAPP/GPR6/APLP1/GPHA2/S1PR3/PTHLH/GNAS/GCGR/ADRA2C/ADRA2A
GO_VACUOLAR_MEMBRANE	go_vacuolar_membrane	365	-0.330393	-1.51289	8.15036e-05	0.00188602	0.0014931	5471	tags=43%, list=28%, signal=32%	ATP11B/PSEN2/DAGLB/GDAP2/VAMP7/WDFY3/HLA-DQA1/VPS18/FPR1/GNB1/ANXA6/ZFYVE26/ARL8A/AP2A2/TLR7/THBD/RAB14/CYB561/CD63/TMEM59/CLN5/LAMP3/VPS35/TMEM9B/FNIP2/HLA-DMA/AP3M1/ATP6V1H/YWHAB/ARRB1/HPSE/RHEB/SPAG9/RAB2A/AP3B1/CD68/GPR137B/RAB37/ATP6V1A/TMEM192/GIMAP5/VPS16/SLC3A2/ANXA2/LAPTM4A/AP3D1/LITAF/SIDT2/MFSD8/AHNAK/RRAGD/NSF/SYT11/STX8/TMEM199/SNAPIN/AP1G1/ATP11C/SEC13/LAMP2/TM9SF1/UVRAG/B4GALT1/CD7…
GO_NEUROTRANSMITTER_TRANSPORT	go_neurotransmitter_transport	220	0.448471	1.61792	8.93265e-05	0.00205982	0.00163069	3138	tags=25%, list=16%, signal=21%	HTR1B/HCRT/SLC17A7/SLC6A8/SYN1/CPLX2/TACR2/SLC6A5/PDZD11/DRD4/CACNA1B/PIP5K1C/CHRNB2/CHRNA4/TH/SLC6A18/SNCA/OTOF/HRH3/SV2A/SLC6A17/SYT5/NAPA/ITGB3/P2RY4/NOS1/GAD1/GIPC1/SYT3/DRD2/GDNF/PCLO/GRIK5/DRD3/SYNGR3/LIN7B/RIMS4/VAMP2/SLC18A3/SLC6A9/ICA1/SYT2/SLC22A1/SNCG/SLC29A4/CHAT/STXBP5L/SLC4A8/SLC29A2/SLC32A1/RAB3A/SLC6A4/PNKD/GRM4/CALM3
GO_SODIUM_ION_TRANSMEMBRANE_TRANSPORTER_ACTIVITY	go_sodium_ion_transmembrane_transporter_activity	138	0.499502	1.73383	9.12264e-05	0.0020963	0.00165958	3163	tags=20%, list=16%, signal=17%	SLC34A3/HCN4/HCN2/SLC17A7/SLC34A1/TRPM5/SLC6A8/SLC5A2/SLC6A5/CACNA1I/CACNA1H/SCN3B/GRIK5/ATP1B2/SLC9A5/SLC12A3/SCNN1B/SLC6A9/SLC22A1/SLC4A5/SLC17A4/SLC4A8/FXYD2/SLC13A2/SLC6A4/SLC5A5/SCN5A
GO_PROTEIN_FOLDING	go_protein_folding	197	-0.387979	-1.64186	9.34305e-05	0.00213949	0.00169377	4472	tags=42%, list=23%, signal=33%	CCT5/HSPA6/B2M/DNAJC21/CDC37/ERP27/PDCL/DNAJB14/PPIE/RP2/LMAN2L/TRAP1/MPDU1/PPIG/PPIA/CLPX/CD74/PDIA5/MLEC/CCT3/GNB4/PPIL3/PPIAL4A/AIP/CSNK2A2/CRTAP/HSP90AB3P/RGS9/TOR1B/DERL1/GRPEL2/ERP29/TCP1/NUDC/DNAJB6/DNAJC1/GNAI3/TTC1/PDCL3/PFDN2/HSPA9/VBP1/CANX/PPIL1/PPIB/CDC37L1/CHORDC1/PDCD5/TBCC/CHCHD4/NGLY1/P4HB/PTGES3/HSPH1/DNAJC10/NKTR/DNAJC2/NUDCD2/PDIA3/HSP90AB1/TBCA/RANBP2/HSPA1A/TBCE/CCT4/PEX19/D…
GO_REGULATION_OF_TELOMERE_MAINTENANCE	go_regulation_of_telomere_maintenance	71	-0.50714	-1.86472	9.42601e-05	0.00215102	0.0017029	3107	tags=48%, list=16%, signal=40%	USP7/MYC/MAP3K4/CTNNB1/CCT3/NBN/TINF2/TERF1/POT1/PPP1R10/PARN/TCP1/DHX36/DKC1/ATRX/ATM/PRKCQ/ATR/HMBOX1/HNRNPU/MAPKAPK5/HNRNPC/PARP1/TERF2/CCT4/HNRNPD/CCT7/CCT6A/CCT2/HNRNPA2B1/XRCC5/HNRNPA1/GNL3/UPF1
GO_VOCALIZATION_BEHAVIOR	go_vocalization_behavior	16	0.809289	1.90427	9.54502e-05	0.00217067	0.00171845	1676	tags=25%, list=8%, signal=23%	NEUROG1/MYH14/SHANK1/DLG4
GO_CHLORIDE_TRANSMEMBRANE_TRANSPORTER_ACTIVITY	go_chloride_transmembrane_transporter_activity	99	0.543395	1.80064	9.69434e-05	0.00219705	0.00173934	3068	tags=20%, list=16%, signal=17%	GABRP/SLC17A7/CLCNKA/BEST4/SLC4A1/GABRB2/BEST2/CLCN1/SLC26A1/CLCNKB/GABRA3/SLC12A3/SLC26A10/SLC22A1/CLDN4/GABRR3/SLC4A8/SLC6A4/GABRG2/GABRA1
GO_MUSCLE_SYSTEM_PROCESS	go_muscle_system_process	414	0.405295	1.53639	0.000105055	0.00237274	0.00187842	1921	tags=15%, list=10%, signal=14%	NEUROG1/HCN4/MYOG/P2RX3/TIAM1/MYOD1/OXT/SLC6A8/HRC/NKX2-5/GHSR/TACR2/P2RX2/MYH14/CAV1/TMOD1/MYL4/TACR1/MYBPC2/ALDOA/ADORA1/CHRNB2/OXTR/CLCN1/MAP2K3/TBXA2R/RNF207/CACNA1H/LMOD1/CHGA/KCNH2/SORBS1/SSTR2/MYL9/SCN3B/STC1/HSPB6/CACNA1C/ITGB5/FKBP1B/NOS3/KCNN2/NOS1/IGF1/HAMP/DRD2/GDNF/ACTC1/TNNI1/AKAP6/TMEM38A/LMNA/MYLK/TPM1/SORBS3/KCND3/SNTA1/NEDD4L/FOXO3/ANK2/PLA2G6/CNN1
GO_DNA_REPLICATION	go_dna_replication	233	-0.363506	-1.58428	0.000105883	0.00238328	0.00188676	6088	tags=51%, list=31%, signal=35%	HUS1/PURA/MCM5/RBBP8/ANKRD17/TIPIN/GINS2/ING5/HRAS/LRWD1/DTD1/RAD51/RBBP6/RFC1/FAF1/POLA2/ZNF365/FBXO5/FANCM/DBF4/POLH/MCM9/GINS3/NUCKS1/CDK9/ETAA1/CHAF1B/USP37/POLD1/FEN1/BARD1/PRIM2/CCDC88A/REV1/METTL4/POLD3/RAC1/IGHMBP2/BLM/SMARCAL1/RFC2/TIMELESS/TNFAIP1/REV3L/RECQL/MSH3/SAMHD1/CHTF18/RAD50/GMNN/ID3/POLA1/KAT5/KIN/HELB/CHAF1A/RPA1/JUN/ESCO1/DUT/SENP2/POLI/REPIN1/TOP1MT/NBN/RFC5/RAD17/RPA4/DONS…
GO_POSITIVE_REGULATION_OF_VASOCONSTRICTION	go_positive_regulation_of_vasoconstriction	32	0.713765	1.96119	0.000107585	0.00241334	0.00191057	1065	tags=19%, list=5%, signal=18%	ADRA1D/CAV1/OXTR/AVP/TBXA2R/HRH2
GO_NEUROPEPTIDE_RECEPTOR_BINDING	go_neuropeptide_receptor_binding	30	0.720211	1.94737	0.00011491	0.00256893	0.00203374	3293	tags=43%, list=17%, signal=36%	UCN2/HCRT/TAC4/APLN/PRLH/UCN3/SHANK1/GHRH/GAL/UCN/GNAS/POMC/KISS1
GO_SOMATIC_DIVERSIFICATION_OF_IMMUNE_RECEPTORS	go_somatic_diversification_of_immune_receptors	66	-0.522465	-1.87291	0.000115947	0.00258335	0.00204515	4650	tags=50%, list=24%, signal=38%	CCR6/PARP3/IL4/ADAR/RIF1/XRCC4/BCL11B/MSH3/SAMHD1/MCM3AP/PMS2/PAXIP1/TP53BP1/NBN/ATM/DCLRE1C/SWAP70/EXOSC3/IL27RA/MSH6/LEF1/THOC1/BATF/BCL6/HMGB1/CD28/HSPD1/PTPRC/MSH2/MLH1/HMGB2/TBX21/STAT6
GO_IONOTROPIC_GLUTAMATE_RECEPTOR_ACTIVITY	go_ionotropic_glutamate_receptor_activity	19	0.792554	1.94446	0.000118195	0.00262456	0.00207778	1615	tags=26%, list=8%, signal=24%	GRIN2D/GRIN1/GRIN2C/GRID2/GRIK5
GO_OXYGEN_CARRIER_ACTIVITY	go_oxygen_carrier_activity	12	0.880197	1.93305	0.00012233	0.00270722	0.00214322	1669	tags=83%, list=8%, signal=76%	HBZ/HBQ1/HBM/HBG1/HBD/HBE1/HBA2/HBB/HBA1/CYGB
GO_POSITIVE_REGULATION_OF_ION_TRANSPORT	go_positive_regulation_of_ion_transport	262	0.440214	1.61471	0.000122738	0.00270722	0.00214322	1981	tags=18%, list=10%, signal=16%	THY1/GRIN1/P2RX3/OXT/HCRT/SLC34A1/NKX2-5/CD4/TACR2/P2RX2/CAV1/CACNB3/DRD4/NPSR1/ADORA1/CHRNB2/CHRM1/AVP/SNCA/RNF207/KCNH2/SCN3B/TESC/STC1/CYP4A11/LGALS3/GJC2/WNK1/PINK1/APOE/NOS1/DRD2/GDNF/CX3CL1/AKAP6/ADCYAP1R1/MYLK/ATP1B2/JPH2/GAL/CACNG4/ANK2/TSPO/PLA2G6/PRSS8/HTR3A/CCL5
GO_MHC_PROTEIN_COMPLEX_BINDING	go_mhc_protein_complex_binding	23	-0.692545	-1.94301	0.000123684	0.002719	0.00215254	4494	tags=74%, list=23%, signal=57%	HLA-DMA/ANXA11/KLRD1/ATP1B1/CD74/HLA-DRB1/CD160/KLRC1/HSP90AB1/MS4A1/CD8A/LILRB2/HSPA8/KLRC2/HLA-DMB/HSP90AA1/HLA-DRA
GO_POTASSIUM_ION_LEAK_CHANNEL_ACTIVITY	go_potassium_ion_leak_channel_activity	16	0.801084	1.88497	0.000128227	0.00280373	0.00221962	1880	tags=38%, list=10%, signal=34%	TMEM175/KCNK7/KCNK15/KCNK9/KCNK4/KCNK3
GO_CYSTEINE_TYPE_ENDOPEPTIDASE_ACTIVITY	go_cysteine_type_endopeptidase_activity	89	-0.473126	-1.7988	0.000128389	0.00280373	0.00221962	5774	tags=54%, list=29%, signal=38%	ATG4A/CASP6/USP13/USP5/USP9X/USP25/CTSK/USP37/SENP6/USP40/CAPN7/ATG4C/PIGK/SENP7/MALT1/USP35/CAPN3/USP28/CTSO/USP48/USP33/USP36/USP7/SENP2/CTSW/USP8/CASP9/CASP10/USP34/USP47/USP42/USP14/CTSF/CTSH/CFLAR/CTSC/USP18/CAPN2/ATG4B/CASP1/PDIA3/CASP7/USP24/BLMH/USP16/USP1/CLC/CTSS
GO_GOLGI_LUMEN	go_golgi_lumen	95	0.552049	1.82038	0.000131428	0.00285554	0.00226064	3090	tags=26%, list=16%, signal=22%	LHB/LALBA/GPC4/MUC4/WNT6/MUC6/MUC2/MUC3A/UMOD/WNT4/ACAN/FURIN/AGRN/SDC4/PCSK6/MUC5AC/NCAN/SDC1/PDGFA/GPC1/GAS6/INS/PRELP/PROS1/BCAN
GO_NUCLEAR_ENVELOPE	go_nuclear_envelope	409	-0.31937	-1.46281	0.000131628	0.00285554	0.00226064	5890	tags=47%, list=30%, signal=34%	PTGS2/MTMR6/MAD2L1BP/DPY19L1/PLCB1/AKIRIN1/RBM15B/TMC6/TMEM120B/NUP155/KLHDC2/CHMP7/FAF1/IPO9/ATP11B/BNIP2/PSEN2/NDEL1/SYNE1/PCYT1A/TOR1A/WDFY3/OSBPL3/RGPD2/SPIN1/NXT2/RANBP3/RNF6/CREB3L4/SEPHS1/CLIC1/ALG14/RBM15/NUP37/PAK1/SENP1/TMEM43/PHF8/PARP16/PLA2G4A/DDX19B/UBXN4/FAM169A/AHCTF1/ENY2/PRNP/BNIP1/IPO5/PRKCZ/MGST2/NUP210/BANF1/ZBTB1/DPY19L3/TMPO/ANXA7/SIGMAR1/SREBF1/SYNE2/XPO4/XPOT/SORL1/RB1CC1…
GO_TRANS_GOLGI_NETWORK	go_trans_golgi_network	210	-0.369336	-1.59369	0.000132929	0.00287431	0.0022755	4361	tags=39%, list=22%, signal=30%	RAC1/SORL1/SCAMP2/COG8/COG7/ATP9B/COG1/AP4E1/PREPL/PLEKHJ1/GOLPH3L/CCDC91/MYO18A/GOLGA1/TRAPPC6A/LRRK2/SYT11/TJAP1/STX8/VPS52/ARFIP1/ATP8B3/STX6/AP1G1/ATP11C/SNX9/RAB10/TGOLN2/SYS1/YIPF1/COG3/TGFBI/CD74/HLA-DRB1/GGA2/GOLPH3/ATP8B4/STX16/CLTC/HLA-DPA1/ATP2C1/OSBP/HLA-DRB5/PCSK7/RAB21/RGP1/GOLGA4/RABEPK/ARFGEF1/GBF1/AP4B1/GCC2/TBC1D23/TMEM165/ARL1/GGA3/PI4K2B/COG5/HLA-DQA2/CHST2/MME/ADAM10/C17orf75…
GO_REGULATION_OF_DNA_BIOSYNTHETIC_PROCESS	go_regulation_of_dna_biosynthetic_process	98	-0.462942	-1.78156	0.000134393	0.00289648	0.00229305	3106	tags=37%, list=16%, signal=31%	MYC/MAP3K4/CTNNB1/CCT3/RFC5/TINF2/TERF1/POT1/RFC4/PCNA/PARN/TCP1/DKC1/DUSP1/ATM/NVL/PRKCQ/ATR/HMBOX1/HNRNPU/PTGES3/MAPKAPK5/HNRNPC/DNAJC2/TERF2/HSP90AB1/CCT4/HNRNPD/CCT7/CCT6A/CCT2/HNRNPA2B1/XRCC5/POLG2/HNRNPA1/HSP90AA1
GO_SMALL_SUBUNIT_PROCESSOME	go_small_subunit_processome	30	-0.654041	-1.95451	0.000135996	0.00290087	0.00229653	5666	tags=80%, list=29%, signal=57%	WDR46/UTP20/HEATR1/UTP23/PRKDC/KRR1/UTP14C/WDR36/UTP14A/IMP3/FBL/IMP4/FCF1/PWP2/WDR3/NOP56/RPS7/EMG1/MPHOSPH10/XRCC5/NGDN/UTP6/UTP3/UTP18
GO_DIVALENT_INORGANIC_CATION_HOMEOSTASIS	go_divalent_inorganic_cation_homeostasis	461	0.394686	1.50231	0.000136026	0.00290087	0.00229653	2561	tags=19%, list=13%, signal=17%	THY1/GRIN2D/GRIN1/P2RX3/GPR12/HTR1B/OXT/HCRT/ADRA1D/LIME1/HRC/XK/CD4/GIPR/CCR10/OPRL1/P2RX2/CAV1/GRINA/CACNB3/TACR1/DRD4/MT1E/NPSR1/MCOLN1/ADORA1/XCR1/OXTR/AVP/SNCA/FIS1/TBXA2R/CACNA1A/SV2A/TGM2/GRIN2C/HCRTR1/SYNPO/CCL21/STC1/MT1B/CACNA1C/FKBP1B/BOK/TAC4/KEL/P2RY4/APOE/GPR32/NOS1/MT3/DRD2/MT1G/CX3CL1/AKAP6/TMEM38A/ADCYAP1R1/CTRC/GPR20/DLG4/DRD3/JPH2/PTGIR/MT1H/ANK2/PLA2G6/SLC39A5/KCNK3/CCL5/CNGB1…
GO_MONOOXYGENASE_ACTIVITY	go_monooxygenase_activity	91	0.54495	1.78674	0.000136038	0.00290087	0.00229653	2921	tags=30%, list=15%, signal=25%	NDOR1/CYP2W1/CYP3A43/CYP11B1/CYP2B6/CYP2F1/TH/CYP21A2/CYP24A1/CYP4A11/NOS3/CYP3A5/NOS1/TBXAS1/CYP26A1/CYP7B1/CYP2D6/CYP2A13/CYP4F22/MICAL2/CYP2S1/FMO1/CYP4F2/CYP8B1/CYP11A1/PCBD1/DOHH
GO_CELL_CYCLE_G2_M_PHASE_TRANSITION	go_cell_cycle_g2_m_phase_transition	232	-0.360695	-1.57169	0.000136377	0.00290087	0.00229653	4941	tags=40%, list=25%, signal=30%	DCTN2/CEP72/PPM1D/PSMC1/CCNH/UIMC1/LCMT1/CSNK1E/DYNLL1/DCTN3/PPP1CB/PSMB7/CENPJ/BLM/PSME3/CDK7/PCNT/PAFAH1B1/PSMB5/ODF2/CEP152/PSME1/PCM1/PSMD7/AKAP9/CDK4/MAPRE1/PKIA/SYF2/RAD21/PSMA6/MNAT1/PSMA7/PPP1R12A/PSMB6/PAXIP1/CEP78/PSMB3/NBN/RAD17/DONSON/BRCC3/AVEN/USP47/PPP1R12B/CKAP5/PSMB4/SFI1/CDK5RAP3/PSMD12/NPM1/PSMD5/PSMD1/PSMB2/FBXL12/TAF2/CUL1/PSMA1/PSMD13/PSMA2/SIN3A/FOXN3/NAE1/ATM/ALMS1/TAOK3/P…
GO_CELL_DIFFERENTIATION_IN_SPINAL_CORD	go_cell_differentiation_in_spinal_cord	53	0.620278	1.8662	0.000136796	0.00290087	0.00229653	2742	tags=23%, list=14%, signal=20%	EVX1/PHOX2A/LHX1/SOX1/LBX1/SOX13/GSX1/TAL1/PAX7/IFT172/SHH/GATA2
GO_LOCOMOTORY_BEHAVIOR	go_locomotory_behavior	185	0.46959	1.65769	0.000140103	0.00296148	0.00234451	2523	tags=22%, list=13%, signal=19%	GRIN2D/ZDHHC8/GRIN1/DAB1/GHSR/OPRL1/TMOD1/DRD4/CEND1/CACNA1B/CHRNB2/CHRNA4/TH/AVP/GPR37/SEZ6/SPTBN4/LMX1A/ZNF385A/APOE/GAD1/EFNB3/DRD2/GDNF/TAL1/PITX3/FOXA2/ESPN/DLG4/DRD3/OPRD1/MTA1/RASD2/MCOLN3/SLURP1/B4GALT2/PREX2/NLGN2/SNCG/MEIS1
GO_TRANSLATION_REGULATOR_ACTIVITY_NUCLEIC_ACID_BINDING	go_translation_regulator_activity_nucleic_acid_binding	92	-0.469121	-1.77857	0.000147478	0.00310741	0.00246004	5005	tags=57%, list=25%, signal=42%	EIF5/GFM1/EIF5B/MIF4GD/EIF2S3/EIF2S2/EIF4H/GSPT2/EIF2B4/EIF2B2/PABPC1/EIF3J/MCTS1/DHFR/DHX29/ZNF540/C12orf65/EIF3D/EIF2S1/EIF4G2/EIF2B3/EIF2B5/ETF1/EIF4E/EIF4E3/EIF1AX/SHMT2/MTIF3/PAIP2/ABCF1/EIF3F/EIF4B/C1QBP/MTRF1/COPS5/PAIP1/EIF4A2/EIF3I/EIF4A1/EIF3H/EIF1AD/TSFM/EIF3E/EIF3M/DENR/EIF2B1/TYMS/RPS27L/MTIF2/EIF3A/EEF1B2/EEF1A1
GO_REGULATION_OF_CALCIUM_ION_TRANSPORT_INTO_CYTOSOL	go_regulation_of_calcium_ion_transport_into_cytosol	92	0.548979	1.806	0.00014936	0.00312707	0.0024756	1838	tags=21%, list=9%, signal=19%	THY1/GRIN1/P2RX3/LIME1/HRC/CD4/P2RX2/CAV1/NPSR1/SNCA/CACNA1C/FKBP1B/NOS1/CX3CL1/AKAP6/TMEM38A/ADCYAP1R1/JPH2/ANK2
GO_SYNAPTIC_TRANSMISSION_GLUTAMATERGIC	go_synaptic_transmission_glutamatergic	92	0.548906	1.80576	0.00014936	0.00312707	0.0024756	2531	tags=24%, list=13%, signal=21%	GRIN1/HTR1B/SLC17A7/ADORA1/CNIH2/CACNG8/OXTR/CACNG5/NAPA/DRD2/GRID2/DGKZ/SHANK1/GRIK5/DRD3/CACNG4/PLA2G6/CACNG3/ROR2/NLGN2/UCN/MAPK8IP2
GO_REGULATION_OF_METAL_ION_TRANSPORT	go_regulation_of_metal_ion_transport	357	0.409265	1.53881	0.000151889	0.00316996	0.00250956	2076	tags=17%, list=11%, signal=15%	THY1/GRIN1/P2RX3/HCRT/LIME1/HRC/NKX2-5/CD4/OPRL1/P2RX2/CAV1/CACNB3/DRD4/CRHR1/NPSR1/ADORA1/SIK1/CACNA1B/SNCA/RNF207/EPB41/SPTBN4/NKAIN1/KCNH2/KCNG1/SCN3B/TESC/STC1/CACNA1C/FKBP1B/NOS3/KCNN2/LGALS3/GJC2/KEL/WNK1/NOS1/HAMP/DRD2/CX3CL1/AKAP6/TMEM38A/PACSIN3/ADCYAP1R1/MYLK/ATP1B2/DRD3/OPRD1/FXYD4/JPH2/SNTA1/GAL/NEDD4L/ANK2/TSPO/PLA2G6/PRSS8/CCL5/VAMP2/INPP5K
GO_CELL_FATE_SPECIFICATION	go_cell_fate_specification	94	0.535008	1.76104	0.000154052	0.00320495	0.00253726	3656	tags=27%, list=19%, signal=22%	EVX1/SOX18/FKBP8/SOX1/SOX17/LBX1/DHH/MESP1/APC2/PTCH2/SFRP2/TBX10/FOXA2/FEV/SHH/TBX1/SMO/SOX9/NRP1/WNT11/SIX2/GLI2/MNX1/POU3F2/HNF1B
GO_MATURATION_OF_LSU_RRNA	go_maturation_of_lsu_rrna	23	-0.687238	-1.92812	0.000158706	0.0032914	0.0026057	4439	tags=74%, list=22%, signal=57%	NOP2/NHP2/RPL35/WDR12/RPL7L1/MAK16/ZNHIT6/LAS1L/RPL10A/DDX18/FTSJ3/RSL1D1/RPL7/GTPBP4/NOL9/RPL7A/ZNHIT3
GO_EMBRYONIC_ORGAN_DEVELOPMENT	go_embryonic_organ_development	428	0.391097	1.48371	0.000169535	0.00349996	0.00277081	3564	tags=24%, list=18%, signal=20%	EN2/NEUROG1/FOXC2/SOX18/ZFPM1/FOXH1/HMX2/RARG/FBN1/LHX1/NKX2-5/TEAD3/GATA1/SOX17/ERCC2/LHFPL5/IGF2/LBX1/TH/FOXE1/RARA/PCGF2/RNF207/MFAP2/HOXA3/TEAD1/CCDC134/FOXC1/MESP1/CASP8/CEBPA/FOLR1/KRT8/VASH1/DLX2/EFNA1/MAPK3/GDNF/TAL1/VAX2/GCM1/HPN/PBX1/ALX3/EPN1/MICAL2/FZD5/POLE/MSX1/FOXF1/STRA6/FRS2/MDFI/IFT172/ROR2/NR2F2/TWIST1/HOXB7/SHH/NPHP3/FBN2/LIF/HAND1/ZFP36L1/FUZ/NDRG4/SHOX2/TCF21/TBX1/SCT/GATA2/…
GO_SPECIFIC_GRANULE	go_specific_granule	149	-0.40602	-1.67545	0.000169824	0.00349996	0.00277081	6686	tags=50%, list=34%, signal=33%	CLCN3/ATP11A/OLFM4/CLEC12A/RETN/CKAP4/ITGAL/ORM1/ITGAV/DNAJC5/SLCO4C1/TMC6/PGRMC1/NFKB1/ACAA1/STX3/MS4A3/QSOX1/BPI/JUP/PLAUR/HVCN1/DEFA4/LAIR1/GGH/FCAR/ARMC8/B2M/HPSE/RAB27A/DOCK2/CFP/RAB37/PTPRJ/ANXA11/NIT2/KCNAB2/PTX3/STXBP3/SLC2A3/QPCT/MOSPD2/CD53/CD33/CMTM6/MLEC/CD93/CEACAM8/CHI3L1/KPNB1/ADAM8/ATP8B4/BST1/SLC15A4/DNASE1L1/TMEM30A/CXCL1/NEU1/FPR2/CD36/ADAM10/SNAP23/ITGB2/ATP6V1D/ILF2/CYBB/DEGS…
GO_PROTEIN_STABILIZATION	go_protein_stabilization	164	-0.399318	-1.65296	0.000174028	0.00357544	0.00283056	4514	tags=44%, list=23%, signal=34%	EPHA4/CCT5/PARK7/OTUD3/CDK7/COG7/CAMLG/CDC37/USP19/ATP1B1/PEX6/MDM4/CREBL2/MORC3/LAMP2/USP33/USP36/SMAD7/RPL23/USP7/COG3/CCT3/PIK3R1/MTMR9/PYHIN1/CRTAP/HSP90AB3P/HIP1R/FBXW7/TAF1/ZBED3/RTN4/TCP1/STX12/GOLGA7/PDCL3/ZNF207/RPL11/TRIM39/PPIB/CDC37L1/PRKRA/TAF9/ZSWIM7/PTGES3/PHB/RPL5/TSC1/GTPBP4/HSP90AB1/SMAD3/HSPA1A/CCT4/PEX19/RASSF2/HYPK/HSPD1/RPS7/SUMO1/ATP1B3/CCT7/CCT6A/WIZ/CCT2/SOX4/TBRG1/HPS4/T…
GO_SITE_OF_DOUBLE_STRAND_BREAK	go_site_of_double_strand_break	49	-0.570744	-1.9295	0.000174923	0.00358265	0.00283627	6749	tags=73%, list=34%, signal=48%	RFWD3/PHF1/ARPC4/RNF8/ARPC3/HUS1/RBBP8/RAD51/ARPC2/VCP/POLH/ATF2/PARP3/ACTR2/SMARCAL1/RIF1/SMC5/TIMELESS/ARPC1A/SAMHD1/RAD50/RNF138/HELB/SMARCAD1/TP53BP1/SMCHD1/NBN/RPA4/RPA3/SIRT7/SMC6/ACTR3/PARP1/RPA2/RNF169/WDR70
GO_POSITIVE_REGULATION_OF_TELOMERE_MAINTENANCE_VIA_TELOMERE_LENGTHENING	go_positive_regulation_of_telomere_maintenance_via_telomere_lengthening	37	-0.605641	-1.92017	0.000175833	0.00359014	0.0028422	3450	tags=57%, list=17%, signal=47%	FBXO4/MAP3K4/CTNNB1/CCT3/POT1/PARN/TCP1/DHX36/DKC1/ATM/PRKCQ/ATR/HMBOX1/MAPKAPK5/CCT4/CCT7/CCT6A/CCT2/HNRNPA2B1/XRCC5/HNRNPA1
GO_ADAPTIVE_IMMUNE_RESPONSE	go_adaptive_immune_response	405	-0.310046	-1.4205	0.00017923	0.00364821	0.00288817	4812	tags=38%, list=24%, signal=29%	PLA2G4A/LAMP3/LAT/TNFAIP3/RNF19B/LAIR1/DUSP10/CCR6/PRKCZ/MYO1G/SYK/PARP3/TRAF6/CLEC10A/HLA-DMA/ZBTB1/B2M/MICA/CAMK4/IL4/RAB27A/RIF1/NFKBIZ/FBXO38/BTN3A3/PPP3CB/RC3H1/IL1B/BCL10/RSAD2/BTNL8/MALT1/LAX1/IL18R1/NLRP3/TAP1/P2RX7/PAG1/ORAI1/TXK/CSK/BACH2/DLG1/LY9/CD3D/FADD/GAPT/C1RL/IL18/CD86/PAXIP1/SMAD7/TP53BP1/TLR4/CD74/SH2D1B/NBN/MAP3K7/HLA-DRB1/TNFRSF17/ERAP2/HPRT1/SLAMF1/ADA/EOMES/PRF1/BTN3A1/REL…
GO_LYMPHOCYTE_MEDIATED_IMMUNITY	go_lymphocyte_mediated_immunity	249	-0.338979	-1.49396	0.000180082	0.00365427	0.00289297	4650	tags=37%, list=24%, signal=29%	CCR6/PRKCZ/MYO1G/PARP3/TRAF6/ZBTB1/B2M/MICA/IL4/RAB27A/RIF1/FBXO38/BTN3A3/PPP3CB/IL1B/BCL10/KLRD1/RSAD2/MALT1/IL18R1/NLRP3/P2RX7/DLG1/RASGRP1/AP1G1/FADD/GAPT/C1RL/IL18/PAXIP1/SMAD7/TP53BP1/CD74/SH2D1B/NBN/MAP3K7/HLA-DRB1/HPRT1/PRF1/CRTAM/XCL1/TLR8/SERPINB9/FCGR2B/NCR1/HAVCR2/C1QBP/IL4R/CTSH/CTSC/LYST/GATA3/SH2D1A/BTK/SWAP70/MR1/EXOSC3/CD70/IL27RA/MSH6/CD1C/THOC1/RFTN1/BATF/CD46/CD160/CD19/BTN3A2/…
GO_REGULATION_OF_BLOOD_CIRCULATION	go_regulation_of_blood_circulation	277	0.423438	1.56652	0.00018286	0.00369358	0.00292409	1902	tags=16%, list=10%, signal=14%	HCN4/OXT/ADRA1D/HRC/NKX2-5/GJD3/CAV1/MYL4/CACNB3/KCNK15/ADORA1/CACNA1B/TH/CACNG8/OXTR/AVP/TBXA2R/RNF207/CACNA1H/SPTBN4/CACNG5/CHGA/KCNH2/HRH2/SCN3B/STC1/CACNA1C/FKBP1B/NOS3/KCNN2/APLN/NOS1/DRD2/TMEM38A/ATP1B2/TPM1/FXYD4/KCND3/SNTA1/CACNG4/ANK2/KCNK3/CACNA1F
GO_DOPAMINE_TRANSPORT	go_dopamine_transport	48	0.642629	1.89527	0.000183139	0.00369358	0.00292409	2955	tags=38%, list=15%, signal=32%	HTR1B/DRD4/CHRNB2/CHRNA4/SNCA/SYT5/PINK1/SYT3/DRD2/GDNF/DRD3/SYT2/SLC22A1/MAPK15/SNCG/SLC29A4/RAB3A/SYT15
GO_TERMINATION_OF_RNA_POLYMERASE_II_TRANSCRIPTION	go_termination_of_rna_polymerase_ii_transcription	32	-0.628963	-1.90962	0.000186148	0.00374283	0.00296308	6094	tags=78%, list=31%, signal=54%	CPSF2/MED18/SNRPB/CSTF3/LSM10/PCF11/SNRPE/CPSF1/CPSF4/SNRPF/SNRPG/SETX/PAPOLA/PABPN1/NCBP1/CSTF2/CSTF1/FIP1L1/CLP1/SYMPK/NUDT21/CPSF3/SNRPD3/NCBP2/SLBP
GO_DNA_TEMPLATED_TRANSCRIPTION_TERMINATION	go_dna_templated_transcription_termination	68	-0.513588	-1.86244	0.000191296	0.00383464	0.00303576	5816	tags=71%, list=29%, signal=50%	MED18/POLR2K/SNRPB/CSTF3/POLR1B/PRMT5/LSM10/PCF11/CCNH/SNRPE/CPSF1/CDK7/GTF2H5/CPSF4/TWISTNB/UBTF/TAF1A/MNAT1/TAF1C/SNRPF/SNRPG/POLR3K/SMN1/SETX/TTF1/PAPOLA/ZNRD1/TBP/PABPN1/NCBP1/CSTF2/CSTF1/FIP1L1/CLP1/POLR2H/SYMPK/NUDT21/TAF1B/CPSF3/SNRPD3/ERCC3/NCBP2/POLR1C/SLBP/GTF2H1/XRN2/DHX9/TAF1D
GO_RNA_MODIFICATION	go_rna_modification	127	-0.426517	-1.72387	0.000193934	0.00387575	0.00306831	6302	tags=62%, list=32%, signal=43%	DUS4L/ADARB1/METTL2A/RBM47/NSUN5/NOP10/RBM15B/METTL2B/THADA/PUS3/JMJD6/ALKBH3/TRMT12/TRMT61B/TRUB1/RBM15/MTFMT/TFB1M/DTWD1/THUMPD2/NOP2/METTL4/ELP3/ADAR/TRMU/TRUB2/TRMT2B/THG1L/METTL6/ALKBH5/TYW3/NHP2/HSD17B10/QTRT1/APOBEC3H/SSB/THUMPD1/OSGEPL1/PUSL1/TRMT1/FBL/THUMPD3/DPH3/ALKBH1/METTL5/LCMT2/ELP4/CDK5RAP1/TRIT1/TYW1/TRMT6/PARN/PUS1/BCDIN3D/TRMT11/DKC1/GTPBP3/METTL8/TGS1/OSGEP/ADAT2/TFB2M/FTSJ3/M…
GO_NCRNA_EXPORT_FROM_NUCLEUS	go_ncrna_export_from_nucleus	34	-0.619628	-1.91231	0.000194958	0.00388444	0.00307518	4569	tags=76%, list=23%, signal=59%	NUP210/PHAX/XPOT/NUP153/RAE1/SSB/SEC13/NUP85/RAN/NUP43/NPM1/NUP205/NUP35/SEH1L/NUP160/NUP133/NUP93/NUP54/NUP88/NUP50/TSC1/RANBP2/NCBP2/NUP107/TPR/NUP62
GO_RNA_POLYADENYLATION	go_rna_polyadenylation	39	-0.588647	-1.88837	0.000198019	0.00393353	0.00311405	6094	tags=69%, list=31%, signal=48%	CPSF2/CPSF6/CPEB3/CSTF3/CDK9/PCF11/PAF1/ZC3H14/PAPOLG/PNPT1/CPSF1/PABPC1/HSF1/PAPOLA/LEO1/CSTF2/FIP1L1/CLP1/CDC73/SYMPK/GRSF1/NUDT21/AHCYL1/MTPAP/CPSF3/CTR9/RNF20
GO_MYOTUBE_DIFFERENTIATION	go_myotube_differentiation	94	0.526895	1.73434	0.00020275	0.00401543	0.00317889	2747	tags=24%, list=14%, signal=21%	MYOG/DYRK1B/MYOD1/XK/NKX2-5/RBM38/P2RX2/SIK1/GDF15/CACNA1H/KEL/NOS1/IGF1/GPX1/HDAC5/JAM2/SCGB3A1/BHLHA15/CAV2/SHH/SHOX2/TBX1/SMO
GO_THREONINE_TYPE_ENDOPEPTIDASE_ACTIVITY	go_threonine_type_endopeptidase_activity	19	-0.704037	-1.87509	0.000206397	0.00407542	0.00322638	4432	tags=79%, list=22%, signal=61%	PSMB7/PSMB5/PSMA6/PSMA7/PSMB6/PSMB3/PSMB4/PSMB2/PSMA1/PSMA2/PSMB1/TASP1/PSMA4/PSMA3/PSMA5
GO_CYTOSOLIC_SMALL_RIBOSOMAL_SUBUNIT	go_cytosolic_small_ribosomal_subunit	44	-0.575957	-1.89674	0.000215483	0.00423888	0.00335579	4781	tags=70%, list=24%, signal=54%	ISG15/RPS16/RPS13/RPS27A/RPS20/DDX3X/MCTS1/DHX29/RPS21/RPS19/RPS25/RPS15A/RPS27/RPS29/RPS3/RPS4X/RPSA/RPS14/RPS18/RPS12/RPS6/RPS3A/RPS8/RPS27L/RPS17/RPS7/RPS5/RPS24/RPS23/RPS4Y2/RPS4Y1
GO_NEGATIVE_REGULATION_OF_CELLULAR_CATABOLIC_PROCESS	go_negative_regulation_of_cellular_catabolic_process	219	-0.355538	-1.53964	0.000215961	0.00423888	0.00335579	4328	tags=37%, list=22%, signal=29%	SORL1/PARK7/PABPC1/CAMLG/TOB1/PHF23/USP19/UCHL5/ANXA2/MYD88/LRRK2/EIF4G2/THRAP3/UBAC2/F8A1/USP36/RPL23/USP7/HIPK2/CSNK2A2/MTMR9/TBC1D14/FOXK1/OS9/TMEM39A/PIK3CG/CDK5RAP3/DDRGK1/USP14/SMARCC1/DERL2/TAF1/MTM1/RGP1/PARN/RRAGA/ROCK1/DHX36/ELAVL1/NAMPT/DKC1/RNF41/CIRBP/PDCL3/FMR1/PAIP1/UBE2J1/CLEC16A/RPL11/TRIM39/LRIG2/PSEN1/PTPN22/SCFD1/SDCBP/TAF9/HNRNPU/SYNCRIP/ANGEL2/PIK3CA/HNRNPC/RPL5/CHMP4A/TSC1/…
GO_CELLULAR_RESPONSE_TO_HEAT	go_cellular_response_to_heat	108	-0.44574	-1.75202	0.000222869	0.00436148	0.00345285	5664	tags=57%, list=29%, signal=41%	NUP155/BAG3/BAG2/MAPK1/VCP/HSBP1/BAG5/NUP37/CAMK2G/NUP210/HSPA6/HSF1/POLR2D/NUP153/RAE1/CAMK2D/EIF2S1/MYOF/RPA1/SEC13/NUP85/DAXX/RPA3/ST8SIA1/HSP90AB3P/NUP43/TRPV1/NUP205/NUP35/SEH1L/DNAJB6/NUP160/DHX36/NUP133/PDCL3/ATM/NUP93/ATR/NUP54/CHORDC1/NUP88/SLU7/PTGES3/SIRT1/HSPH1/NUP50/DNAJC2/HDAC2/HSP90AB1/RANBP2/HSPA1A/RBBP7/DNAJC7/HSPD1/SUMO1/NUP107/RPA2/TPR/NUP62/HSPA8/HSP90AA1/PDCD6
GO_REGULATION_OF_TUBE_SIZE	go_regulation_of_tube_size	133	0.494343	1.70055	0.00022428	0.00437612	0.00346444	3060	tags=25%, list=15%, signal=21%	UTS2R/FOXC2/HTR1B/ADRA1D/ADRB3/CAV1/ADORA1/OXTR/AVP/TBXA2R/ALOX12/CHGA/FOXC1/HRH2/NOS3/KEL/APLN/APOE/NOS1/GPX1/NPPB/CRP/PLA2G6/SERPINF2/AGTR1/UCN/INS/HTR1D/SLC6A4/WNT9B/ACE/ADRA2C/ADRA2A
GO_OXYGEN_TRANSPORT	go_oxygen_transport	13	0.843231	1.90046	0.00022654	0.00440717	0.00348901	1669	tags=77%, list=8%, signal=70%	HBZ/HBQ1/HBM/HBG1/HBD/HBE1/HBA2/HBB/HBA1/CYGB
GO_NEURON_FATE_SPECIFICATION	go_neuron_fate_specification	31	0.699459	1.9044	0.000230217	0.0044621	0.0035325	649	tags=10%, list=3%, signal=9%	EVX1/SOX1/LBX1
GO_DNA_HELICASE_ACTIVITY	go_dna_helicase_activity	71	-0.491069	-1.80562	0.000230716	0.0044621	0.0035325	4323	tags=51%, list=22%, signal=40%	IGHMBP2/BLM/SMARCAL1/DDX3X/RFC2/CHD7/CHD6/ACTR8/RAD54L2/RECQL/CHTF18/RAD50/HELB/ASCC3/SMARCAD1/G3BP1/NBN/RFC5/XRCC6/CHD4/CHD1L/SETX/RFC4/DHX36/ATRX/INO80/CHD1/SUPV3L1/ANXA1/MCM6/ERCC3/WRNIP1/MCM3/GTF2F2/XRCC5/DHX9
GO_SODIUM_ION_TRANSPORT	go_sodium_ion_transport	221	0.442327	1.59805	0.000232668	0.00448669	0.00355197	2220	tags=16%, list=11%, signal=15%	SLC34A3/HCN4/HCN2/SLC17A7/SLC34A1/TRPM5/SLC6A8/NKX2-5/SLC5A2/SLC6A5/DRD4/SIK1/CACNA1I/SLC6A18/CACNA1H/SPTBN4/NKAIN1/SLC6A17/SCN3B/TESC/NOS3/WNK1/NOS1/DRD2/ATP1B2/DRD3/FXYD4/SNTA1/SLC9A5/NEDD4L/SLC12A3/PRSS8/SLC38A10/SCNN1B/SLC6A9/SLC38A7
GO_GABA_RECEPTOR_ACTIVITY	go_gaba_receptor_activity	22	0.755503	1.9181	0.000235375	0.00452564	0.00358281	3068	tags=36%, list=16%, signal=31%	GABRP/GPR156/GABRB2/GABBR1/GABRA3/GABRR3/GABRG2/GABRA1
GO_COGNITION	go_cognition	278	0.420226	1.5566	0.00023883	0.00457874	0.00362484	3621	tags=28%, list=18%, signal=23%	LCE1D/NEUROG1/FOXB1/GALR3/TTBK1/GRIN1/ATXN1L/OXT/MDK/SLC17A7/GHSR/OPRL1/TACR2/NRGN/ADORA1/CHRNB2/CHRM1/CHRNA4/TH/OXTR/HRH3/CRTC1/SYNPO/HRH2/SERPINF1/CLDN5/LMX1A/GRPR/MUSK/ZNF385A/APOE/NFATC4/DRD2/SHANK1/MAP1A/DLG4/PRKAR2B/DRD3/PLA2G6/KCNK4/DEAF1/B4GALT2/C5AR1/STRA6/VLDLR/FZD9/UCN/CHRNA7/MAPK8IP2/NEUROD2/NDRG4/AMFR/LDLR/INS/SLC6A4/PDE1B/NTRK1/GALR2/CNTN2/AAAS/CCK/NF1/BCHE/MAPT/NTF3/PRKAR1B/NTSR1/S…
GO_TRANS_GOLGI_NETWORK_MEMBRANE	go_trans_golgi_network_membrane	83	-0.469855	-1.76808	0.000244203	0.00466818	0.00369565	4290	tags=43%, list=22%, signal=34%	SCAMP2/COG8/COG7/COG1/AP4E1/GOLPH3L/VPS52/ARFIP1/STX6/AP1G1/SYS1/COG3/CD74/HLA-DRB1/STX16/CLTC/HLA-DPA1/HLA-DRB5/RGP1/RABEPK/AP4B1/TMEM165/ARL1/COG5/HLA-DQA2/IGF2R/HLA-DQB1/HLA-DPB1/RAB9A/CLTA/AP1S2/RAB8A/HLA-DRA/HLA-DRB3/M6PR/HLA-DQB2
GO_SM_LIKE_PROTEIN_FAMILY_COMPLEX	go_sm_like_protein_family_complex	70	-0.497759	-1.82753	0.00025528	0.00485971	0.00384728	4384	tags=70%, list=22%, signal=55%	PHF5A/GEMIN7/LSM10/PRPF6/SNRNP200/SNRPE/CD2BP2/SF3B2/SART1/SF3B5/DDX23/USP39/PRPF3/SNRPB2/PRPF40A/LSM4/GEMIN4/SNRNP40/PRPF39/LSM3/TXNL4B/GEMIN5/EFTUD2/SNRPF/SNRPG/LUC7L/SMN1/PRPF18/LSM5/LSM7/SF3A3/ARFGEF1/PRPF31/FMR1/LSM6/SF3B1/TGS1/SLU7/GEMIN6/SNRPD2/SNRPD3/SNRPD1/DDX20/CLNS1A/LUC7L2/HTATSF1/RBMX2/LSM8/SNRPA1
GO_NEUROPEPTIDE_HORMONE_ACTIVITY	go_neuropeptide_hormone_activity	26	0.72786	1.90833	0.000255697	0.00485971	0.00384728	2535	tags=46%, list=13%, signal=40%	OXT/HCRT/CORT/VGF/AVP/PPY/PYY/PRLH/GHRH/GAL/UCN/NPY
GO_REGIONALIZATION	go_regionalization	329	0.408295	1.52574	0.000257383	0.00486736	0.00385334	3562	tags=22%, list=18%, signal=18%	EVX1/NEUROG1/FOXB1/FOXC2/PROP1/FOXH1/RARG/HES4/FKBP8/HES7/LHX1/EMX1/NKX2-5/IRX3/SOX1/SOX17/PCGF2/CHRD/HOXA3/FOXC1/MESP1/FOXJ1/DLX2/SFRP2/GDNF/FOXD1/LFNG/VAX2/FOXA2/CFC1/PBX1/SSBP3/FZD5/PAX7/IRX1/PAX1/MSX1/FOXF1/RFX4/FRS2/MDFI/IFT172/ROR2/NR2F2/HOXB7/SHH/FUZ/NKX3-1/PCSK6/TBX1/SP8/SMO/NBL1/HOXB9/HOXD13/HOXD9/PRKACA/DLX1/SIX3/ALX4/HOXA6/OTX1/NRP1/WNT11/CDX1/SEMA3F/HES6/LMX1B/SIX2/GLI2/HEYL/SMAD6/LRP5
GO_EMBRYONIC_EYE_MORPHOGENESIS	go_embryonic_eye_morphogenesis	35	0.672986	1.88765	0.000257822	0.00486736	0.00385334	2515	tags=31%, list=13%, signal=27%	RARG/FBN1/TH/MFAP2/VAX2/FZD5/STRA6/FRS2/IFT172/TWIST1/FBN2
GO_VOLTAGE_GATED_CALCIUM_CHANNEL_ACTIVITY	go_voltage_gated_calcium_channel_activity	42	0.648802	1.87028	0.000258533	0.00486736	0.00385334	2163	tags=33%, list=11%, signal=30%	CACNA1E/HTR1B/CACNB3/CACNA1B/CACNA1I/CACNG8/CACNA1A/CACNA1H/CACNG5/CACNA1C/CACNG4/CALHM1/CACNA1F/CACNG3
GO_REGULATION_OF_RNA_SPLICING	go_regulation_of_rna_splicing	118	-0.427248	-1.70545	0.000259051	0.00486736	0.00385334	4630	tags=57%, list=23%, signal=44%	RBM22/MBNL2/RPS13/METTL4/PUF60/HNRNPK/MAGOH/DDX17/PCBP4/SF1/RBM7/FAM172A/RBM12/RBM8A/AHNAK/CLK4/THRAP3/HABP4/RBM12B/RRP1B/PIK3R1/RBM4/HNRNPH2/CLK2/PQBP1/SETX/DAZAP1/FXR1/RBM5/C1QBP/RBM17/SLC38A2/SRPK1/CIRBP/FMR1/IK/HNRNPL/NCBP1/TIA1/SMU1/HNRNPU/SRPK2/GRSF1/LARP7/RBM25/SON/HSPA1A/WTAP/TRA2A/KHDRBS1/FUS/HNRNPH1/YTHDC1/HNRNPA2B1/HSPA8/RBM4B/HNRNPH3/RBM39/SNW1/HNRNPA1/CWC22/NCL/PTBP2/DDX5/RBM3/CLK1/H…
GO_MYOTUBE_CELL_DEVELOPMENT	go_myotube_cell_development	29	0.697184	1.86993	0.000261016	0.00487683	0.00386084	2747	tags=34%, list=14%, signal=30%	MYOG/MYOD1/XK/P2RX2/KEL/IGF1/GPX1/CAV2/SHOX2/SMO
GO_CHROMATIN_REMODELING	go_chromatin_remodeling	161	-0.385427	-1.59565	0.000261035	0.00487683	0.00386084	4986	tags=45%, list=25%, signal=34%	PAK1/NUDT5/INO80C/PHF8/PIH1D1/ERCC6/ACTB/ZBTB1/BEND3/TRIM28/CHD7/VPS72/SMARCA5/BPTF/FAM172A/TFAM/ACTR8/BAZ2B/PTMA/PHF2/CENPH/ANP32E/CENPQ/SMARCA4/SMARCD2/SMARCAD1/MYC/SMCHD1/DAXX/CHD4/CHD1L/GATAD1/SETDB1/TADA2B/RBBP4/NPM1/SMARCC1/RB1/SATB1/EZH1/ATRX/HDAC1/ACTL6A/GATA3/KAT2A/DR1/MTA2/INO80/TOP1/MORC2/CHD1/SIRT1/RSF1/SETDB2/SMARCE1/MPHOSPH8/HNRNPC/BAZ1B/POLE3/DNMT3A/HDAC2/MYB/SMARCA2/HCFC2/HMGB1/RB…
GO_IONOTROPIC_GLUTAMATE_RECEPTOR_SIGNALING_PATHWAY	go_ionotropic_glutamate_receptor_signaling_pathway	25	0.740295	1.93152	0.00026974	0.00502525	0.00397833	1615	tags=24%, list=8%, signal=22%	GRIN2D/GRIN1/TIAM1/GRIN2C/GRID2/GRIK5
GO_NUCLEAR_REPLICATION_FORK	go_nuclear_replication_fork	38	-0.592533	-1.88873	0.000274092	0.00509193	0.00403112	6317	tags=76%, list=32%, signal=52%	PRIM1/PURB/PURA/TIPIN/GINS2/POLA2/BCAS2/ETAA1/POLD1/PRIM2/POLD3/SMARCAL1/TIMELESS/SMARCA5/CDC5L/POLA1/HELB/RPA1/PLRG1/XPA/SMARCAD1/RPA4/RPA3/PCNA/TOP1/BAZ1B/ERCC5/RPA2/MCM3
GO_CHAPERONE_COMPLEX	go_chaperone_complex	24	-0.678387	-1.91813	0.000275993	0.00511285	0.00404768	5654	tags=79%, list=29%, signal=57%	BAG3/CCT8/BAG2/CCT5/STIP1/CDC37/HSF1/CCT3/TCP1/PTGES3/PSMG1/TSC1/HSP90AB1/CCT4/CCT7/CCT6A/CCT2/HSPA8/PSMG2
GO_SINGLE_STRANDED_RNA_BINDING	go_single_stranded_rna_binding	79	-0.479018	-1.77611	0.000277311	0.00512287	0.00405562	5077	tags=53%, list=26%, signal=40%	EXOSC10/TLR7/ZC3H14/LACTB2/EIF4H/PNPT1/POLR2G/PABPC1/DDX3X/POLR2D/RBM7/PPIE/LSM14A/SSB/ZFR/STRBP/DDX1/DAZAP1/ILF3/FXR1/EIF4B/TLR8/EIF4A3/PUS1/FMR1/IFIT5/TIA1/HNRNPU/SYNCRIP/IFIH1/HNRNPC/ANXA1/DDX60/DHX58/RPS7/KHDRBS1/HNRNPH1/CNBP/PABPC4/HNRNPA1/DHX9/HNRNPF
GO_NOREPINEPHRINE_SECRETION	go_norepinephrine_secretion	17	0.80327	1.91986	0.000282718	0.00519874	0.00411568	864	tags=29%, list=4%, signal=28%	FFAR3/OXT/GHSR/OXTR/HRH3
GO_SYNAPSE_ASSEMBLY	go_synapse_assembly	169	0.470188	1.65264	0.000282994	0.00519874	0.00411568	3102	tags=21%, list=16%, signal=18%	GRIN1/GPC4/OXT/EIF4G1/GHSR/ACHE/GABRB2/CHRNB2/OXTR/PCDHB4/PCDHB13/SNCA/SDK2/KIRREL3/MUSK/SPTBN2/DRD2/LRFN1/GRID2/SHANK1/PCLO/ADD2/FARP1/FZD5/AGRN/SEMA4A/NLGN2/DNM3/CEL/IGFN1/CDH9/GABRG2/LRTM1/GABRA1/SLIT1/NTRK1
GO_REGULATION_OF_TRANSCRIPTION_INVOLVED_IN_CELL_FATE_COMMITMENT	go_regulation_of_transcription_involved_in_cell_fate_commitment	16	0.781296	1.8384	0.00028569	0.00523369	0.00414335	1254	tags=31%, list=6%, signal=29%	EVX1/SOX17/LBX1/RORC/DLX2
GO_SEROTONIN_RECEPTOR_SIGNALING_PATHWAY	go_serotonin_receptor_signaling_pathway	33	0.685481	1.89909	0.000290289	0.00530321	0.00419838	3623	tags=39%, list=18%, signal=32%	OR10H2/HTR1B/DRD4/CHRM1/HRH3/HRH2/HTR3A/OR10H1/HTR1D/OR10J5/CHRM4/HTR3E/HTR6
GO_DNA_DEPENDENT_DNA_REPLICATION	go_dna_dependent_dna_replication	122	-0.424386	-1.69499	0.000298497	0.00543447	0.0043023	6630	tags=58%, list=34%, signal=39%	ATG7/ZMPSTE24/DACH1/RRM2B/EME2/PRIM1/PURA/MCM5/TIPIN/GINS2/LRWD1/RAD51/RFC1/POLA2/ZNF365/FBXO5/FANCM/DBF4/MCM9/GINS3/NUCKS1/CDK9/ETAA1/POLD1/FEN1/PRIM2/METTL4/POLD3/BLM/SMARCAL1/RFC2/TIMELESS/REV3L/RECQL/MSH3/SAMHD1/CHTF18/GMNN/POLA1/HELB/RPA1/SENP2/NBN/RFC5/RPA4/DONSON/RPA3/TERF1/POLE4/RFC4/PCNA/ATRX/LIG1/INO80/THOC1/TOPBP1/POLE3/TERF2/BCL6/MCM6/WRNIP1/DNAJA3/WIZ/POLG/RPA2/MCM3/RPAIN/SLFN11/POLG…
GO_VOLTAGE_GATED_POTASSIUM_CHANNEL_ACTIVITY	go_voltage_gated_potassium_channel_activity	82	0.550292	1.78496	0.000299122	0.00543447	0.0043023	3229	tags=23%, list=16%, signal=19%	HCN4/HCN2/KCNQ3/KCNH4/KCNH2/KCNG1/KCNC3/KCND3/KCNK9/KCNK3/KCNG4/KCNQ5/KCNG2/KCNIP2/KCNH3/ABCC8/KCNT1/KCNJ12/KCNJ1
GO_INTRASPECIES_INTERACTION_BETWEEN_ORGANISMS	go_intraspecies_interaction_between_organisms	49	0.640867	1.91065	0.000300478	0.0054441	0.00430992	1701	tags=29%, list=9%, signal=26%	GRIN1/ATXN1L/OXT/GNG8/DRD4/CHRNB2/TH/OXTR/AVP/GRPR/GAD1/SHANK1/DLG4/DRD3
GO_TRANSLATION_REGULATOR_ACTIVITY	go_translation_regulator_activity	117	-0.421548	-1.67371	0.000307761	0.00556078	0.00440229	5005	tags=51%, list=25%, signal=39%	EIF5/GFM1/EIF5B/MIF4GD/EIF2S3/EIF2S2/EIF4H/GSPT2/EIF2B4/EIF2B2/PABPC1/EIF3J/MCTS1/DHFR/DHX29/ZNF540/C12orf65/EIF3D/EIF2S1/EIF4G2/EIF2B3/EIF2B5/ETF1/EIF4E/EIF4E3/EIF1AX/SHMT2/MTIF3/RPS14/PAIP2/ABCF1/EIF3F/FXR1/EIF4B/EIF4A3/C1QBP/MTRF1/COPS5/CIRBP/FMR1/PAIP1/EIF4A2/EIF3I/EIF4A1/EIF2AK4/EIF3H/EIF1AD/TSFM/EIF3E/EIF3M/DENR/EIF2B1/TYMS/RPS27L/MTIF2/CNBP/EIF3A/EEF1B2/CYFIP1/EEF1A1
GO_GENERAL_TRANSCRIPTION_INITIATION_FACTOR_ACTIVITY	go_general_transcription_initiation_factor_activity	39	-0.58152	-1.86551	0.0003093	0.00557331	0.00441222	4757	tags=56%, list=24%, signal=43%	CCNH/GTF2B/TAF4/TAF12/UBTF/GTF2F1/SNAPC1/TAF1C/TAF1/TAF6/RRN3/TAF2/TBP/GTF2A2/DR1/TAF9/SNAPC5/GTF2F2/TAF7/GTF2E1/TAF11/GTF2E2
GO_SECOND_MESSENGER_MEDIATED_SIGNALING	go_second_messenger_mediated_signaling	402	0.395438	1.49351	0.000311578	0.00559907	0.00443261	2845	tags=21%, list=14%, signal=19%	UCN2/GRIN2D/GPR78/GPR119/GRIN1/P2RX3/GPR12/MAFA/ADRA1D/ADRB3/RUNDC3A/HRC/CD4/CDC34/GIPR/CCR10/OPRL1/P2RX2/CALML4/CRHR1/MCOLN1/XCR1/GHRHR/FIS1/TBXA2R/FHL2/GRIN2C/CHGA/GPHB5/PF4/CACNA1C/FKBP1B/AQP1/NOS3/NR5A1/APOE/NOS1/ERBB3/IGF1/NFATC4/DRD2/AKAP6/TMEM38A/UCN3/ADCYAP1R1/PCLO/GHRH/RAPGEF3/SAMD14/PRKAR2B/CAMKK2/DRD3/PDE2A/JPH2/NPPB/GAL/SELP/PTGIR/ANK2/MC2R/GPR3/LGR4/RASD2/GPR62/DGKQ/CALML3/BHLHA15/PP…
GO_MUSCLE_ORGAN_DEVELOPMENT	go_muscle_organ_development	348	0.396729	1.48958	0.000316771	0.00567692	0.00449424	3322	tags=25%, list=17%, signal=21%	NEUROG1/FOXC2/MYOG/FGF3/MEF2D/ZFPM1/FOXH1/MYOD1/ANKRD33/XK/NKX2-5/P2RX2/MYH14/CAV1/LBX1/MAPK11/SOX8/CACNA1H/MAFF/FOXC1/CTF1/KEL/SRPK3/ERBB3/CHODL/IGF1/MEF2B/HAMP/GPX1/MAPK12/ACTC1/TNNI1/AKAP6/ELN/MYLK/TPM1/JPH2/TAGLN/PIM1/CHRND/LAMA5/PAX7/CAV2/COL6A3/FGFRL1/MSX1/TCF23/STRA6/SIRT2/FRS2/VGLL2/NR2F2/TWIST1/UNC45A/SHH/EEF2/FOXO4/ITGA11/HBEGF/MEIS1/TNNI3/LIF/HAND1/ITGA7/SHOX2/EMD/TCF21/TBX1/SMO/NUPR1/…
GO_REGULATION_OF_DNA_REPLICATION	go_regulation_of_dna_replication	99	-0.440203	-1.69061	0.000319388	0.00570831	0.00451909	6164	tags=54%, list=31%, signal=37%	PDS5A/HUS1/ANKRD17/TIPIN/HRAS/RBBP6/FAF1/ZNF365/FBXO5/DBF4/NUCKS1/USP37/CCDC88A/METTL4/RAC1/BLM/SMARCAL1/RFC2/TIMELESS/TNFAIP1/MSH3/CHTF18/GMNN/ID3/JUN/ESCO1/SENP2/NBN/RFC5/RAD17/DONSON/TERF1/CACYBP/TTF1/RFC4/ZBTB38/PCNA/ATRX/ATR/INO80/MAP2K4/GTPBP4/TERF2/BCL6/WRNIP1/WIZ/SMC3/SLFN11/POLG2/ATF1/DHX9/ZNF830/PPP2CA
GO_HEART_PROCESS	go_heart_process	274	0.425404	1.5726	0.000322081	0.00572428	0.00453173	1902	tags=16%, list=10%, signal=15%	HCN4/OXT/ADRA1D/HRC/NKX2-5/GJD3/CAV1/MYL4/CACNB3/KCNK15/ADORA1/CACNA1B/TH/CACNG8/MAP2K3/RNF207/CACNA1H/SPTBN4/CACNG5/CHGA/KCNH2/SCN3B/STC1/SRC/CACNA1C/FKBP1B/NOS3/KCNN2/APLN/NOS1/GPX1/DRD2/ACTC1/TNNI1/TMEM38A/ATP1B2/TPM1/FXYD4/KCND3/SNTA1/NEDD4L/CACNG4/ANK2/KCNK3/CACNA1F
GO_NEURON_PROJECTION_TERMINUS	go_neuron_projection_terminus	143	0.486625	1.69078	0.000322502	0.00572428	0.00453173	3056	tags=25%, list=15%, signal=21%	GRIN1/P2RX3/HTR1B/CRHR2/OXT/CPLX2/BLVRB/ADORA1/SNCB/CHRM1/TH/SNCA/ATCAY/NOS1/GAD1/DRD2/AAK1/UCN3/GHRH/GRIK5/DLG4/OPRD1/CABP4/RGS10/CNGB1/VAMP2/SLC18A3/UCN/SNCG/SCGN/SLC4A8/SLC32A1/RAB3A/DMD/ADRA2C/RNF40
GO_GLUTAMATE_RECEPTOR_ACTIVITY	go_glutamate_receptor_activity	26	0.723396	1.89662	0.000322886	0.00572428	0.00453173	3538	tags=35%, list=18%, signal=28%	GRIN2D/GRIN1/GRIN2C/GRID2/GRIK5/GRIN3B/GRM4/GRM5/GRIN2A
GO_PEPTIDE_HORMONE_BINDING	go_peptide_hormone_binding	50	0.618201	1.84341	0.000327336	0.00578762	0.00458188	1592	tags=18%, list=8%, signal=17%	GALR3/CRHR2/GIPR/GHSR/CRHR1/OXTR/GHRHR/HCRTR1/ADCYAP1R1
GO_SNRNA_METABOLIC_PROCESS	go_snrna_metabolic_process	31	-0.616806	-1.86021	0.000328965	0.00580086	0.00459236	6061	tags=77%, list=31%, signal=54%	INTS5/NOP10/INTS4/INTS3/EXOSC5/EXOSC10/INTS7/TOE1/EXOSC2/METTL4/INTS8/RBM7/NHP2/INTS12/INTS6/INTS9/EXOSC7/INTS10/DKC1/EXOSC3/EXOSC9/LARP7/EXOSC8/ZCCHC8
GO_METHYLATED_HISTONE_BINDING	go_methylated_histone_binding	55	-0.525888	-1.851	0.000343152	0.00603287	0.00477603	7377	tags=71%, list=37%, signal=45%	TDRD3/ING1/CBX4/ING4/RBBP5/PHF1/SPIN3/WDR5/ING5/LRWD1/MSL3/CHD8/ING2/SPIN1/CXXC1/SUZ12/PHF8/NCAPG2/ZMYND11/MBTD1/BPTF/PHF2/TP53BP1/TAF1/ATRX/ING3/FMR1/MTF2/MSH6/PWP1/CDYL/JMJD7/DPF2/SPIN2B/CHD1/MPHOSPH8/TAF7/NCAPD3/FAM156A
GO_REGULATION_OF_MORPHOGENESIS_OF_A_BRANCHING_STRUCTURE	go_regulation_of_morphogenesis_of_a_branching_structure	56	0.597729	1.80428	0.000343951	0.00603287	0.00477603	2902	tags=29%, list=15%, signal=24%	PGF/MDK/LHX1/PHB2/SOX8/GDNF/SNAI2/LGR4/HOXB7/SHH/SHOX2/SMO/PDGFA/SOX9/RXRA/HOXD13
GO_CELL_COMMUNICATION_INVOLVED_IN_CARDIAC_CONDUCTION	go_cell_communication_involved_in_cardiac_conduction	53	0.603224	1.81489	0.000344962	0.00603454	0.00477735	1838	tags=21%, list=9%, signal=19%	HCN4/HRC/GJD3/CAV1/RNF207/SCN3B/CACNA1C/FKBP1B/KCNN2/ATP1B2/ANK2
GO_REGULATION_OF_CALCIUM_ION_TRANSPORT	go_regulation_of_calcium_ion_transport	227	0.434553	1.571	0.000346478	0.00604503	0.00478566	2076	tags=17%, list=11%, signal=16%	THY1/GRIN1/P2RX3/HCRT/LIME1/HRC/CD4/OPRL1/P2RX2/CAV1/CACNB3/DRD4/CRHR1/NPSR1/CACNA1B/SNCA/EPB41/STC1/CACNA1C/FKBP1B/NOS3/LGALS3/GJC2/NOS1/DRD2/CX3CL1/AKAP6/TMEM38A/PACSIN3/ADCYAP1R1/MYLK/DRD3/OPRD1/JPH2/ANK2/TSPO/PLA2G6/CCL5/INPP5K
GO_NEGATIVE_REGULATION_OF_DNA_RECOMBINATION	go_negative_regulation_of_dna_recombination	26	-0.646877	-1.86575	0.000348497	0.00605421	0.00479292	4529	tags=54%, list=23%, signal=42%	PARP3/BLM/RIF1/MSH3/HELB/TP53BP1/SMCHD1/MSH6/THOC1/TERF2/BCL6/MAGEF1/MSH2/MLH1
GO_REGULATION_OF_PROTEIN_IMPORT	go_regulation_of_protein_import	57	-0.531019	-1.862	0.000349253	0.00605421	0.00479292	5890	tags=54%, list=30%, signal=38%	PTGS2/PRKCD/BAG3/MAPK14/IFNG/MAPK1/JUP/UFM1/IPO5/RBM22/TRIM28/MDFIC/PKIA/RAN/PIK3R1/JAK2/HCLS1/CD36/NUP54/PSEN1/PDCD5/HSP90AB1/SMAD3/ZC3H12A/NOLC1/HDAC3/TARDBP/TPR/NUP62/UBR5/HSPA8
GO_ANCHORED_COMPONENT_OF_PLASMA_MEMBRANE	go_anchored_component_of_plasma_membrane	56	0.597467	1.80349	0.00035063	0.00605421	0.00479292	2031	tags=27%, list=10%, signal=24%	THY1/GPC4/LYPD3/RTBDN/NTNG1/RTN4RL2/GPIHBP1/RTN4RL1/FOLR1/RHBG/EFNA1/GP1BA/HYAL2/FOLR2/CD177
GO_REGULATION_OF_NEUROTRANSMITTER_LEVELS	go_regulation_of_neurotransmitter_levels	225	0.437184	1.58001	0.000350676	0.00605421	0.00479292	3138	tags=25%, list=16%, signal=22%	HTR1B/HCRT/SLC17A7/SYN1/ACHE/CPLX2/TACR2/SLC6A5/PDZD11/DRD4/PRIMA1/CACNA1B/PIP5K1C/CHRNB2/CHRNA4/TH/SNCA/OTOF/HRH3/SV2A/SYT5/NAPA/MAOA/ITGB3/P2RY4/NOS1/GAD1/GIPC1/SYT3/DRD2/GDNF/PCLO/GRIK5/DRD3/SYNGR3/LIN7B/RIMS4/VAMP2/SLC18A3/SLC6A9/ALDH5A1/SYT2/SLC22A1/SNCG/SLC29A4/CHAT/STXBP5L/SLC4A8/SLC29A2/SLC32A1/RAB3A/SLC6A4/PDE1B/MAOB/PNKD/GRM4/CALM3
GO_REGULATION_OF_CHROMATIN_ORGANIZATION	go_regulation_of_chromatin_organization	160	-0.38653	-1.59699	0.000352202	0.00606467	0.00480121	6732	tags=56%, list=34%, signal=37%	PHF1/ATAD2/SETD7/ZMPSTE24/PPHLN1/BRCA1/BCOR/ASF1A/CCNB1/SART3/ZNF335/DNMT3B/WDR5/MTHFR/RPS6KA4/SPTY2D1/SKI/MLLT3/PARG/ING2/ZNF304/MECP2/AUTS2/MIER1/CDK9/PHF8/PAF1/PIH1D1/ZNF451/SREBF1/METTL4/ARRB1/PARK7/TRIM28/RIF1/IL1B/CAMK2D/PHF2/LRRK2/JDP2/PAXIP1/NOC2L/CTNNB1/NAP1L2/SETDB1/TADA2B/HIRA/NIPBL/IWS1/GFI1/SMAD4/BRD7/RTF1/SIN3A/ATG5/C6orf89/ATRX/SET/GATA3/ATM/FMR1/KAT2A/MTF2/PRMT6/ATAD2B/CTCF/HNRNPU…
GO_MYOSIN_HEAVY_CHAIN_BINDING	go_myosin_heavy_chain_binding	12	0.857019	1.88215	0.000367749	0.00631589	0.00500009	1076	tags=33%, list=5%, signal=32%	NKD2/MYL4/AXL/MYL9
GO_REGULATION_OF_CELLULAR_RESPONSE_TO_HEAT	go_regulation_of_cellular_response_to_heat	69	-0.501166	-1.84053	0.000369718	0.00633323	0.00501382	5664	tags=65%, list=29%, signal=47%	NUP155/BAG3/BAG2/MAPK1/HSBP1/BAG5/NUP37/CAMK2G/NUP210/HSF1/NUP153/RAE1/CAMK2D/RPA1/SEC13/NUP85/RPA3/NUP43/NUP205/NUP35/SEH1L/DNAJB6/NUP160/NUP133/ATM/NUP93/ATR/NUP54/CHORDC1/NUP88/PTGES3/SIRT1/HSPH1/NUP50/DNAJC2/HSP90AB1/RANBP2/HSPA1A/DNAJC7/NUP107/RPA2/TPR/NUP62/HSPA8/HSP90AA1
GO_RECEPTOR_COMPLEX	go_receptor_complex	384	0.396528	1.49801	0.000372214	0.00635946	0.00503458	3180	tags=22%, list=16%, signal=19%	GRIN2D/GABRP/GPR119/CD79A/GRIN1/PORCN/P2RX3/EMILIN1/GPR156/LIME1/GFRA4/ADRB3/CD4/GFRA3/IMPG2/P2RX2/ITGA2B/MCOLN1/GABRB2/TAOK2/AXL/CHRNB2/CNIH2/CHRNA4/CACNG8/ITLN1/PLXNA3/IL12RB1/ACVR1B/GPR37/GRIN2C/TRGV5/CACNG5/CD6/ITGB5/MUSK/ITGB3/ERBB3/GABBR1/TFR2/GRID2/CRLF2/GPR37L1/SHANK1/ADCYAP1R1/ITGBL1/GRIK5/GPR20/DLG4/IL5RA/CACNG4/GABRA3/IL6/NOTCH3/HTR3A/MST1R/CHRND/GPR62/CACNG3/FGFR4/ROR2/VLDLR/TM7SF2/IT…
GO_POSITIVE_REGULATION_OF_MRNA_METABOLIC_PROCESS	go_positive_regulation_of_mrna_metabolic_process	71	-0.480847	-1.76804	0.000377022	0.00641547	0.00507892	4359	tags=52%, list=22%, signal=41%	PNPT1/POLR2G/PABPC1/TOB1/HSF1/RC3H1/THRAP3/YTHDF2/ZFP36L2/TNRC6B/DAZAP1/PUM1/ROCK1/DHX36/LEO1/CIRBP/NCBP1/BTG2/YTHDF3/CDC73/NUDT21/DND1/ZC3H12A/NCBP2/HNRNPD/TRA2A/TARDBP/METTL3/YTHDF1/HSPA8/CNOT8/SNW1/HNRNPR/CNOT7/NCL/RBM3/UPF1
GO_POSITIVE_REGULATION_OF_REPRODUCTIVE_PROCESS	go_positive_regulation_of_reproductive_process	74	0.564236	1.7946	0.000377438	0.00641547	0.00507892	2845	tags=27%, list=14%, signal=23%	OXT/TACR2/TACR1/OXTR/ACVR1B/CACNA1H/POMZP3/SRC/TAC4/NR5A1/SYDE1/PIWIL2/LFNG/WNT4/MSX1/SIRT2/MAPK15/SHH/HYAL3/SOX9
GO_EATING_BEHAVIOR	go_eating_behavior	31	0.690425	1.8798	0.000389843	0.00659569	0.0052216	1705	tags=29%, list=9%, signal=27%	OXT/HCRT/GHSR/OPRL1/GDF15/TH/OXTR/PRLH/OPRD1
GO_CHROMOSOME_SEGREGATION	go_chromosome_segregation	266	-0.329545	-1.4598	0.000390041	0.00659569	0.0052216	5683	tags=40%, list=29%, signal=29%	FANCD2/CHMP7/ANAPC11/MLH3/NDEL1/USP9X/FBXO5/NUF2/REC8/FANCM/SMC2/TACC3/SMC4/ANAPC5/ARL8A/CHMP5/POGZ/NUP37/DCTN2/MMS19/RRS1/ANAPC7/FEN1/BIRC5/NCAPG2/LCMT1/BANF1/ACTR2/SMC1A/DDX3X/SMC5/STAG1/DYNC1LI1/SFPQ/NR3C1/CENPH/SPAG5/STAG2/STAG3L2/PUM2/ZWINT/RAD21/BECN1/CENPQ/PCID2/RPS3/ESCO1/SMARCAD1/UVRAG/CTNNB1/RACGAP1/RAN/CSNK2A2/CDC16/NUP43/KPNB1/TERF1/PIBF1/MAD2L1/FBXW7/HIRA/ZW10/SIRT7/RB1/NIPBL/SEH1L/P…
GO_OUTER_MITOCHONDRIAL_MEMBRANE_PROTEIN_COMPLEX	go_outer_mitochondrial_membrane_protein_complex	21	-0.681749	-1.86251	0.000392163	0.00661462	0.00523659	2425	tags=52%, list=12%, signal=46%	TOMM22/ANKZF1/SAMM50/HSPA9/TOMM40L/CHCHD3/IMMT/TOMM20/TOMM5/TOMM7/MTX2
GO_SEROTONIN_RECEPTOR_ACTIVITY	go_serotonin_receptor_activity	28	0.699811	1.86384	0.000397462	0.00668689	0.0052938	1065	tags=21%, list=5%, signal=20%	OR10H2/HTR1B/DRD4/CHRM1/HRH3/HRH2
GO_EMBRYONIC_ORGAN_MORPHOGENESIS	go_embryonic_organ_morphogenesis	287	0.414966	1.53909	0.000401266	0.00672458	0.00532364	3389	tags=23%, list=17%, signal=19%	NEUROG1/FOXC2/SOX18/FOXH1/HMX2/RARG/FBN1/LHX1/NKX2-5/SOX17/LHFPL5/LBX1/TH/FOXE1/PCGF2/RNF207/MFAP2/HOXA3/MESP1/FOLR1/DLX2/EFNA1/MAPK3/VAX2/HPN/ALX3/MICAL2/FZD5/MSX1/FOXF1/STRA6/FRS2/MDFI/IFT172/ROR2/TWIST1/HOXB7/SHH/NPHP3/FBN2/HAND1/FUZ/NDRG4/SHOX2/TCF21/TBX1/GATA2/SMO/SLC39A3/GNAS/MYO7A/SOX9/PTK7/HOXB9/USH1C/HAND2/HOXD9/WNT9B/OSR2/SIX3/ALX4/HOXA6/PAX5/FZD6/OTX1/WNT11
GO_ANTIOXIDANT_ACTIVITY	go_antioxidant_activity	77	0.542652	1.7496	0.000401741	0.00672458	0.00532364	2646	tags=38%, list=13%, signal=33%	HBZ/HBQ1/HBM/HBG1/GPX2/HBD/PRDX2/PRDX6/HBE1/HBA2/GPX5/LPO/APOE/HBB/MT3/GPX1/HBA1/PXDN/CYGB/IYD/PRDX5/SRXN1/PTGS1/CCS/APOA4/GSTZ1/DUOX2/GSTO2/GPX4
GO_SODIUM_ION_IMPORT_ACROSS_PLASMA_MEMBRANE	go_sodium_ion_import_across_plasma_membrane	16	0.77388	1.82095	0.000405559	0.00677129	0.00536062	410	tags=25%, list=2%, signal=25%	HCN4/HCN2/SLC34A1/SLC5A2
GO_REGULATION_OF_LEUKOCYTE_MEDIATED_IMMUNITY	go_regulation_of_leukocyte_mediated_immunity	196	-0.368169	-1.55711	0.000408106	0.00679661	0.00538066	4617	tags=38%, list=23%, signal=29%	PRKCZ/SYK/PARP3/TRAF6/ZBTB1/B2M/MICA/IL4/SNX4/RIF1/FBXO38/PPP3CB/IL1B/RSAD2/MALT1/IL18R1/NLRP3/P2RX7/RASGRP1/AP1G1/FADD/IL18/PAXIP1/SMAD7/TP53BP1/TLR4/SH2D1B/PDPK1/MAP3K7/DDX1/CRTAM/BST2/XCL1/F2RL1/SERPINB9/FCGR2B/NCR1/HAVCR2/IL4R/C12orf4/DHX36/CD300A/GATA3/SH2D1A/BTK/MR1/EXOSC3/IL27RA/CD1C/THOC1/ABR/ITGB2/CD160/BCL6/CRK/HMGB1/CD96/CD28/HSPD1/KLRK1/PTPRC/MSH2/CD1D/ITGAM/LAMP1/MLH1/VAMP8/IL23A/TBX…
GO_GUANYL_NUCLEOTIDE_BINDING	go_guanyl_nucleotide_binding	330	-0.321789	-1.44743	0.000409328	0.00679796	0.00538173	5929	tags=40%, list=30%, signal=28%	DAPK1/RAB43/NIN/FPGT/HRAS/RNF112/RAB3D/MTG1/RHOA/RAB28/OPA1/CIITA/RAB40C/RHOT2/RAP2A/RAB35/RAB24/ANXA6/SEPHS1/RHOT1/ARL8A/RHOU/MMAA/RIT1/ATL2/RAB14/EIF5/GFM1/EIF5B/ARL13B/EIF2S3/RAB33A/GSPT2/RAC1/GBP4/RHEB/RAB2A/EIF2B2/RAB27A/RAB37/NKIRAS1/DYNC1LI1/GIMAP5/THG1L/MX2/RP2/SAMHD1/LRRK2/AGAP2/GNA13/RNGTT/RRAGD/RAB5A/TUBE1/ARL11/TUBA1B/RAB10/EHD4/AGAP1/DNM1L/SAR1B/EFTUD2/RAB4A/RAN/RRAS2/RAB18/RAB15/TSR…
GO_CELL_CELL_JUNCTION_ORGANIZATION	go_cell_cell_junction_organization	193	0.452704	1.61199	0.000410367	0.00679796	0.00538173	2420	tags=21%, list=12%, signal=18%	NUMBL/CNTNAP1/CADM3/PARD6G/CDH24/GJD3/KIFC3/CLDN3/CAV1/TJP3/CDH22/PIP5K1C/CRB3/LSR/SDK2/SRC/CLDN5/MICALL2/CLDN11/RUNX1/LIMS2/NPHP1/CLDN9/SNAI2/PKP3/ESAM/CLDN7/ANK2/CD177/FZD5/PKN2/PVR/CLDN15/ZNF703/FLCN/CLDN6/CLDN4/GJA4/PARD3/NLGN2
GO_REGULATION_OF_ISOTYPE_SWITCHING	go_regulation_of_isotype_switching	30	-0.635512	-1.89914	0.000411279	0.00679796	0.00538173	4529	tags=50%, list=23%, signal=39%	PARP3/IL4/RIF1/PAXIP1/TP53BP1/EXOSC3/IL27RA/THOC1/BCL6/CD28/PTPRC/MSH2/MLH1/TBX21/STAT6
GO_REGULATION_OF_REPRODUCTIVE_PROCESS	go_regulation_of_reproductive_process	146	0.483329	1.67598	0.000416535	0.00683592	0.00541178	2902	tags=26%, list=15%, signal=22%	OXT/TACR2/MOS/TACR1/CDC20/SPATA22/OXTR/ACVR1B/STK11/CACNA1H/POMZP3/SERPINF1/SRC/TAC4/NR5A1/SYDE1/PIWIL2/IGF1/FZR1/LFNG/ASTL/WNT4/AMH/GCM1/GPR3/TIMP1/MSX1/PPP2R1A/SIRT2/MAPK15/SHH/LIF/NKX3-1/HYAL3/NUPR1/SOX9/RXRA/HOXD13
GO_REGULATION_OF_BLOOD_PRESSURE	go_regulation_of_blood_pressure	175	0.458278	1.6152	0.000417483	0.00683592	0.00541178	3675	tags=31%, list=19%, signal=26%	UTS2R/FFAR3/OXT/ADRA1D/ADRB3/OPRL1/CYP11B1/P2RX2/KLK3/ADORA1/CACNA1B/OXTR/AVP/TBXA2R/CHGA/CYP4A11/NOS3/TAC4/APLN/NOS1/HBB/DRD2/GPR37L1/DRD3/TPM1/CORO2B/NPPB/CYP4F2/SERPINF2/KLK2/DDAH1/NR2F2/PTGS1/AGTR1/UCN/NPY/TNNI3/SLC4A5/CYBA/GAS6/GCGR/ACE/HSD11B2/TAC3/POMC/AVPR2/RASL10B/NTSR1/PTPRO/GNB3/CNR1/LRP5/NPR1/GSK3A/NPPA
GO_DIENCEPHALON_DEVELOPMENT	go_diencephalon_development	73	0.555108	1.76174	0.000417922	0.00683592	0.00541178	2747	tags=25%, list=14%, signal=21%	FOXB1/PROP1/OTP/CHRNB2/GHRHR/SOX3/UBB/GSX1/DRD2/WNT4/GHRH/MSX1/SHH/ARX/BAX/HAP1/GATA2/SMO
GO_TELOMERE_MAINTENANCE_VIA_TELOMERE_LENGTHENING	go_telomere_maintenance_via_telomere_lengthening	71	-0.477874	-1.75711	0.000418472	0.00683592	0.00541178	3826	tags=48%, list=19%, signal=39%	NHP2/RAD50/FBXO4/RPA1/MAP3K4/CTNNB1/CCT3/TINF2/TERF1/POT1/PARN/TCP1/DHX36/DKC1/ATM/PRKCQ/ATR/HMBOX1/HNRNPU/PTGES3/MAPKAPK5/HNRNPC/PARP1/TERF2/HSP90AB1/CCT4/CCT7/CCT6A/CCT2/HNRNPA2B1/XRCC5/GAR1/HNRNPA1/HSP90AA1
GO_REGULATION_OF_NUCLEOCYTOPLASMIC_TRANSPORT	go_regulation_of_nucleocytoplasmic_transport	106	-0.435797	-1.70358	0.000418758	0.00683592	0.00541178	6019	tags=53%, list=30%, signal=37%	CAMK1/CPSF6/PTGS2/PRKCD/BAG3/MAPK14/IFNG/MAPK1/RBM27/JUP/UFM1/XPO5/CTDSPL2/BARD1/IPO5/RBM22/XPO4/PARK7/TRIM28/MDFIC/NUP153/IL1B/MX2/UHMK1/PKIA/PPP1R12A/PTPN11/RAN/PIK3R1/RBM4/THOC2/SETD2/JAK2/HCLS1/SIRT7/IWS1/RIOK2/CD36/NUP54/PSEN1/XPO1/HSP90AB1/SMAD3/ZC3H12A/NOLC1/NCBP2/HDAC3/KHDRBS1/TARDBP/TPR/NUP62/UBR5/PPP1CC/RBM26/NSUN2/DHX9
GO_REGULATION_OF_HISTONE_METHYLATION	go_regulation_of_histone_methylation	52	-0.539263	-1.85544	0.000422485	0.0068604	0.00543116	6732	tags=67%, list=34%, signal=44%	PHF1/SETD7/BRCA1/BCOR/ZNF335/DNMT3B/WDR5/MTHFR/ZNF304/MECP2/AUTS2/PAF1/PIH1D1/RIF1/PAXIP1/CTNNB1/IWS1/GFI1/SMAD4/RTF1/ATRX/GATA3/MTF2/PRMT6/CTCF/SIRT1/PYGO2/MYB/CTR9/WDR61/EED/RNF20/SNW1/OGT/ZNF274
GO_CORNIFIED_ENVELOPE	go_cornified_envelope	37	0.665305	1.88091	0.000423269	0.0068604	0.00543116	1901	tags=30%, list=10%, signal=27%	LCE1D/EVPL/SPRR2E/KRT1/CDSN/SPRR1A/CNFN/PI3/PKP3/PPL/SPRR1B
GO_TBP_CLASS_PROTEIN_BINDING	go_tbp_class_protein_binding	26	-0.642254	-1.85242	0.000423379	0.0068604	0.00543116	4858	tags=62%, list=25%, signal=46%	PSMC1/GTF2B/TAF12/CAND1/HHEX/BRF2/TAF1/YEATS2/GTF2A2/DR1/TAF1B/PSMC2/TAF11/AHR/PSMC5/HNRNPF
GO_SYNAPTIC_CLEFT	go_synaptic_cleft	16	0.773137	1.8192	0.000429651	0.00694497	0.00549811	3354	tags=44%, list=17%, signal=36%	GRIN1/ACHE/APOE/LAMA5/DNM3/LAMB2/EGFLAM
GO_DNA_TEMPLATED_TRANSCRIPTION_ELONGATION	go_dna_templated_transcription_elongation	94	-0.453407	-1.73388	0.000433647	0.00699243	0.00553568	4912	tags=55%, list=25%, signal=42%	EAF2/CDK9/PAF1/CCNH/ENY2/ERCC6/WDR43/ZMYND11/POLR2G/CCNT2/CDK7/POLR2D/GTF2H5/TWISTNB/UBTF/GTF2F1/PCID2/TAF1A/MNAT1/EAPP/TAF1C/SETD2/ELP4/ZNRD1/IWS1/RTF1/ELL/LEO1/TBP/NCBP1/HNRNPU/TSFM/SSRP1/THOC1/POLR2H/CDC73/TAF1B/ELP2/ERCC3/NCBP2/POLR1C/GTF2H1/SUPT16H/HMGN1/CTR9/GTF2F2/HTATSF1/EZH2/WDR61/POLR2B/TAF1D/TCERG1
GO_REGULATION_OF_MRNA_PROCESSING	go_regulation_of_mrna_processing	116	-0.42614	-1.69479	0.000446786	0.00718671	0.00568949	2465	tags=41%, list=12%, signal=36%	DAZAP1/FXR1/PAPOLA/SAFB/RBM5/C1QBP/IWS1/RBM17/DHX36/LEO1/SRPK1/PABPN1/CIRBP/FMR1/IK/HNRNPL/NCBP1/SAFB2/TIA1/SMU1/HNRNPU/CDC73/SRPK2/LARP7/NUDT21/RBM25/AHCYL1/SON/NCBP2/WTAP/TRA2A/KHDRBS1/CTR9/YTHDC1/HNRNPA2B1/HSPA8/RBM4B/RBM39/RNF20/SNW1/HNRNPA1/CWC22/DHX9/NCL/DDX5/RBM3/SLTM
GO_MITOTIC_SISTER_CHROMATID_SEGREGATION	go_mitotic_sister_chromatid_segregation	139	-0.400043	-1.6272	0.000447966	0.00718816	0.00569064	5629	tags=43%, list=29%, signal=31%	CHMP7/ANAPC11/FBXO5/NUF2/REC8/SMC2/TACC3/SMC4/ANAPC5/CHMP5/POGZ/DCTN2/RRS1/ANAPC7/NCAPG2/LCMT1/SMC1A/SMC5/DYNC1LI1/SPAG5/ZWINT/RAD21/BECN1/PCID2/RACGAP1/RAN/CDC16/KPNB1/PIBF1/MAD2L1/HIRA/ZW10/RB1/NIPBL/SEH1L/PDS5B/CDC26/RIOK2/CDC23/NSL1/ATRX/DUSP1/ATM/IK/CHMP1B/MIS12/DSN1/ZNF207/INO80/HNRNPU/NSMCE2/AKAP8/CHMP4A/VPS4B/BUB3/ANAPC4/TPR/NUP62/NCAPD3/PSMG2
GO_RIBOSOME_BINDING	go_ribosome_binding	43	-0.563983	-1.8547	0.000457197	0.00731849	0.00579382	6935	tags=77%, list=35%, signal=50%	EIF2A/EIF3C/EIF5A2/EIF3K/GUF1/OLA1/LETM1/CPEB3/ZNF598/IMPACT/OXA1L/IGHMBP2/ERI1/EIF2S1/SEC61A1/ETF1/MTIF3/GEMIN5/RPSA/SBDS/RICTOR/SRP68/C1QBP/SRP19/FMR1/RPN2/SRP72/YTHDF3/ZC3H12A/MRPS27/YTHDF1/LETMD1/HSPA5
GO_ANTIGEN_PROCESSING_AND_PRESENTATION_OF_EXOGENOUS_PEPTIDE_ANTIGEN_VIA_MHC_CLASS_I	go_antigen_processing_and_presentation_of_exogenous_peptide_antigen_via_mhc_class_i	78	-0.475157	-1.76141	0.000459407	0.00733605	0.00580772	4432	tags=51%, list=22%, signal=40%	PSMB7/B2M/PSME3/PSMB5/PSME1/PSMD7/TAP1/PSMA6/PSMA7/PSMB6/PSMB3/PSMB4/PSMD12/PSMD5/CLEC4A/PSMD1/PSMB2/PSMA1/PSMD13/PSMA2/PSMD11/PSMB1/PSMD10/CD36/CHUK/SNAP23/PSMA4/PSMD14/PSMC6/PSME2/PDIA3/PSMC2/CYBB/PSMD3/PSMA3/VAMP8/PSMA5/PSMD6/SEC22B/PSMC5
GO_TRANSCRIPTION_COACTIVATOR_ACTIVITY	go_transcription_coactivator_activity	244	-0.341425	-1.50135	0.000469322	0.00746997	0.00591373	5446	tags=47%, list=28%, signal=35%	CIITA/CTBP2/MAK/JMJD6/PER2/MED6/TMF1/PRPF6/RIPK3/JUP/MED26/MMS19/ASXL1/CITED2/ENY2/TSG101/MED27/SLC30A9/BIRC2/ARRB1/CENPJ/MAGED1/PARK7/TRIM28/MED30/DDX17/MED1/TAF12/BCL10/SS18L2/PHF2/RFXAP/SUPT7L/NOTCH1/ID3/TRERF1/KAT5/THRAP3/MED17/NPAT/XPC/HTATIP2/MTDH/CD3D/UBE3A/CEBPZ/SMARCA4/SMARCD2/ID2/RBM14/HIPK2/DAXX/BRD8/CTNNB1/PRMT2/SS18L1/NCOA3/RRP1B/TRIM32/AIP/MED23/YAF2/TADA2B/CALCOCO1/PQBP1/PPRC1/NPM1…
GO_CELLULAR_RESPIRATION	go_cellular_respiration	157	-0.38744	-1.60113	0.000470058	0.00746997	0.00591373	6545	tags=59%, list=33%, signal=40%	CBFA2T3/NNT/SDHA/ACO2/NDUFB1/SIRT3/CCNB1/NDUFA5/GPD2/CS/NDUFS2/ISCU/NDUFS4/CISD1/IFNG/PDHB/SUCLA2/ACO1/VCP/IDE/COX6C/MDH1/MECP2/NDUFA13/IDH3A/NDUFB8/OXA1L/SUCLG1/SCO2/PNPT1/NDUFA4/IL4/UQCRFS1/PARK7/IDH3B/NDUFAF2/NDUFC1/FH/NDUFA7/LYRM7/UQCRQ/SLC25A13/NDUFS3/IDH2/COQ10A/NDUFB9/NDUFS5/TRAP1/SDHC/SLC25A25/NDUFV2/NDUFS6/MDH2/SHMT2/SDHB/BID/COX7A2L/DNAJC15/PANK2/CAT/COX5A/UQCRH/SLC25A12/CYCS/ETFA/NDUFS…
GO_LIGASE_ACTIVITY	go_ligase_activity	111	-0.439287	-1.72754	0.000484462	0.00768036	0.00608029	7752	tags=60%, list=39%, signal=37%	SARS2/UBA7/CAD/AARSD1/FARSB/SLC27A2/UBA6/GATC/GCLM/PARS2/AASDH/SLC27A3/DALRD3/FARSA/ATG7/MTHFS/WARS2/TTLL4/VARS2/QRSL1/TTLL1/SLC27A5/PCCB/SUCLA2/GLUL/GSS/MTHFD1/DARS2/TARS2/ACSL1/SUCLG1/ASNSD1/ACSL4/MCCC2/ASNS/EARS2/ACSS2/PAICS/PCCA/ACSL5/FARS2/NADSYN1/ACSL3/ACSS1/HARS2/CARS2/PFAS/SAE1/YARS2/RARS2/ACSF2/LARS2/NAE1/GART/HLCS/LIG1/IARS2/NARS2/LRRC47/GMPS/LIPT1/UBA5/UBA3/PPCS/UBA2/MCCC1/AARS2
GO_REGULATION_OF_IMMUNE_EFFECTOR_PROCESS	go_regulation_of_immune_effector_process	379	-0.310901	-1.43291	0.000492349	0.00778667	0.00616446	4753	tags=35%, list=24%, signal=27%	HERC5/TNFAIP3/DUSP10/PRKCZ/ELMOD2/SYK/PARP3/BIRC2/TRAF6/ZBTB1/B2M/MICA/IL4/SNX4/RIF1/NFKBIZ/CFP/FBXO38/RPS19/PPP3CB/RC3H1/PTPRJ/IL1B/BCL10/RSAD2/MYO18A/IFIT1/MALT1/IL18R1/NLRP3/P2RX7/PUM2/RASGRP1/AP1G1/FADD/PPM1B/IL18/FCRL3/CD86/PAXIP1/SMAD7/TP53BP1/IL15/TLR4/CD74/SH2D1B/ZDHHC11/PDPK1/MAP3K7/DDX1/TRAF3/PQBP1/CRTAM/BST2/XCL1/TRAF3IP1/APPL2/F2RL1/SERPINB9/FCGR2B/NCR1/HAVCR2/C1QBP/IL4R/PUM1/C12orf4/…
GO_REGULATION_OF_DOPAMINE_SECRETION	go_regulation_of_dopamine_secretion	34	0.666769	1.85515	0.000502477	0.00792784	0.00627622	2955	tags=41%, list=15%, signal=35%	HTR1B/CHRNB2/CHRNA4/SNCA/SYT5/PINK1/SYT3/DRD2/GDNF/DRD3/SYT2/SNCG/RAB3A/SYT15
GO_ADENOHYPOPHYSIS_DEVELOPMENT	go_adenohypophysis_development	13	0.826423	1.86257	0.000505442	0.00795291	0.00629607	1608	tags=46%, list=8%, signal=42%	PROP1/GHRHR/GSX1/DRD2/WNT4/GHRH
GO_HORMONE_BINDING	go_hormone_binding	80	0.54545	1.76083	0.000506478	0.00795291	0.00629607	984	tags=12%, list=5%, signal=12%	UCN2/GALR3/CRHR2/GIPR/GHSR/CRHR1/ADIPOR1/OXTR/GHRHR/HCRTR1
GO_RIBOSOMAL_SMALL_SUBUNIT_BIOGENESIS	go_ribosomal_small_subunit_biogenesis	63	-0.507146	-1.79925	0.00051478	0.00806408	0.00638407	5666	tags=71%, list=29%, signal=51%	WDR46/UTP20/HEATR1/RCL1/UTP23/PRKDC/DDX52/RRS1/RPS16/NOB1/BYSL/RPS21/RPS19/GTF2H5/RPP40/RPS27/HELB/TSR2/SRFBP1/RPSA/RPS14/TSR1/BMS1/SURF6/RIOK1/NPM1/FCF1/RIOK2/PWP2/WDR3/LSM6/RPS6/RPS8/RPS27L/RPS17/RPS7/LTV1/RPS5/EMG1/RPS24/MRPS7/XRCC5/NGDN/UTP6/UTP3
GO_CRANIAL_NERVE_MORPHOGENESIS	go_cranial_nerve_morphogenesis	27	0.704919	1.87094	0.000522054	0.00815865	0.00645894	876	tags=19%, list=4%, signal=18%	NEUROG1/PHOX2A/CHRNB2/PLXNA3/HOXA3
GO_POSITIVE_REGULATION_OF_BLOOD_CIRCULATION	go_positive_regulation_of_blood_circulation	69	0.554458	1.732	0.000537227	0.00837592	0.00663095	1718	tags=19%, list=9%, signal=17%	ADRA1D/HRC/NKX2-5/CAV1/OXTR/AVP/TBXA2R/RNF207/CHGA/HRH2/SCN3B/APLN/TPM1
GO_PRECATALYTIC_SPLICEOSOME	go_precatalytic_spliceosome	49	-0.55185	-1.86563	0.000539537	0.0083921	0.00664376	4675	tags=71%, list=24%, signal=55%	SNRNP200/WBP4/SNRPE/SF3B2/SART1/SF3B5/PRPF3/SNRPB2/LSM4/LSM3/DHX16/EFTUD2/SNRPF/SNRPG/SRRM2/LSM5/LSM7/SF3A3/PRPF31/LSM6/IK/SMU1/SF3B1/BUD13/PRPF38B/MFAP1/PRPF38A/SNRPD2/SNRPD3/SNRPD1/RNF113A/CWC22/RBMX2/LSM8/SNRPA1
GO_RNA_POLYMERASE_II_SPECIFIC_DNA_BINDING_TRANSCRIPTION_FACTOR_BINDING	go_rna_polymerase_ii_specific_dna_binding_transcription_factor_binding	253	-0.336641	-1.48429	0.000549641	0.00851104	0.00673792	5620	tags=45%, list=28%, signal=33%	FAF1/RNF25/CRY1/MAPK14/CEBPB/CTBP2/NFKBIA/KLF4/VDR/MKKS/RNF6/TMF1/FLT3/PRPF6/ATF2/JUP/MIER1/MMS19/BBS2/ASXL1/GTF2B/TAF4/BBS10/FOXP1/ACTB/GTF2I/C1D/ARRB1/PARK7/MDFIC/MED30/MED1/DDX54/BCL10/NR4A1/JMJD1C/TRERF1/THRAP3/MED17/MTDH/NCOR2/SMARCA4/PSMA6/JUN/ID2/BBS4/TP53BP1/COMMD6/HIPK2/DAXX/BRD8/CTNNB1/PRMT2/NCOA3/YWHAH/CHD4/TRIM32/AIP/TRIM68/EOMES/COMMD7/CDK5RAP3/NPM1/TRIP4/DDRGK1/MED4/TRIM24/NOTCH2/TA…
GO_DIGESTIVE_SYSTEM_PROCESS	go_digestive_system_process	97	0.524176	1.72987	0.000549766	0.00851104	0.00673792	3060	tags=34%, list=15%, signal=29%	NEUROG1/OXT/MUC4/GHSR/OPRL1/NPC1L1/MUC6/TFF1/CHRM1/OXTR/MUC2/EPB41/SOAT2/HRH2/AQP1/NR1H2/TFF3/HAMP/AQP5/DRD3/ENPP7/TFF2/APOA5/UCN/APOA4/GCNT3/SCT/IREB2/CEL/SOX9/LDLR/VIL1/ADRA2A
GO_POSITIVE_REGULATION_OF_CALCIUM_ION_TRANSPORT_INTO_CYTOSOL	go_positive_regulation_of_calcium_ion_transport_into_cytosol	52	0.608715	1.82444	0.000555868	0.00856536	0.00678092	1752	tags=23%, list=9%, signal=21%	THY1/GRIN1/P2RX3/CD4/P2RX2/CAV1/NPSR1/SNCA/CX3CL1/AKAP6/ADCYAP1R1/JPH2
GO_INTRACELLULAR_LIPID_TRANSPORT	go_intracellular_lipid_transport	39	-0.569818	-1.82797	0.000555872	0.00856536	0.00678092	5934	tags=49%, list=30%, signal=34%	STARD4/PRKAB2/LDLRAP1/ABCA1/NPC2/SGPP1/CPT1B/ANXA2/ARV1/SCP2/NUS1/OSBP/PRKAG2/NPC1/OSBPL2/MID1IP1/ABCG1/SLC25A20/ABCD4
GO_CALCIUM_INDEPENDENT_CELL_CELL_ADHESION_VIA_PLASMA_MEMBRANE_CELL_ADHESION_MOLECULES	go_calcium_independent_cell_cell_adhesion_via_plasma_membrane_cell_adhesion_molecules	22	0.739894	1.87847	0.000557687	0.0085733	0.00678721	2314	tags=41%, list=12%, signal=36%	CLDN3/CLDN5/CLDN11/CX3CL1/CLDN9/CLDN7/CLDN15/CLDN6/CLDN4
GO_OXIDOREDUCTASE_ACTIVITY_ACTING_ON_PEROXIDE_AS_ACCEPTOR	go_oxidoreductase_activity_acting_on_peroxide_as_acceptor	54	0.591861	1.77281	0.000567636	0.00870596	0.00689223	2646	tags=44%, list=13%, signal=39%	HBZ/HBQ1/HBM/HBG1/GPX2/HBD/PRDX2/PRDX6/SESN3/HBE1/HBA2/GPX5/LPO/HBB/GPX1/HBA1/PXDN/CYGB/IYD/PRDX5/PTGS1/GSTZ1/DUOX2/GPX4
GO_NOREPINEPHRINE_TRANSPORT	go_norepinephrine_transport	25	0.726754	1.89619	0.000572056	0.00873312	0.00691373	864	tags=24%, list=4%, signal=23%	FFAR3/OXT/GHSR/OXTR/SNCA/HRH3
GO_ODORANT_BINDING	go_odorant_binding	25	0.726291	1.89499	0.000572056	0.00873312	0.00691373	3676	tags=52%, list=19%, signal=42%	OR5H1/OR5L2/OR5AP2/OR8U1/OBP2B/OR8D2/LCN2/OR8J1/OR5A1/OR8B8/LCN12/LCN1/OR8D1
GO_MATURATION_OF_LSU_RRNA_FROM_TRICISTRONIC_RRNA_TRANSCRIPT_SSU_RRNA_5_8S_RRNA_LSU_RRNA	go_maturation_of_lsu_rrna_from_tricistronic_rrna_transcript_ssu_rrna_5_8s_rrna_lsu_rrna	13	-0.771432	-1.83606	0.000575191	0.00876071	0.00693557	3403	tags=77%, list=17%, signal=64%	RPL35/WDR12/RPL7L1/ZNHIT6/DDX18/FTSJ3/RPL7/GTPBP4/NOL9/ZNHIT3
GO_REGULATION_OF_CELLULAR_AMINO_ACID_METABOLIC_PROCESS	go_regulation_of_cellular_amino_acid_metabolic_process	61	-0.504597	-1.7808	0.000586048	0.0089055	0.0070502	6205	tags=66%, list=31%, signal=45%	CLN3/PSMB8/ATP2B4/PSMC3/SIRT4/PSMB9/AZIN1/PSMC1/PSMB7/PARK7/PSME3/PSMB5/PSME1/PSMD7/PSMA6/PSMA7/PSMB6/PSMB3/PSMB4/PSMD12/PSMD5/PSMD1/PSMB2/PSMA1/PSMD13/PSMA2/SLC7A7/PSMD11/PSMB1/PSMD10/PSMA4/PSMD14/PSMC6/PSME2/PSMC2/PSMD3/PSMA3/PSMA5/PSMD6/PSMC5
GO_GOLGI_VESICLE_TRANSPORT	go_golgi_vesicle_transport	342	-0.312754	-1.42226	0.000590739	0.00895614	0.00709029	6205	tags=49%, list=31%, signal=34%	CLN3/CD55/YKT6/VAMP5/ANK3/RANGRF/GOSR1/COPB1/AP1G2/VTI1A/MPPE1/SEC24A/BLZF1/TRAPPC2L/USE1/CSNK1D/SEC23A/CCDC22/PPP6C/BCAP29/EXOC4/PREB/VAMP7/RABEP1/VCP/NRBP2/SNX12/GOSR2/CAPZA2/KLC1/CCDC93/RAB14/TFG/ERGIC2/DCTN2/KLHL12/BBS2/KIF2A/VPS54/ARFGAP2/CUX1/KLHL20/KIF16B/BNIP1/MYO5A/GOLGA3/GOLGA5/DYNLL1/DCTN3/PRKCI/TRAPPC3/IER3IP1/SPTBN1/SORL1/SCAMP2/COG8/COG7/DCTN4/ATP9B/TGFA/COG1/SEC22C/ACTR10/DYNC1LI1/…
GO_STEROID_HYDROXYLASE_ACTIVITY	go_steroid_hydroxylase_activity	36	0.668556	1.88173	0.00059759	0.00903923	0.00715607	2572	tags=36%, list=13%, signal=31%	CYP2W1/CYP3A43/CYP11B1/CYP2B6/CYP2F1/CYP21A2/CYP3A5/CYP7B1/CYP2D6/CYP2A13/CYP2S1/CYP8B1/CYP11A1
GO_N_METHYLTRANSFERASE_ACTIVITY	go_n_methyltransferase_activity	60	-0.49787	-1.75458	0.000605944	0.00914462	0.00723951	5480	tags=68%, list=28%, signal=50%	PRMT1/PRMT3/FDXACB1/N6AMT1/NSD1/EHMT2/ZCCHC4/SMYD3/RBBP5/RNMT/SETD7/WDR5/ASH1L/PRMT7/CXXC1/EHMT1/FBXO11/PRMT5/SUZ12/TFB1M/ASH2L/SETD1B/SETD4/WDR82/PRMT2/TRMT1/FBL/SETDB1/SETD2/METTL5/HNMT/EZH1/TRMT11/PRMT6/SETD6/TFB2M/SETDB2/SETD3/EZH2/EED/SMYD2
GO_WATER_TRANSPORT	go_water_transport	21	0.745614	1.87447	0.000610502	0.00919238	0.00727732	2076	tags=48%, list=11%, signal=43%	AQP2/AVP/AQP10/AQP1/AQP5/AQP7/HYAL2/AQP8/SLC14A1/INPP5K
GO_REGULATION_OF_DEFENSE_RESPONSE_TO_VIRUS	go_regulation_of_defense_response_to_virus	67	-0.490907	-1.77386	0.00061591	0.00925268	0.00732506	6816	tags=69%, list=35%, signal=45%	NPLOC4/DDX58/ZMPSTE24/ZCCHC3/NLRX1/HTRA1/ITCH/ANKRD17/LILRB1/RNF216/IL2RA/AIM2/HERC5/TNFAIP3/ELMOD2/BIRC2/IL4/IL1B/IFIT1/PUM2/PPM1B/IL15/ZDHHC11/TRAF3/PQBP1/TRAF3IP1/C1QBP/PUM1/SIN3A/BIRC3/MICB/PARP9/RNF125/EIF2AK4/PTPN22/TRIM38/DDX60/ZC3H12A/DHX58/DTX3L/FGL2/TRIM44/APOBEC3G/STAT1/IL23A/DHX9
GO_REGULATION_OF_HEART_RATE	go_regulation_of_heart_rate	94	0.509106	1.67578	0.000628625	0.00942223	0.00745928	1838	tags=16%, list=9%, signal=15%	HCN4/OXT/ADRA1D/HRC/CAV1/SPTBN4/KCNH2/SCN3B/CACNA1C/FKBP1B/DRD2/TPM1/KCND3/SNTA1/ANK2
GO_MEMBRANE_DEPOLARIZATION_DURING_ACTION_POTENTIAL	go_membrane_depolarization_during_action_potential	36	0.665725	1.87376	0.000640022	0.0095713	0.0075773	1838	tags=22%, list=9%, signal=20%	HCN4/HCN2/CACNA1I/CACNA1H/KCNH2/SCN3B/CACNA1C/ANK2
GO_NARROW_PORE_CHANNEL_ACTIVITY	go_narrow_pore_channel_activity	19	0.756445	1.85587	0.000643185	0.00959685	0.00759752	1880	tags=32%, list=10%, signal=29%	TMEM175/KCNK7/KCNK15/KCNK9/KCNK4/KCNK3
GO_DETOXIFICATION	go_detoxification	121	0.496437	1.69369	0.000650522	0.0096844	0.00766684	2646	tags=32%, list=13%, signal=28%	HBZ/MT1E/HBQ1/HBM/HBG1/GPX2/HBD/PRDX2/PRDX6/ABCG2/HBE1/HBA2/MT1B/NOS3/GPX5/LPO/APOE/HBB/MT3/GPX1/MT1G/HBA1/PXDN/CYGB/IYD/MT1H/PIM1/MT1A/PRDX5/MT1X/SLC22A18/SRXN1/PTGS1/CCS/APOA4/GSTZ1/DUOX2/GSTO2/GPX4
GO_NEGATIVE_REGULATION_OF_DNA_METABOLIC_PROCESS	go_negative_regulation_of_dna_metabolic_process	92	-0.440824	-1.67129	0.000652492	0.00969185	0.00767273	4598	tags=41%, list=23%, signal=32%	ERCC6/PARP3/BLM/TRIM28/RIF1/HSF1/MSH3/RAD50/HELB/ZNF91/RPS3/TP53BP1/SMCHD1/NBN/OGG1/TINF2/TERF1/POT1/GATA3/DUSP1/ATM/SUB1/MSH6/HNRNPU/THOC1/HNRNPC/PARP1/DNAJC2/TERF2/BCL6/MAGEF1/GZMA/MSH2/RNF169/UBR5/MLH1/XRCC5/HNRNPA1
GO_MHC_CLASS_II_PROTEIN_COMPLEX	go_mhc_class_ii_protein_complex	16	-0.729533	-1.83514	0.000656899	0.00973539	0.0077072	3021	tags=69%, list=15%, signal=58%	CD74/HLA-DRB1/HLA-DPA1/HLA-DRB5/HLA-DQA2/HLA-DQB1/HLA-DPB1/HLA-DMB/HLA-DRA/HLA-DRB3/HLA-DQB2
GO_ESTABLISHMENT_OF_PROTEIN_LOCALIZATION_TO_TELOMERE	go_establishment_of_protein_localization_to_telomere	16	-0.72898	-1.83375	0.000667409	0.00986898	0.00781296	2965	tags=69%, list=15%, signal=58%	CCT3/TERF1/POT1/TCP1/DKC1/ATM/ATR/CCT4/CCT7/CCT6A/CCT2
GO_HEPARIN_BINDING	go_heparin_binding	149	0.471289	1.63483	0.000674124	0.00994596	0.0078739	3097	tags=25%, list=16%, signal=21%	PGF/FBN1/MDK/IMPG2/TNXB/PLA2G5/CHRD/HDGF/PF4V1/LGR6/RTN4RL1/PF4/FSTL1/APOE/SELP/LTBP2/FGF4/ADAMTSL5/FGFR4/FGFRL1/TMEM184A/SLIT3/SMOC1/APOA5/HBEGF/APLP1/PCSK6/VEGFB/AZU1/CEL/PTPRF/HRG/COL5A3/PLA2G2D/PRELP/LRTM1/SLIT1
GO_MITOCHONDRIAL_TRANSPORT	go_mitochondrial_transport	216	-0.343952	-1.48315	0.000698817	0.0102709	0.00813112	5703	tags=48%, list=29%, signal=35%	AGK/BAG3/LETM1/UBL5/SIRT4/MIPEP/SFXN2/OPA1/PSEN2/PPIF/GRPEL1/THEM4/RHOT2/PMPCA/SFXN3/BCL2L2/RHOT1/RHOU/MFF/ATF2/NDUFA13/SPG7/VPS35/BMF/SLC25A46/OXA1L/TIMM10/TIMM9/SREBF1/SLC25A16/UBE2J2/YWHAB/PNPT1/CPT1B/ARIH2/TMEM14B/SLC25A13/CNP/LRRK2/BCS1L/YWHAZ/FLVCR1/SLC25A29/USP36/BID/SLC25A36/TIMM8B/DNAJC15/YWHAH/TIMM23/NMT1/AIP/CSNK2A2/COX18/SAE1/HSPA4/HIP1R/SLC25A12/TOMM22/FBXW7/HEBP2/SLC25A14/GRPEL2/ACA…
GO_RNA_PHOSPHODIESTER_BOND_HYDROLYSIS_EXONUCLEOLYTIC	go_rna_phosphodiester_bond_hydrolysis_exonucleolytic	40	-0.566403	-1.83999	0.00069926	0.0102709	0.00813112	6029	tags=65%, list=31%, signal=45%	DIS3/ISG20/CNOT6L/XRN1/EXOSC5/EXOSC10/TOE1/EXOSC2/PNPT1/ERI1/DIS3L/DCPS/PAN2/CNOT6/EXOSC7/EXOSC1/PARN/EXOSC3/PAN3/EXOSC9/ANGEL2/ZC3H12A/EXOSC8/CNOT8/XRN2/CNOT7
GO_TUMOR_NECROSIS_FACTOR_MEDIATED_SIGNALING_PATHWAY	go_tumor_necrosis_factor_mediated_signaling_pathway	158	-0.373504	-1.53963	0.000719221	0.0105406	0.00834465	3342	tags=34%, list=17%, signal=28%	ZNF675/PSMA6/PSMA7/PSMB6/LTBR/PSMB3/TNFRSF17/SPPL2A/TRIM32/TNFRSF9/TRAF3/UBE2K/COMMD7/LTB/PSMB4/JAK2/PSMD12/PSMD5/PSMD1/F2RL1/PSMB2/PSMA1/PSMD13/PSMA2/TNFSF12/BIRC3/PSMD11/PSMB1/CD70/TXNDC17/PSMD10/CHUK/TNFRSF14/PSMA4/PSMD14/PTPN2/FAS/PSMC6/CASP1/PSME2/PSMC2/HSPA1A/GSTP1/TNFRSF25/PSMD3/PSMA3/CARD8/STAT1/CYLD/PSMA5/PSMD6/TRAF5/PSMC5
GO_ENDOPEPTIDASE_COMPLEX	go_endopeptidase_complex	67	-0.486542	-1.75809	0.000727893	0.010644	0.00842653	5338	tags=64%, list=27%, signal=47%	PSMB9/VCP/IDE/PSMC1/PIGT/PSMB7/PSME3/PSMB5/UBR1/UCHL5/PIGK/PSME1/PSMD7/TXNL1/UBE3A/PSMA6/ZFAND2A/PSMA7/PSMB6/PSMB3/PSMB4/PSMD12/PSMD5/USP14/PSMD1/PSMB2/PAAF1/PSMA1/PSMD13/PSMA2/PSMD11/PSMB1/PSMD10/PSMA4/PSMD14/PSMC6/PSME2/PSMC2/PSMD3/PSMA3/PSMA5/PSMD6/PSMC5
GO_REGULATION_OF_HISTONE_H3_K4_METHYLATION	go_regulation_of_histone_h3_k4_methylation	23	-0.649857	-1.82324	0.000731883	0.0106712	0.00844803	6498	tags=83%, list=33%, signal=55%	BRCA1/BCOR/ZNF335/DNMT3B/WDR5/AUTS2/PIH1D1/PAXIP1/CTNNB1/GFI1/SMAD4/RTF1/GATA3/PRMT6/PYGO2/MYB/CTR9/WDR61/SNW1
GO_AZUROPHIL_GRANULE	go_azurophil_granule	141	-0.39088	-1.58737	0.000732986	0.0106712	0.00844803	6419	tags=57%, list=33%, signal=39%	RETN/FABP5/CKAP4/DYNC1H1/STX7/DNAJC13/LPCAT1/PRCP/TMEM179B/DNAJC5/PRKCD/SLCO4C1/RAB3D/NCSTN/CEACAM6/MAN2B1/CCT8/ATP11B/MAPK1/STX3/VAMP7/FPR1/VCP/BPI/ARL8A/CD63/MNDA/DEFA4/GDI2/NPC2/HEXA/GGH/ACTR2/CD68/RAB37/ACTR10/CTSG/ANXA11/ANXA2/GNS/LAMP2/PLAC8/FUCA2/AGA/GLB1/B4GALT1/CMTM6/MAGT1/CEACAM8/GLIPR1/GAA/BST2/FAF2/HEBP2/PSMD1/MPO/PSAP/CTSC/RAP1B/DDOST/TMEM30A/TXNDC5/ACLY/DSN1/PSEN1/SDCBP/SNAP23/CAP1/…
GO_RIBONUCLEASE_ACTIVITY	go_ribonuclease_activity	95	-0.443567	-1.69246	0.000735954	0.0106908	0.00846355	5784	tags=56%, list=29%, signal=40%	ISG20/CNOT6L/SND1/RPP21/RCL1/XRN1/EXOSC5/EXOSC10/TOE1/LACTB2/FEN1/ANG/TSEN34/NOB1/EXOSC2/PNPT1/ERI1/RPP38/RPP40/RPP14/DICER1/RNASEH1/SAMHD1/DIS3L/DCPS/RNASEL/ELAC2/PAN2/RNASE4/DBR1/CNOT6/POP4/EXOSC7/TSEN2/TSNAX/PARN/TSN/MRPL44/EXOSC3/PAN3/EXOSC9/ANGEL2/RNASEH2B/POP5/CPSF3/ZC3H12A/RNASE6/APEX1/ELAC1/CNOT8/SLFN11/XRN2/CNOT7
GO_DRUG_CATABOLIC_PROCESS	go_drug_catabolic_process	24	0.711407	1.83291	0.000742478	0.0107618	0.00851981	2085	tags=33%, list=11%, signal=30%	CYP2W1/CYP2B6/CYP2F1/CYP3A5/NOS1/CYP2D6/CYP2A13/CYP2S1
GO_UNFOLDED_PROTEIN_BINDING	go_unfolded_protein_binding	98	-0.431775	-1.66162	0.000746987	0.0108035	0.00855276	5385	tags=53%, list=27%, signal=39%	TOR1A/GRPEL1/MKKS/HSPA14/MDN1/CHAF1B/SPG7/HEATR3/CCT5/HSPA6/CDC37/SHQ1/NACA2/RP2/TRAP1/CHAF1A/PPIA/CLPX/CCT3/AIP/HSP90AB3P/NPM1/GRPEL2/TCP1/NUDC/DNAJB6/TTC1/PFDN2/HSPA9/AFG3L2/CANX/PPIB/CDC37L1/PTGES3/TOMM20/NUDCD2/HSP90AB1/HSPA1A/CCT4/HSPD1/DNAJA1/CCT7/CCT6A/NDUFAF1/DNAJA3/CCT2/DNAJB11/HSPE1/HSPA8/HSPA5/CCDC115/HSP90AA1
GO_MICROBODY	go_microbody	119	-0.413502	-1.64498	0.000752009	0.0108523	0.00859142	6620	tags=58%, list=34%, signal=39%	ABCD3/DECR2/PEX16/NUDT19/PECR/ZADH2/ACOT4/ACAD11/VIM/ACOX1/CROT/ACAA1/PAOX/AGPS/SOD1/IDE/TKT/NUDT7/MFF/ACSL1/ACOX3/MYO5A/PEX13/FAR2/PEX3/MPV17/ACSL4/PEX6/IDH2/SCP2/TRIM37/PEX7/EPHX2/ACSL3/PIK3C3/DNM1L/SLC25A17/CD33/HMGCR/PMVK/CAT/AMACR/ALDH3A2/ATAD1/PEX26/ACOT2/IDI1/RAB8B/AKAP11/PHYH/DHRS4/GBF1/FAR1/PEX12/TTC1/ISOC1/IDH1/PEX14/MLYCD/PEX1/PEX11B/IMPDH2/PEX19/HSPD1/HACL1/HSD17B4/MGST1/GNPAT/ABCD4
GO_REGULATION_OF_BODY_FLUID_LEVELS	go_regulation_of_body_fluid_levels	465	0.373462	1.42326	0.000762363	0.0109777	0.00869069	2882	tags=22%, list=15%, signal=19%	NEUROG1/FOXB1/ACER1/ZFPM1/P2RX3/KLKB1/OXT/SLC4A1/ALOXE3/OPRL1/KRT1/HGFAC/GATA1/F12/P2RX2/CAV1/ITGA2B/FCER1G/ADORA1/AQP2/AXL/HBG1/CHRM1/OXTR/LSR/HBD/AVP/PRDX2/GHRHR/TREML1/TBXA2R/ALOX12/PF4V1/HBE1/MAFF/MYL9/PF4/SRC/AQP1/GP9/CYP4A11/NOS3/ZNF385A/ITGB3/APLN/APOE/NR1H2/HBB/HSPB1/ENTPD2/MAPK3/DRD2/PEAR1/NFE2/AQP5/DGKZ/GNA12/FOXA2/GP1BA/PRKAR2B/ADAMTS13/HYAL2/CORO2B/NPPB/SELP/IL6/GP6/MMRN1/CD177/CLEC1B…
GO_OUTFLOW_TRACT_MORPHOGENESIS	go_outflow_tract_morphogenesis	77	0.525725	1.69503	0.000769304	0.0110535	0.00875071	1535	tags=16%, list=8%, signal=14%	FOXC2/SOX18/ZFPM1/FOXH1/NKX2-5/SOX17/RARA/FOXC1/CLDN5/FOLR1/SFRP2/ELN
GO_CYTOSOLIC_LARGE_RIBOSOMAL_SUBUNIT	go_cytosolic_large_ribosomal_subunit	55	-0.511213	-1.79935	0.000771634	0.0110629	0.00875813	4000	tags=51%, list=20%, signal=41%	RPL26L1/RPL22/RPL34/RPL39L/RPL35/RPL18/RPL23/RPL36AL/RPL23A/RPL7L1/RPLP0/RPL10A/RPL39/RPL6/RPL11/RPL3/RPL14/RPL5/RPL17/RPL7/RPL27/RPL9/RPL7A/RPL36A/RPL31/RPL4/RPL15/RPL26
GO_EXCITATORY_SYNAPSE	go_excitatory_synapse	49	0.62122	1.85207	0.000779829	0.0111399	0.00881909	2174	tags=20%, list=11%, signal=18%	GRIN1/ELFN1/CADM3/SLC17A7/SPTBN2/GRID2/SHANK1/DLG4/CACNG3/SLC6A9
GO_PRESYNAPTIC_MEMBRANE	go_presynaptic_membrane	152	0.465288	1.62102	0.000780383	0.0111399	0.00881909	2174	tags=16%, list=11%, signal=14%	P2RX3/CNTNAP1/HTR1B/GPC4/CADM3/SLC6A5/NTNG1/ADORA1/CHRNB2/CHRM1/CHRNA4/OTOF/APBB1/P2RY4/GABBR1/EFNB3/DRD2/GRIK5/OPRD1/KCNC3/PDE2A/HTR3A/PI4K2A/SLC6A9
GO_REGULATION_OF_LYMPHOCYTE_ACTIVATION	go_regulation_of_lymphocyte_activation	415	-0.291394	-1.33617	0.000789155	0.0112408	0.00889896	5038	tags=38%, list=26%, signal=29%	RIPK3/IL7R/PAK1/CCDC88B/PRKDC/TNIP2/EFNB1/MNDA/LAT/TNFAIP3/PRNP/DUSP10/CLECL1/PRKCZ/SYK/VAV3/PARP3/TRAF6/ZBTB1/RAC1/MICA/CAMK4/IL4/AP3B1/RIF1/NFKBIZ/SART1/RC3H1/IL1B/CARD11/BCL10/GLMN/AP3D1/LCK/MALT1/LAX1/BANK1/NLRP3/GRB2/NCKAP1L/TNFAIP8L2/PAG1/GNRH1/CSK/DLG1/RASGRP1/AP1G1/ATP11C/PRKAR1A/PCID2/RPS3/FADD/ZFP36L2/IL18/FCRL3/ID2/CD86/PAXIP1/SMAD7/CD2/PTPN11/TP53BP1/IL15/TLR4/CD74/CTNNB1/PDPK1/HLA-DR…
GO_POSITIVE_REGULATION_OF_NERVOUS_SYSTEM_PROCESS	go_positive_regulation_of_nervous_system_process	59	0.567993	1.73092	0.000800387	0.0113728	0.0090035	2734	tags=22%, list=14%, signal=19%	GRIN1/P2RX3/HCRT/OPRL1/CACNB3/RNF10/ZNF488/SHANK1/DLG4/PARD3/NLGN2/CHRNA7/MAG
GO_POSITIVE_REGULATION_OF_RESPONSE_TO_DNA_DAMAGE_STIMULUS	go_positive_regulation_of_response_to_dna_damage_stimulus	86	-0.463913	-1.75727	0.000805445	0.0113728	0.0090035	5076	tags=48%, list=26%, signal=36%	SKIL/EYA3/PRKDC/MMS19/UIMC1/ERCC6/PARP3/GTF2I/ACTR2/TRIM28/RIF1/TIMELESS/RPS3/PAXIP1/MYC/SMCHD1/NSMCE1/BRCC3/PYHIN1/EEF1E1/FXR1/PCNA/NACC2/PMAIP1/ATM/FMR1/EID3/PARP9/ATR/BCLAF1/SIRT1/PARP1/UBE2N/CEBPG/HMGB1/NSMCE4A/DTX3L/FUS/DHX9/DDX5/RPL26
GO_POTASSIUM_CHANNEL_COMPLEX	go_potassium_channel_complex	92	0.516289	1.69846	0.000806332	0.0113728	0.0090035	2385	tags=17%, list=12%, signal=15%	HCN4/HCN2/KCNQ3/KCNH4/KCNH2/KCNG1/GRIK5/DLG4/KCNC3/KCND3/KCNK4/VAMP2/KCNG4/KCNQ5/KCNG2/KCNIP2
GO_APICAL_PLASMA_MEMBRANE	go_apical_plasma_membrane	334	0.390973	1.46272	0.000806828	0.0113728	0.0090035	3925	tags=27%, list=20%, signal=22%	THY1/SLC34A3/AMN/TMEM114/ACY3/SLC34A1/PARD6G/P2RX2/FRMD1/CACNB3/LHFPL5/NPC1L1/AQP2/OXTR/SLC6A18/CRB3/GPIHBP1/AQP10/ABCG2/SLC22A12/STC1/IGFBP2/AQP1/AP2A1/FOLR1/CYP4A11/SLC7A5/P2RY4/ERBB3/SPTBN2/C1QTNF5/UMOD/MFRP/AQP5/ATP1B2/UPK2/HYAL2/CTSB/ANK2/DPEP1/SLC12A3/SLC16A8/HPN/SCNN1B/SLC6A9/CYP4F2/SLC22A18/SLC22A1/DSTYK/CLDN4/SLC9A3R2/PARD3/SLC29A4/SLC4A5/TRPV5/DUOX2/SLC17A4/ABCC6/CYBA/GNAS/MYO7A/RAB27B/…
GO_PLATELET_ALPHA_GRANULE	go_platelet_alpha_granule	87	0.523758	1.70841	0.000807048	0.0113728	0.0090035	3013	tags=33%, list=15%, signal=28%	ITGA2B/ISLR/ALDOA/SPARC/IGF2/CLU/TREML1/SNCA/LY6G6F/PF4/AHSG/ITGB3/IGF1/VTI1B/PPBP/SELP/MMRN1/TIMP1/VWF/GTPBP2/F13A1/SERPINF2/SERPINE1/VEGFB/PDGFA/A1BG/HRG/GAS6/PROS1
GO_POSITIVE_REGULATION_OF_IMMUNE_EFFECTOR_PROCESS	go_positive_regulation_of_immune_effector_process	202	-0.357499	-1.52273	0.000815809	0.0114608	0.00907316	4617	tags=40%, list=23%, signal=31%	PRKCZ/SYK/TRAF6/ZBTB1/B2M/IL4/SNX4/RIF1/NFKBIZ/FBXO38/RPS19/PTPRJ/IL1B/BCL10/RSAD2/MYO18A/MALT1/IL18R1/NLRP3/P2RX7/PUM2/RASGRP1/AP1G1/FADD/IL18/CD86/PAXIP1/TP53BP1/TLR4/CD74/SH2D1B/PDPK1/MAP3K7/DDX1/CRTAM/XCL1/APPL2/F2RL1/IL4R/PUM1/C12orf4/DHX36/CD300A/GATA3/SH2D1A/BTK/MR1/EXOSC3/CD36/PTPN22/CD1C/PHB/CD46/TNFRSF14/ITGB2/ANXA1/CD160/DDX60/GPI/MYB/CD28/HSPD1/KLRK1/DHX58/XBP1/PTPRC/MSH2/CD1D/ITGAM/L…
GO_SMOOTH_MUSCLE_CONTRACTION	go_smooth_muscle_contraction	98	0.510585	1.68652	0.000816768	0.0114608	0.00907316	1921	tags=19%, list=10%, signal=18%	NEUROG1/P2RX3/OXT/GHSR/TACR2/P2RX2/CAV1/TACR1/ADORA1/CHRNB2/OXTR/TBXA2R/SSTR2/FKBP1B/DRD2/GDNF/MYLK/PLA2G6/CNN1
GO_EXONUCLEASE_ACTIVITY	go_exonuclease_activity	70	-0.475172	-1.7446	0.000820472	0.0114883	0.00909496	8373	tags=76%, list=42%, signal=44%	ENPP3/RAD1/ENPP2/DCP2/EXOG/ISG20L2/CNOT1/CNOT3/ERI3/PDE12/DIS3L2/WRN/APTX/RAD9A/REXO4/CNOT2/AEN/DIS3/ISG20/CNOT6L/DCLRE1A/DCLRE1B/XRN1/EXOSC5/EXOSC10/POLD1/TOE1/FEN1/EXOSC2/TATDN1/PNPT1/ERI1/RAD50/DIS3L/DCPS/PAN2/DDX1/CNOT6/EXOSC7/PARN/TDP1/DCLRE1C/EXOSC3/PAN3/EXOSC9/ANGEL2/CPSF3/ZC3H12A/POLG/APEX1/CNOT8/XRN2/CNOT7
GO_REGULATION_OF_LYMPHOCYTE_MEDIATED_IMMUNITY	go_regulation_of_lymphocyte_mediated_immunity	142	-0.386722	-1.57921	0.000824809	0.0115133	0.00911473	4617	tags=40%, list=23%, signal=31%	PRKCZ/PARP3/TRAF6/ZBTB1/B2M/MICA/IL4/RIF1/FBXO38/PPP3CB/IL1B/RSAD2/MALT1/IL18R1/NLRP3/P2RX7/RASGRP1/AP1G1/FADD/IL18/PAXIP1/SMAD7/TP53BP1/SH2D1B/MAP3K7/CRTAM/XCL1/SERPINB9/FCGR2B/NCR1/HAVCR2/GATA3/SH2D1A/BTK/MR1/EXOSC3/IL27RA/CD1C/THOC1/CD160/BCL6/CRK/HMGB1/CD96/CD28/HSPD1/KLRK1/PTPRC/MSH2/CD1D/LAMP1/MLH1/IL23A/TBX21/CLC/CCR2/STAT6
GO_SEROTONIN_TRANSPORT	go_serotonin_transport	21	0.737378	1.85376	0.000825746	0.0115133	0.00911473	3040	tags=48%, list=15%, signal=40%	HTR1B/FCER1G/SNCA/HRH3/ITGB3/NOS1/SLC22A1/SLC29A4/SLC6A4/MAOB
GO_NEUROMUSCULAR_SYNAPTIC_TRANSMISSION	go_neuromuscular_synaptic_transmission	23	0.72289	1.85305	0.000832769	0.0115867	0.00917285	1555	tags=30%, list=8%, signal=28%	P2RX3/P2RX2/CHRNB2/CHRM1/RAPSN/FCHSD1/RIMBP2
GO_MITOCHONDRIAL_RNA_METABOLIC_PROCESS	go_mitochondrial_rna_metabolic_process	34	-0.590158	-1.82135	0.000837955	0.0116343	0.00921054	5122	tags=68%, list=26%, signal=50%	TRMT61B/DARS2/TARS2/METTL4/PNPT1/TRNT1/TFAM/HSD17B10/EARS2/ELAC2/YARS2/CDK5RAP1/TRIT1/PUS1/TFB2M/MTO1/FASTKD5/SLC25A33/GRSF1/SUPV3L1/LRPPRC/TRMT5/AARS2
GO_DRINKING_BEHAVIOR	go_drinking_behavior	10	0.863431	1.83044	0.00085474	0.0118404	0.00937369	1415	tags=50%, list=7%, signal=46%	MMP17/HTR1B/OXT/APLN/DRD2
GO_HETEROCHROMATIN_ORGANIZATION	go_heterochromatin_organization	44	-0.550616	-1.81328	0.000856969	0.0118404	0.00937369	6670	tags=61%, list=34%, signal=41%	HP1BP3/SETD7/ZNFX1/PPHLN1/MTHFR/MBD2/ZNF304/PHF8/BEND3/TRIM28/SMARCA5/FAM172A/PHF2/SMCHD1/SETDB1/EZH1/HDAC1/MORC2/SIRT1/SETDB2/MPHOSPH8/POLE3/DNMT3A/HDAC2/BAHD1/TPR/BAZ2A
GO_RNA_DEPENDENT_DNA_BIOSYNTHETIC_PROCESS	go_rna_dependent_dna_biosynthetic_process	64	-0.49025	-1.73399	0.000858184	0.0118404	0.00937369	3826	tags=52%, list=19%, signal=42%	NHP2/RAD50/FBXO4/RPA1/PPIA/MAP3K4/CTNNB1/CCT3/TINF2/TERF1/POT1/PARN/TCP1/DKC1/ATM/PRKCQ/ATR/HMBOX1/HNRNPU/PTGES3/MAPKAPK5/HNRNPC/TEP1/TERF2/HSP90AB1/CCT4/CCT7/CCT6A/CCT2/XRCC5/GAR1/HNRNPA1/HSP90AA1
GO_TRNA_MODIFICATION	go_trna_modification	68	-0.484704	-1.7577	0.000862787	0.0118791	0.00940429	5701	tags=68%, list=29%, signal=48%	METTL2B/THADA/PUS3/TRMT12/TRMT61B/TRUB1/MTFMT/DTWD1/THUMPD2/ELP3/TRMU/TRMT2B/THG1L/METTL6/TYW3/HSD17B10/QTRT1/SSB/THUMPD1/OSGEPL1/PUSL1/TRMT1/THUMPD3/DPH3/ALKBH1/LCMT2/ELP4/CDK5RAP1/TRIT1/TYW1/TRMT6/PUS1/BCDIN3D/TRMT11/GTPBP3/METTL8/OSGEP/ADAT2/MTO1/TPRKB/ELP2/NSUN6/TARBP1/TRMT5/AARS2/NSUN2
GO_AXON_DEVELOPMENT	go_axon_development	499	0.366927	1.40341	0.00087758	0.0120346	0.00952741	2454	tags=16%, list=12%, signal=14%	THY1/FOXB1/NUMBL/ARTN/NKX2-8/OR10A4/GRIN1/TIAM1/DAB1/NTN3/GFRA4/LHX1/XK/SEMA6B/GFRA3/NTNG1/TAOK2/BSG/CHRNB2/TRIM46/RTN4RL2/IGSF9/PLXNA3/SEMA4B/STK11/SPTBN4/ROBO3/GRB7/LGR6/RTN4RL1/APBB1/SRC/FKBP1B/LMX1A/FOLR1/SIPA1L1/ACTBL2/SEMA6C/KEL/EFNA1/APOE/GAB2/CHODL/SPTBN2/MAPK8IP3/MT3/EFNB3/LAMA3/PSPN/MAPK3/DRD2/SPRY3/TUBB3/GDNF/FOXD1/SPTB/POU4F2/UNC5A/MAP1A/VAX2/TRAK1/RAP1GAP/SPTA1/UNC5C/TSPO/TRAK2/NOTCH…
GO_CELLULAR_AMINO_ACID_METABOLIC_PROCESS	go_cellular_amino_acid_metabolic_process	294	-0.324355	-1.45048	0.000877732	0.0120346	0.00952741	6232	tags=43%, list=32%, signal=30%	ACAD8/MTHFS/CLN3/PSMB8/WARS2/VARS2/QRSL1/MTHFR/CTNS/GCSH/ATP2B4/PPM1K/PCYOX1/PSMC3/ALDH6A1/SIRT4/AUH/TXN2/AMT/GLUL/PSMB9/GSS/MTR/SEPHS1/GOT2/MECP2/AZIN1/MTHFD1/PSMC1/QDPR/DARS2/TARS2/ACCS/SLC25A44/PSMB7/ASNSD1/PARK7/PSME3/PSAT1/PSMB5/ACADSB/NIT2/ASRGL1/PPA2/DPYD/PSME1/MCCC2/ASNS/HSD17B10/EARS2/PSMD7/ABAT/THAP4/PSMA6/PSMA7/PSMB6/FARS2/PTS/SHMT2/HARS2/CARS2/PSMB3/PFAS/GLS/HIBADH/IL4I1/APIP/PSMB4/EE…
GO_POSITIVE_REGULATION_OF_CALCIUM_ION_TRANSPORT	go_positive_regulation_of_calcium_ion_transport	113	0.492839	1.66426	0.000882254	0.0120715	0.00955663	1981	tags=19%, list=10%, signal=17%	THY1/GRIN1/P2RX3/HCRT/CD4/P2RX2/CAV1/CACNB3/NPSR1/SNCA/STC1/LGALS3/GJC2/CX3CL1/AKAP6/ADCYAP1R1/MYLK/JPH2/ANK2/TSPO/CCL5
GO_DEVELOPMENTAL_MATURATION	go_developmental_maturation	256	0.411958	1.50793	0.000886708	0.0120859	0.00956801	2385	tags=18%, list=12%, signal=16%	SOX18/GRIN1/CDK5R2/SLC17A7/EPB42/HBZ/PHOSPHO1/ARHGEF15/LYL1/ERCC2/CDC20/CEND1/TRIM58/AXL/SOX8/GHRHR/SEZ6/SPTBN4/PALM/ACTL6B/FAM20C/CEBPA/CCL21/CDKN1A/RERE/IGF1/NFATC4/TAL1/CX3CL1/SHANK1/DLG4/GAL/RAC3/FOXO3/HOXB13/NFIA/FEV/FZD5/BHLHA15/AGRN/PPP2R1A/SIRT2/ZDHHC2/CCL19/KCNIP2
GO_REGULATION_OF_PROTEIN_MODIFICATION_BY_SMALL_PROTEIN_CONJUGATION_OR_REMOVAL	go_regulation_of_protein_modification_by_small_protein_conjugation_or_removal	213	-0.34911	-1.50782	0.000888904	0.0120859	0.00956801	4892	tags=47%, list=25%, signal=36%	RWDD3/CRY1/BAG2/FBXO5/VCP/PER2/FANCM/RNF111/BAG5/CDK9/ARRDC3/ISG15/PLAA/TNFAIP3/TRIM21/BIRC2/TRAF6/ARRB1/PARK7/DDX3X/CAMLG/PHF23/AXIN1/BCL10/COMMD1/GLMN/MALT1/LRRK2/TOPORS/FBXO4/HERPUD1/CAPN3/UBE3A/RPS3/USP4/UBE2D1/TBC1D7/PAXIP1/CHFR/SMAD7/RPL23/SENP2/DNM1L/DAXX/BMI1/CTNNB1/SAE1/DCUN1D4/MAD2L1/CDK5RAP3/DCUN1D5/SPOPL/FBXW7/DERL1/IVNS1ABP/TAF1/SIRT7/TANK/WDR48/ATG5/RAB1A/BIRC3/PSMD10/RPL11/TSPYL5/P…
GO_B_CELL_ACTIVATION	go_b_cell_activation	242	-0.334313	-1.46596	0.000889606	0.0120859	0.00956801	5073	tags=39%, list=26%, signal=29%	FLT3/IL7R/PRKDC/TNIP2/BLNK/MNDA/TNFAIP3/CMTM7/CCR6/SYK/VAV3/PARP3/ZBTB1/IL4/RIF1/PLCG2/RC3H1/PTPRJ/CARD11/GON4L/MALT1/LAX1/BANK1/NCKAP1L/RASGRP1/ATP11C/PCID2/GAPT/ZFP36L2/FCRL3/ID2/CD86/PAXIP1/HHEX/TP53BP1/TLR4/CD74/NBN/PIK3R1/ADA/KLF6/BST2/ZAP70/BST1/ITGA4/NOTCH2/SAMSN1/SH3KBP1/FCGR2B/TPD52/TBC1D10C/PIK3CD/CD300A/ATM/DCLRE1C/BTK/SWAP70/IGBP1/EXOSC3/CD70/IL27RA/MSH6/ITM2A/LEF1/DOCK11/THOC1/PHB/ME…
GO_NUCLEOTIDE_TRANSMEMBRANE_TRANSPORTER_ACTIVITY	go_nucleotide_transmembrane_transporter_activity	31	-0.594599	-1.79324	0.000891675	0.0120859	0.00956801	5191	tags=61%, list=26%, signal=45%	SLC25A4/SLC25A43/SLC25A44/SLC25A40/SLC25A16/SLC25A13/SLC25A25/SLC25A29/SLC25A36/SLC25A17/SLC33A1/SLC25A12/SLC35B3/SLC25A24/SLC35B2/SLC25A32/SLC25A5/SLC25A33/SLC25A22
GO_RNA_STABILIZATION	go_rna_stabilization	43	-0.549153	-1.80593	0.000892467	0.0120859	0.00956801	2108	tags=37%, list=11%, signal=33%	PARN/DHX36/ELAVL1/DKC1/CIRBP/PAIP1/HNRNPU/SYNCRIP/ANGEL2/HNRNPC/DND1/HNRNPD/TARDBP/FUS/NSUN2/DHX9
GO_T_CELL_MEDIATED_IMMUNITY	go_t_cell_mediated_immunity	101	-0.425081	-1.65864	0.000894574	0.0120896	0.00957094	4617	tags=45%, list=23%, signal=34%	PRKCZ/MYO1G/TRAF6/ZBTB1/B2M/MICA/IL4/RAB27A/FBXO38/BTN3A3/PPP3CB/IL1B/RSAD2/MALT1/IL18R1/NLRP3/P2RX7/DLG1/FADD/IL18/SMAD7/MAP3K7/HPRT1/PRF1/XCL1/FCGR2B/CTSH/CTSC/GATA3/MR1/CD70/CD1C/RFTN1/CD46/BTN3A2/HMGB1/HSPD1/PTPRC/STARD7/CD1D/CD8A/IL23A/TBX21/CLC/CCR2
GO_SNORNA_BINDING	go_snorna_binding	29	-0.615808	-1.83025	0.000897054	0.0120983	0.00957785	6026	tags=69%, list=31%, signal=48%	NOP10/ISG20/HEATR1/NUDT7/NUDT5/PRKDC/BYSL/NHP2/IMP3/IMP4/TSR1/BMS1/DKC1/WDR3/NOP56/NOLC1/XRCC5/GAR1/UTP6/DDX21
GO_REGULATION_OF_B_CELL_ACTIVATION	go_regulation_of_b_cell_activation	119	-0.410406	-1.63266	0.000905111	0.0121821	0.00964414	4931	tags=40%, list=25%, signal=30%	TNIP2/MNDA/TNFAIP3/SYK/VAV3/PARP3/IL4/RIF1/RC3H1/CARD11/BANK1/NCKAP1L/ATP11C/PCID2/ZFP36L2/FCRL3/ID2/PAXIP1/TP53BP1/TLR4/CD74/ADA/BST1/SAMSN1/SH3KBP1/FCGR2B/TBC1D10C/CD300A/ATM/BTK/EXOSC3/IL27RA/THOC1/MEF2C/GPR183/CD19/BCL6/CD28/XBP1/PTPRC/MSH2/SLC39A10/MLH1/CYLD/TBX21/AHR/NOD2/STAT6
GO_PLATELET_ALPHA_GRANULE_LUMEN	go_platelet_alpha_granule_lumen	64	0.557815	1.72968	0.000914211	0.0122584	0.00970458	3013	tags=36%, list=15%, signal=31%	ISLR/ALDOA/SPARC/IGF2/CLU/PF4/AHSG/IGF1/VTI1B/PPBP/MMRN1/TIMP1/VWF/GTPBP2/F13A1/SERPINF2/SERPINE1/VEGFB/PDGFA/A1BG/HRG/GAS6/PROS1
GO_PROTEIN_POLYUBIQUITINATION	go_protein_polyubiquitination	318	-0.311794	-1.40611	0.000916229	0.0122584	0.00970458	5202	tags=44%, list=26%, signal=33%	TPP2/THOP1/RNF6/FBXO11/ANAPC5/RNF111/UBE2T/KLHL3/ZNF738/RNF19A/UBOX5/LONRF1/PSMC1/UBE2W/UBR2/PLAA/HERC5/TNFAIP3/ANAPC7/UBE2E2/RNF19B/KLHL20/BARD1/TRIM21/SMURF2/BIRC2/TRAF6/RPS27A/PSMB7/UBE2J2/PSME3/DDX3X/FBXO32/PSMB5/FBXO38/RC3H1/ARIH2/SHPRH/PSME1/HACE1/PSMD7/ANKIB1/MGRN1/TOPORS/FBXO28/FBXO4/DZIP3/UBE3A/PSMA6/PSMA7/UBE2D1/PSMB6/BFAR/TRIM56/ANAPC10/CHFR/AKTIP/TTC3/TRIM34/UBE2Q1/ANAPC13/CTNNB1/PSMB…
GO_POSITIVE_REGULATION_OF_LEUKOCYTE_MEDIATED_IMMUNITY	go_positive_regulation_of_leukocyte_mediated_immunity	124	-0.398541	-1.59584	0.000916359	0.0122584	0.00970458	4617	tags=42%, list=23%, signal=32%	PRKCZ/SYK/TRAF6/ZBTB1/B2M/IL4/SNX4/RIF1/FBXO38/IL1B/RSAD2/MALT1/IL18R1/NLRP3/P2RX7/RASGRP1/AP1G1/FADD/IL18/PAXIP1/TP53BP1/SH2D1B/MAP3K7/DDX1/CRTAM/XCL1/F2RL1/IL4R/DHX36/GATA3/SH2D1A/BTK/MR1/EXOSC3/CD1C/ITGB2/CD160/CD28/HSPD1/KLRK1/PTPRC/MSH2/CD1D/ITGAM/LAMP1/MLH1/VAMP8/IL23A/TBX21/DDX21/NOD2/STAT6
GO_POSITIVE_REGULATION_OF_TRANSLATION	go_positive_regulation_of_translation	113	-0.413401	-1.6316	0.000924634	0.012344	0.00977239	4724	tags=50%, list=24%, signal=38%	MIF4GD/IMPACT/EIF2S3/POLR2G/PABPC1/DDX3X/TRUB2/DHX29/POLR2D/CDC123/EIF3D/UHMK1/CDK4/RPS6KB1/EIF2B5/YTHDF2/FASTKD3/UPF3B/RPS4X/HABP4/PLXNB2/METTL5/NCK1/NPM1/FXR1/CDK5RAP1/EIF4A3/C1QBP/NGRN/DHX36/ELAVL1/CIRBP/FMR1/PAIP1/HNRNPL/EIF2AK4/EIF3E/YTHDF3/RPL5/SERP1/RPUSD4/RPS27L/CD28/HNRNPD/KHDRBS1/MRPS27/SOX4/METTL3/YTHDF1/CNBP/UPF3A/USP16/DHX9/RBM3/PASK/RPL26
GO_SISTER_CHROMATID_SEGREGATION	go_sister_chromatid_segregation	166	-0.363104	-1.49739	0.000926914	0.0123495	0.0097767	5629	tags=43%, list=29%, signal=31%	CHMP7/ANAPC11/FBXO5/NUF2/REC8/SMC2/TACC3/SMC4/ANAPC5/CHMP5/POGZ/DCTN2/RRS1/ANAPC7/FEN1/NCAPG2/LCMT1/SMC1A/SMC5/STAG1/DYNC1LI1/SFPQ/SPAG5/STAG2/STAG3L2/ZWINT/RAD21/BECN1/PCID2/ESCO1/CTNNB1/RACGAP1/RAN/CDC16/KPNB1/PIBF1/MAD2L1/FBXW7/HIRA/ZW10/RB1/NIPBL/SEH1L/PDS5B/CDC26/RIOK2/CDC23/NSL1/ATRX/DUSP1/ATM/IK/CHMP1B/MIS12/DSN1/ZNF207/CTCF/INO80/HNRNPU/NSMCE2/AKAP8/CHMP4A/VPS4B/BUB3/TOP2B/SMC3/ANAPC4/TPR…
GO_SPECIFIC_GRANULE_MEMBRANE	go_specific_granule_membrane	84	-0.450081	-1.70033	0.000933037	0.012406	0.00982144	6432	tags=50%, list=33%, signal=34%	CLEC12A/CKAP4/ITGAL/ITGAV/DNAJC5/SLCO4C1/TMC6/PGRMC1/MS4A3/PLAUR/HVCN1/LAIR1/FCAR/RAB37/PTPRJ/KCNAB2/SLC2A3/MOSPD2/CD53/CD33/CMTM6/MLEC/CD93/CEACAM8/ADAM8/ATP8B4/BST1/SLC15A4/TMEM30A/FPR2/CD36/ADAM10/SNAP23/ITGB2/ATP6V1D/CYBB/DEGS1/ITGAM/VAMP8/RAP1A/STK10/CD47
GO_REGULATION_OF_TELOMERASE_ACTIVITY	go_regulation_of_telomerase_activity	44	-0.548668	-1.80687	0.000937941	0.0124461	0.0098532	3106	tags=45%, list=16%, signal=38%	MYC/MAP3K4/CTNNB1/TERF1/POT1/PARN/TCP1/DKC1/NVL/PRKCQ/HMBOX1/PTGES3/MAPKAPK5/HSP90AB1/CCT4/HNRNPD/CCT2/HNRNPA2B1/XRCC5/HSP90AA1
GO_POSITIVE_REGULATION_OF_CHROMATIN_ORGANIZATION	go_positive_regulation_of_chromatin_organization	92	-0.43464	-1.64784	0.000953031	0.012621	0.00999161	5156	tags=51%, list=26%, signal=38%	ING2/ZNF304/MECP2/AUTS2/MIER1/CDK9/PAF1/PIH1D1/SREBF1/ARRB1/TRIM28/RIF1/IL1B/LRRK2/JDP2/PAXIP1/CTNNB1/NAP1L2/SETDB1/TADA2B/NIPBL/SMAD4/BRD7/RTF1/SIN3A/C6orf89/GATA3/ATM/FMR1/KAT2A/MTF2/MORC2/SIRT1/AKAP8/SETDB2/MPHOSPH8/RPS6KA5/UBE2N/BCL6/MYB/TPR/CTR9/WDR61/EED/RNF20/SNW1/OGT
GO_BONE_MORPHOGENESIS	go_bone_morphogenesis	86	0.532528	1.73492	0.000979545	0.0129461	0.010249	2942	tags=28%, list=15%, signal=24%	IFITM5/NEUROG1/MEF2D/RARG/PHOSPHO1/RARA/SP5/FOXC1/STC1/MATN1/COL27A1/SFRP2/NAB2/FGF4/PAX1/MSX1/ACP5/TWIST1/LTBP3/SMPD3/SHOX2/GNAS/SOX9/BMP6
GO_POSITIVE_REGULATION_OF_I_KAPPAB_KINASE_NF_KAPPAB_SIGNALING	go_positive_regulation_of_i_kappab_kinase_nf_kappab_signaling	176	-0.365383	-1.51141	0.000982246	0.0129558	0.0102567	7313	tags=58%, list=37%, signal=37%	FKBP1A/TICAM1/RIPK2/TERF2IP/CANT1/TMED4/VAPA/NDFIP1/TRIM14/IKBKB/IRF3/CARD16/TNFSF10/MAP3K14/SHISA5/EEF1D/GOLT1B/TRAF2/TBK1/TIFA/REL/CXXC5/RHOC/IKBKE/ANKRD17/ZDHHC17/TFRC/RHOA/LGALS1/TNFRSF1A/ZDHHC13/TMEM101/CCDC22/TMEM106A/RIPK1/TFG/TNIP2/MIER1/TMEM9B/TRIM21/S100A13/BIRC2/TRAF6/IRAK4/IL1B/CARD11/BCL10/LITAF/TRIM52/MYD88/MALT1/UNC5CL/TRADD/AKAP13/MTDH/FADD/LTBR/ALPK1/TRIM34/TLR4/CD74/CTNNB1/MAP3K…
GO_SOLUTE_SODIUM_SYMPORTER_ACTIVITY	go_solute_sodium_symporter_activity	69	0.538992	1.68368	0.000987021	0.0129928	0.010286	3058	tags=22%, list=15%, signal=18%	SLC34A3/SLC17A7/SLC34A1/SLC6A8/SLC5A2/SLC6A5/SLC12A3/SLC6A9/SLC22A1/SLC4A5/SLC17A4/SLC4A8/SLC13A2/SLC6A4/SLC5A5
GO_GDP_BINDING	go_gdp_binding	70	-0.469095	-1.72229	0.00101618	0.01335	0.0105687	5828	tags=51%, list=30%, signal=36%	HRAS/RHOA/RAB28/RAB40C/RAP2A/RAB35/RIT1/RAB14/RHEB/RAB2A/RAB27A/DYNC1LI1/RRAGD/RAB5A/RAB10/RAB4A/RAN/RRAS2/RAB18/NRAS/RAB22A/RAB8B/SRP54/RAB21/RAP1B/GNAI3/RAP2C/ARL8B/RALA/NME2/RALB/RAB9A/RRAGC/RAB8A/GBP1/RAP1A
GO_PROTEASOMAL_PROTEIN_CATABOLIC_PROCESS	go_proteasomal_protein_catabolic_process	435	-0.29259	-1.351	0.00102591	0.0134511	0.0106488	5670	tags=45%, list=29%, signal=33%	SPSB2/ERLIN2/WAC/CSNK1D/FAF1/UBXN2A/TMUB2/ANAPC11/RNF216/USP13/USP5/BAG2/FBXO5/FBXL3/TOR1A/CUL5/PSMB9/FBXL20/VCP/USP25/ANAPC5/TMF1/KEAP1/BAG5/CUL2/RNF19A/SENP1/PSMC1/UBE2W/UBR2/UBXN4/LAMP3/PLAA/ANAPC7/HM13/RNF19B/KLHL20/SMURF2/UBQLN2/CSNK1E/BIRC2/STYX/RPS27A/PPP2R5C/PSMB7/UBE2J2/ARMC8/CUL4A/ARRB1/UBR3/PARK7/PSME3/ENC1/CAMLG/PSMB5/FBXO38/DNAJB14/UBR1/USP19/UCHL5/ARIH2/FBXO45/COMMD1/GLMN/PSME1/HACE…
GO_MITOCHONDRIAL_LARGE_RIBOSOMAL_SUBUNIT	go_mitochondrial_large_ribosomal_subunit	52	-0.520157	-1.78971	0.00104563	0.0136825	0.010832	5169	tags=65%, list=26%, signal=48%	MRPL38/MRPL30/MRPL24/MRPL21/MRPL10/MRPS18A/MRPL13/MRPL52/MRPL27/MRPL43/MRPL41/C12orf65/MRPL40/MRPL36/MRPL20/MRPL22/MRPL34/MRPL46/MRPS30/MRPL35/MRPL44/MRPL50/NDUFAB1/MRPL33/MRPL19/MRPL15/MRPL32/MRPL48/MRPL9/MRPL16/MRPL47/MRPL18/MRPL3/MRPL51
GO_STRUCTURAL_CONSTITUENT_OF_CYTOSKELETON	go_structural_constituent_of_cytoskeleton	93	0.513872	1.69018	0.00104905	0.0136999	0.0108458	2530	tags=31%, list=13%, signal=27%	KRT31/EPB42/TUBB2A/TUBA3D/ACTL7A/KRT14/EPB41/SPTBN4/ACTL6B/ANK1/INA/KRT9/ACTBL2/KRT15/SPTBN2/TUBA8/TUBB3/SPTB/ADD2/TPM1/SPTA1/SORBS3/PPL/ANK2/TUBB1/AGRN/TUBA3C/NEFM/TUBB6
GO_BRUSH_BORDER_MEMBRANE	go_brush_border_membrane	56	0.578665	1.74673	0.00105372	0.0137338	0.0108726	1635	tags=20%, list=8%, signal=18%	SLC34A3/AMN/SLC34A1/NPC1L1/ITLN1/SLC6A18/ABCG2/SLC22A12/AQP1/FOLR1/GNA12
GO_CYCLIC_NUCLEOTIDE_GATED_ION_CHANNEL_ACTIVITY	go_cyclic_nucleotide_gated_ion_channel_activity	10	0.858779	1.82058	0.00106184	0.0138123	0.0109347	1994	tags=40%, list=10%, signal=36%	HCN4/HCN2/AQP1/CNGB1
GO_ISOTYPE_SWITCHING_TO_IGG_ISOTYPES	go_isotype_switching_to_igg_isotypes	14	-0.733956	-1.76148	0.00107199	0.0139169	0.0110176	1484	tags=64%, list=8%, signal=59%	IL4/PAXIP1/IL27RA/CD28/HSPD1/PTPRC/MSH2/MLH1/TBX21
GO_RNA_METHYLATION	go_rna_methylation	55	-0.50515	-1.77801	0.00108574	0.0140677	0.011137	5742	tags=69%, list=29%, signal=49%	METTL2A/NSUN5/RBM15B/METTL2B/THADA/TRMT12/TRMT61B/RBM15/TFB1M/THUMPD2/NOP2/METTL4/TRMT2B/METTL6/TYW3/HSD17B10/TRMT1/FBL/THUMPD3/METTL5/LCMT2/TRMT6/BCDIN3D/TRMT11/GTPBP3/METTL8/TGS1/TFB2M/FTSJ3/MTO1/LARP7/WTAP/EMG1/METTL3/NSUN6/TARBP1/TRMT5/NSUN2
GO_RNA_POLYMERASE_COMPLEX	go_rna_polymerase_complex	97	-0.428215	-1.64771	0.00111558	0.0144127	0.01141	6621	tags=61%, list=34%, signal=41%	POLR2C/ZNFX1/POLR3C/RPRD1A/TAF5/TAF9B/PRIM1/MYO6/TAF3/POLR3D/POLR3E/POLR2K/POLA2/RPRD2/POLR1B/POLR3B/MMS19/PAF1/CCNH/GTF2B/TAF4/PRIM2/POLR2G/CDK7/POLR2D/TAF12/GTF2H5/TWISTNB/POLA1/GTF2F1/MNAT1/POLR3F/POLR3K/TAF1/TAF6/TAF2/ZNRD1/RTF1/LEO1/TBP/GTF2A2/KAT2A/TAF9/POLR2H/CDC73/ERCC3/POLR3GL/POLR1C/TRRAP/GTF2H1/MCM3/CTR9/GTF2F2/TAF7/GTF2E1/TAF11/WDR61/POLR2B/GTF2E2
GO_AMINO_ACID_ACTIVATION	go_amino_acid_activation	27	-0.606348	-1.76556	0.00111674	0.0144127	0.01141	7752	tags=96%, list=39%, signal=59%	SARS2/AARSD1/FARSB/GATC/PARS2/AASDH/DALRD3/FARSA/WARS2/VARS2/QRSL1/DARS2/TARS2/PPA2/EARS2/FARS2/HARS2/CARS2/EEF1E1/YARS2/RARS2/LARS2/IARS2/NARS2/PPA1/AARS2
GO_REGULATION_OF_HISTONE_MODIFICATION	go_regulation_of_histone_modification	127	-0.395409	-1.59814	0.00113561	0.0146071	0.0115639	6176	tags=52%, list=31%, signal=36%	CCNB1/SART3/ZNF335/DNMT3B/WDR5/MTHFR/RPS6KA4/SKI/PARG/ING2/ZNF304/MECP2/AUTS2/CDK9/PAF1/PIH1D1/ZNF451/SREBF1/ARRB1/PARK7/RIF1/IL1B/CAMK2D/LRRK2/JDP2/PAXIP1/NOC2L/CTNNB1/NAP1L2/TADA2B/NIPBL/IWS1/GFI1/SMAD4/BRD7/RTF1/SIN3A/ATG5/C6orf89/ATRX/SET/GATA3/ATM/FMR1/KAT2A/MTF2/PRMT6/CTCF/SIRT1/AKAP8/RPS6KA5/PYGO2/UBE2N/BCL6/MYB/CTR9/TAF7/UBR5/WDR61/EED/RNF20/SNW1/EID1/OGT/WDR70/ZNF274
GO_INTERLEUKIN_1_MEDIATED_SIGNALING_PATHWAY	go_interleukin_1_mediated_signaling_pathway	96	-0.431921	-1.65277	0.00113623	0.0146071	0.0115639	4510	tags=57%, list=23%, signal=44%	RPS6KA4/PLCB1/PSMC3/NFKB1/PELI3/NFKBIA/PSMB9/TNIP2/PSMC1/TRAF6/RPS27A/PSMB7/IRAK4/PSME3/PSMB5/IL1B/PSME1/MYD88/PSMD7/ZNF675/PSMA6/PSMA7/PSMB6/PSMB3/MAP3K7/NOD1/PSMB4/PSMD12/PSMD5/PSMD1/PSMB2/CUL1/PSMA1/MAP3K8/PSMD13/VRK2/PSMA2/PSMD11/PSMB1/PSMD10/CHUK/RPS6KA5/PSMA4/PSMD14/PSMC6/UBE2N/PSME2/PSMC2/PELI2/PSMD3/PSMA3/PSMA5/PSMD6/PSMC5/NOD2
GO_POSITIVE_REGULATION_OF_CANONICAL_WNT_SIGNALING_PATHWAY	go_positive_regulation_of_canonical_wnt_signaling_pathway	136	-0.385407	-1.57613	0.00114038	0.0146319	0.0115836	4983	tags=39%, list=25%, signal=29%	JUP/PSMC1/CSNK1G3/VPS35/KANK1/SMURF2/CSNK1E/PSMB7/PSME3/DDX3X/PSMB5/AXIN1/PSME1/PSMD7/LRRK2/RECK/PSMA6/PPM1B/PSMA7/PSMB6/PSMB3/USP8/USP34/USP47/PSMB4/PSMD12/PSMD5/PSMD1/PSMB2/ZBED3/PSMA1/PSMD13/PSMA2/PSMD11/PSMB1/PSMD10/RNF220/PSMA4/PSMD14/PSMC6/PSME2/PSMC2/RNF146/SMAD3/PSMD3/PSMA3/SULF2/SOX4/UBR5/ARNTL/PSMA5/PSMD6/PSMC5
GO_VOLTAGE_GATED_CALCIUM_CHANNEL_COMPLEX	go_voltage_gated_calcium_channel_complex	39	0.627458	1.79801	0.00115124	0.0147379	0.0116675	2163	tags=31%, list=11%, signal=27%	CACNA1E/CACNB3/CACNA1B/CACNA1I/CACNG8/CACNA1A/CACNA1H/CACNA1C/NOS1/CACNG4/CACNA1F/CACNG3
GO_BICARBONATE_TRANSPORT	go_bicarbonate_transport	42	0.620723	1.78934	0.00115652	0.0147379	0.0116675	3100	tags=33%, list=16%, signal=28%	CA1/SLC4A1/HBA2/CA14/SLC26A1/AQP1/HBB/HBA1/SLC26A10/SLC4A5/CA2/SLC4A8/RHAG/CA4
GO_APICAL_PART_OF_CELL	go_apical_part_of_cell	397	0.380179	1.43567	0.0011567	0.0147379	0.0116675	2992	tags=19%, list=15%, signal=17%	THY1/SLC34A3/AMN/DAB1/TMEM114/ACY3/SLC34A1/PARD6G/P2RX2/FRMD1/CACNB3/LHFPL5/NPC1L1/AQP2/OXTR/SLC6A18/CRB3/REEP6/GPIHBP1/DUOXA2/AQP10/ABCG2/SLC22A12/STC1/IGFBP2/AQP1/AP2A1/FOLR1/CYP4A11/VASH1/SLC7A5/P2RY4/ERBB3/SPTBN2/C1QTNF5/HAMP/UMOD/MFRP/AQP5/ATP1B2/DRD3/UPK2/HYAL2/CTSB/AQP8/ANK2/DPEP1/SLC12A3/SLC16A8/HPN/SCNN1B/SLC6A9/CYP4F2/C5AR1/SLC22A18/SLC22A1/DSTYK/CLDN4/SLC9A3R2/PARD3/SLC29A4/SLC4A5/MYO7…
GO_POSITIVE_REGULATION_OF_WNT_SIGNALING_PATHWAY	go_positive_regulation_of_wnt_signaling_pathway	167	-0.363541	-1.49921	0.00115757	0.0147379	0.0116675	5904	tags=42%, list=30%, signal=30%	MBD2/RBPJ/SKI/PSMC3/CSNK1D/NFKB1/MLLT3/PSMB9/SPIN1/VCP/JUP/PSMC1/CSNK1G3/VPS35/TNFAIP3/KANK1/SMURF2/CSNK1E/PSMB7/PSME3/DDX3X/PSMB5/AXIN1/PSME1/PSMD7/LRRK2/RECK/SMARCA4/PSMA6/PPM1B/PSMA7/PSMB6/HHEX/PSMB3/USP8/USP34/USP47/PSMB4/PSMD12/PSMD5/PSMD1/MACF1/PSMB2/ZBED3/PSMA1/PSMD13/PSMA2/PSMD11/PSMB1/PSMD10/RNF220/CDC73/PSMA4/PSMD14/PSMC6/PSME2/PSMC2/RNF146/SMAD3/ATP6AP2/PSMD3/PSMA3/SULF2/SOX4/UBR5/ARNT…
GO_METANEPHROS_DEVELOPMENT	go_metanephros_development	89	0.509625	1.66452	0.00116696	0.0147909	0.0117095	3269	tags=31%, list=17%, signal=26%	FOXC2/FBN1/LHX1/POU3F3/IRX3/SOX17/AQP2/SOX8/FOXJ1/UMOD/GDNF/FOXD1/WNT4/LGR4/IRX1/FRAS1/SHH/LIF/NKX3-1/TCF21/SMO/PDGFA/SOX9/LAMB2/KIF26B/WNT9B/OSR2/NF1
GO_NEGATIVE_REGULATION_OF_RNA_CATABOLIC_PROCESS	go_negative_regulation_of_rna_catabolic_process	50	-0.519053	-1.76912	0.00116836	0.0147909	0.0117095	2108	tags=36%, list=11%, signal=32%	PARN/DHX36/ELAVL1/DKC1/CIRBP/FMR1/PAIP1/HNRNPU/SYNCRIP/ANGEL2/HNRNPC/DND1/HNRNPD/TARDBP/FUS/LRPPRC/NSUN2/DHX9
GO_CHLORIDE_CHANNEL_COMPLEX	go_chloride_channel_complex	48	0.604625	1.78319	0.00116847	0.0147909	0.0117095	3068	tags=25%, list=16%, signal=21%	GABRP/CLCNKA/BEST4/GABRB2/BEST2/CLCN1/CLCNKB/GABRA3/CLDN4/GABRR3/GABRG2/GABRA1
GO_PROTEASOME_ACCESSORY_COMPLEX	go_proteasome_accessory_complex	24	-0.650162	-1.83832	0.00117161	0.0148022	0.0117184	4858	tags=71%, list=25%, signal=53%	PSMC1/PSME3/PSME1/PSMD7/PSMD12/PSMD5/PSMD1/PSMD13/PSMD11/PSMD10/PSMD14/PSMC6/PSME2/PSMC2/PSMD3/PSMD6/PSMC5
GO_GLUCOCORTICOID_BIOSYNTHETIC_PROCESS	go_glucocorticoid_biosynthetic_process	19	0.735028	1.80332	0.00118169	0.0148878	0.0117862	3061	tags=47%, list=15%, signal=40%	CYP11B1/CYP21A2/CACNA1H/WNT4/HSD3B2/H6PD/DGKQ/CYP11A1/HSD11B2
GO_TRANSLATION_FACTOR_ACTIVITY_RNA_BINDING	go_translation_factor_activity_rna_binding	74	-0.46796	-1.72391	0.0011829	0.0148878	0.0117862	5005	tags=57%, list=25%, signal=43%	EIF5/GFM1/EIF5B/EIF2S3/EIF2S2/EIF4H/GSPT2/EIF2B4/EIF2B2/EIF3J/MCTS1/DHX29/C12orf65/EIF3D/EIF2S1/EIF4G2/EIF2B3/EIF2B5/ETF1/EIF4E/EIF4E3/EIF1AX/MTIF3/ABCF1/EIF3F/EIF4B/MTRF1/COPS5/EIF4A2/EIF3I/EIF4A1/EIF3H/EIF1AD/TSFM/EIF3E/EIF3M/DENR/EIF2B1/MTIF2/EIF3A/EEF1B2/EEF1A1
GO_PLASMA_MEMBRANE_SIGNALING_RECEPTOR_COMPLEX	go_plasma_membrane_signaling_receptor_complex	179	0.44404	1.56787	0.00118555	0.0148927	0.0117901	2019	tags=18%, list=10%, signal=17%	GRIN2D/CD79A/GRIN1/PORCN/EMILIN1/GPR156/LIME1/CD4/ITGA2B/CHRNB2/CNIH2/CHRNA4/CACNG8/IL12RB1/ACVR1B/GRIN2C/TRGV5/CACNG5/CD6/ITGB5/ITGB3/ERBB3/GABBR1/TFR2/GRID2/SHANK1/ITGBL1/GRIK5/DLG4/CACNG4/IL6/HTR3A/CHRND
GO_VESICLE_LUMEN	go_vesicle_lumen	307	-0.308113	-1.38436	0.00119883	0.0150198	0.0118907	4731	tags=34%, list=24%, signal=26%	DEFA4/GDI2/NPC2/C1orf35/GGH/ACTR2/PSMB7/HSPA6/ARMC8/B2M/HPSE/DDX3X/RAB27A/DOCK2/CFP/ACTR10/CTSG/CAND1/NIT2/PTX3/ANXA2/GNS/AMPD3/PPIE/PSMD7/FCN1/AGL/QPCT/COTL1/ITIH4/ALOX5/PLAC8/PPIA/FUCA2/AGA/CTSW/GLB1/GYG1/XRCC6/S100P/BIN2/CHI3L1/CAT/ADA/KPNB1/VPS13A/PSMD12/FAF2/HEBP2/PSMD1/PAFAH1B2/MPO/CTSH/DNASE1L1/PSMD13/ROCK1/CTSC/PSMA2/CXCL1/IDH1/ARHGAP9/PSMD11/NEU1/OSTF1/TXNDC5/APAF1/PSMB1/ACLY/DSN1/SRP14/…
GO_REGULATION_OF_GENE_EXPRESSION_EPIGENETIC	go_regulation_of_gene_expression_epigenetic	136	-0.384592	-1.5728	0.00120093	0.0150198	0.0118907	5215	tags=50%, list=26%, signal=37%	RBM15B/POLR2K/MSL3/KCNQ1OT1/PRMT7/DPY30/POLR1B/MECP2/EXOSC10/RBM15/SUZ12/MIER1/PPM1D/UBR2/IFI16/ERCC6/ACTB/RIF1/SMARCA5/GLMN/TWISTNB/PCGF3/TAF1A/SERTAD1/TAF1C/SMCHD1/BMI1/CTNNB1/TDG/AEBP2/RBBP4/HIRA/ARID4B/MORF4L1/ZNRD1/EZH1/SIN3A/DEK/TBP/KAT2A/MTF2/ATAD2B/CTCF/SF3B1/CDYL/HNRNPU/MORC2/MORF4L2/SIRT1/POLR2H/MPHOSPH8/TAF1B/BAZ1B/KCNQ1/DNMT3A/HDAC2/HMGB1/CREBZF/RBBP7/POLR1C/ARID4A/METTL3/YTHDC1/EZH2/…
GO_PARALLEL_FIBER_TO_PURKINJE_CELL_SYNAPSE	go_parallel_fiber_to_purkinje_cell_synapse	16	0.742035	1.74602	0.0012025	0.0150198	0.0118907	2174	tags=25%, list=11%, signal=22%	CADM3/SPTBN2/GRID2/SLC6A9
GO_RIBOSE_PHOSPHATE_METABOLIC_PROCESS	go_ribose_phosphate_metabolic_process	366	-0.302379	-1.38551	0.00120497	0.0150223	0.0118927	4119	tags=31%, list=21%, signal=25%	TPST1/NUP153/RAE1/CARD11/PDE7A/ACSL4/MCCC2/AMPD3/ACOT9/SLC25A13/LRRK2/P2RX7/ACSS2/MCEE/DLG1/FBP1/PAPSS1/PAICS/ENO3/ACSL5/SEC13/PDE4B/NUP85/ACSL3/ACSS1/NUDT3/ENTPD4/DHODH/PFAS/CASK/RAN/HMGCR/PMVK/HPRT1/PANK2/FOXK1/PRPSAP2/NUP43/ENO2/SLC25A12/ACOT2/ELOVL5/NUP205/GMPR2/PDK4/PFKM/UPRT/PRPSAP1/NUP35/SULT1A4/AK2/PDHX/ACSF2/HIF1A/SEH1L/ACBD6/NUP160/NME1/SLC35B3/NUP133/FAR1/GART/GNAI3/NME2P1/SLC35B2/DLD/…
GO_SMALL_NUCLEOLAR_RIBONUCLEOPROTEIN_COMPLEX	go_small_nucleolar_ribonucleoprotein_complex	20	-0.676109	-1.83087	0.00122021	0.0151836	0.0120204	3898	tags=65%, list=20%, signal=52%	RPP40/NHP2/SNRNP40/SNRPF/FBL/POP4/DKC1/LSM6/NOP56/POP5/NOLC1/MPHOSPH10/GAR1
GO_CAMERA_TYPE_EYE_DEVELOPMENT	go_camera_type_eye_development	308	0.398125	1.48034	0.00122496	0.0152139	0.0120444	3888	tags=29%, list=20%, signal=24%	THY1/FOXC2/RARG/FBN1/FKBP8/SLC17A7/LAMC3/LHX1/ACHE/ARHGEF15/SOX1/TMOD1/WNT6/CRYBA4/SOX8/TH/RARA/SDK2/FOXE3/ATOH7/FOXC1/OPN4/CRYBB3/SERPINF1/CACNA1C/HSF4/DLX2/NPHP1/FZR1/DRD2/MFRP/AQP5/POU4F2/PITX3/VAX2/CRYGA/CABP4/TBC1D20/CRYBA2/FZD5/STRA6/FRS2/IFT172/TWIST1/SHH/BAX/FBN2/MEIS1/SLC4A5/CRYBB2/COL4A1/NINJ1/PFDN5/SOX9/LAMB2/IGFN1/RXRA/USH1C/WNT9B/SIX5/DLX1/OSR2/CYP1A1/SIX3/MAX/CRYAB/NF1/RORB/NRP1/CRY…
GO_TRANSCRIPTION_PREINITIATION_COMPLEX_ASSEMBLY	go_transcription_preinitiation_complex_assembly	35	-0.576499	-1.79949	0.00123995	0.0153712	0.0121689	4773	tags=60%, list=24%, signal=46%	PIH1D1/GTF2B/TAF12/CAND1/UBTF/SMARCA4/BRF2/TAF1C/TAF1/RRN3/TBP/GTF2A2/DR1/TAF1B/PSMC6/PSMC2/HMGB1/TAF7/TAF11/BAZ2A/PSMC5
GO_REGULATION_OF_TRANSLATIONAL_INITIATION	go_regulation_of_translational_initiation	71	-0.460284	-1.69243	0.0012654	0.0156221	0.0123675	5153	tags=62%, list=26%, signal=46%	EIF4EBP2/EIF5/EIF5B/MIF4GD/IMPACT/EIF4H/POLR2G/EIF2B2/DDX3X/DHX29/POLR2D/CDC123/EIF2S1/BANK1/EIF4G2/UHMK1/RPS6KB1/EIF2B5/YTHDF2/HABP4/RBM4/DDX1/ALKBH1/PAIP2/GLE1/NCK1/NPM1/EIF4B/KLHL25/FMR1/PAIP1/EIF4A2/NCBP1/EIF2AK4/EIF3H/EIF3E/YTHDF3/EIF2B1/MTIF2/NCBP2/KHDRBS1/METTL3/TPR/YTHDF1
GO_REGULATION_OF_SYNAPTIC_TRANSMISSION_DOPAMINERGIC	go_regulation_of_synaptic_transmission_dopaminergic	16	0.741025	1.74365	0.00126706	0.0156221	0.0123675	3044	tags=56%, list=15%, signal=48%	DRD4/CHRNB2/SNCA/PINK1/DRD2/GDNF/DRD3/SLC6A4/PNKD
GO_MACROAUTOPHAGY	go_macroautophagy	269	-0.324535	-1.43555	0.0012673	0.0156221	0.0123675	6341	tags=51%, list=32%, signal=35%	HUWE1/IFT20/GABARAPL1/CASP3/GPSM1/VPS26B/CLN3/LARP1/ATG10/CAPN1/TBK1/ATG2B/NSFL1C/PACS2/ATP6V1E1/RAB43/PIK3R4/PRKAB2/TP53INP2/BAG3/WAC/UBXN2A/ATP6V1C1/SMG1/EXOC4/WDFY3/VPS37A/VCP/NRBP2/QSOX1/KLHL3/UFM1/FYCO1/MTMR14/PLAA/VPS35/AMBRA1/EXOC7/TSG101/UBQLN2/DYNLL1/VDAC1/VPS36/UFC1/ATP6V1H/TP53INP1/RHEB/IL4/RB1CC1/CDC37/PHF23/ATG3/ATP6V1A/VPS16/AUP1/LRRK2/MFSD8/VPS26A/PIP4K2B/RRAGD/EXOC8/RAB5A/SESN1/SN…
GO_MESONEPHROS_DEVELOPMENT	go_mesonephros_development	102	0.500016	1.65709	0.00129603	0.0159465	0.0126244	3709	tags=33%, list=19%, signal=27%	FOXC2/PGF/LHX1/WNT6/SOX8/RARA/FOXC1/FOXJ1/GDNF/FOXD1/WNT4/LGR4/PBX1/LAMA5/SDC4/HOXB7/SHH/SDC1/TCF21/SMO/SOX9/KIF26B/WNT9B/CRLF1/OSR2/SIM1/WNT11/PKD1/VEGFA/SIX2/SMAD6/HNF1B/ARG2/LZTS2
GO_POSITIVE_REGULATION_OF_ANTIGEN_RECEPTOR_MEDIATED_SIGNALING_PATHWAY	go_positive_regulation_of_antigen_receptor_mediated_signaling_pathway	20	-0.672556	-1.82125	0.00130815	0.0160657	0.0127187	4551	tags=70%, list=23%, signal=54%	FOXP1/PRKCH/CARD11/LCK/KCNN4/RPS3/ADA/CMTM3/PRKCB/CCR7/PTPRC/SLC39A10/CYLD/TRAT1
GO_REGULATION_OF_RENAL_SYSTEM_PROCESS	go_regulation_of_renal_system_process	34	0.63893	1.7777	0.00131074	0.0160675	0.0127201	3871	tags=47%, list=20%, signal=38%	OXT/ADORA1/AVP/STC1/DRD2/DRD3/CORO2B/NPPB/INPP5K/AGTR1/CYBA/GAS6/AVPR2/PTPRO/NPR1/PDGFB
GO_T_CELL_ACTIVATION	go_t_cell_activation	449	-0.281059	-1.29424	0.00132215	0.0161525	0.0127874	4679	tags=37%, list=24%, signal=29%	PRNP/DUSP10/CCR6/CLECL1/PRKCZ/SYK/FOXP1/TRAF6/ZBTB1/B2M/RAC1/MICA/CAMK4/IL4/ELF4/AP3B1/RAB27A/NFKBIZ/DOCK2/SART1/CHD7/PPP3CB/RC3H1/IL1B/CARD11/BCL10/GLMN/AP3D1/RSAD2/BCL11B/LCK/MALT1/LAX1/IL18R1/NLRP3/GRB2/PATZ1/NCKAP1L/TNFAIP8L2/P2RX7/PAG1/MAFB/GNRH1/PPP3CA/LCP1/CSK/DLG1/RASGRP1/LY9/CD3D/PRKAR1A/RPS3/FADD/ZFP36L2/IL18/CD86/SMAD7/CD2/PTPN11/IL15/CD74/CTNNB1/PDPK1/HLA-DRB1/PIK3R1/KIF13B/ADA/EOMES/…
GO_PEPTIDYL_LYSINE_TRIMETHYLATION	go_peptidyl_lysine_trimethylation	33	-0.580391	-1.77298	0.00132257	0.0161525	0.0127874	5156	tags=61%, list=26%, signal=45%	ZNF304/MECP2/PIH1D1/BEND3/SETD1B/SETD4/WDR82/SETD2/ARID4B/IWS1/RTF1/ATRX/PWP1/SIRT1/ARID4A/CTR9/SETD3/WDR61/OGT/ZNF274
GO_CLEAVAGE_INVOLVED_IN_RRNA_PROCESSING	go_cleavage_involved_in_rrna_processing	26	-0.617428	-1.78081	0.00133798	0.0162982	0.0129028	5632	tags=73%, list=29%, signal=52%	UTP20/RCL1/EXOSC10/UTP23/RRS1/NOB1/EXOSC2/RPS21/ERI1/RPP40/NHP2/TSR1/BMS1/EXOSC7/FCF1/EXOSC3/EXOSC9/NOL9/EXOSC8
GO_CELLULAR_RESPONSE_TO_TOXIC_SUBSTANCE	go_cellular_response_to_toxic_substance	108	0.494472	1.65584	0.00133944	0.0162982	0.0129028	2646	tags=32%, list=13%, signal=28%	HBZ/HBQ1/HBM/HBG1/GPX2/HBD/PRDX2/PRDX6/FIS1/ABCG2/HBE1/HBA2/NOS3/GPX5/LPO/PINK1/APOE/HBB/MT3/GPX1/HBA1/PXDN/CYGB/OPRD1/IYD/PIM1/PRDX5/SRXN1/PTGS1/CCS/APOA4/GSTZ1/DUOX2/GSTO2/GPX4
GO_REGULATION_OF_TYPE_I_INTERFERON_MEDIATED_SIGNALING_PATHWAY	go_regulation_of_type_i_interferon_mediated_signaling_pathway	32	-0.596535	-1.81116	0.00136147	0.0165358	0.0130908	6139	tags=66%, list=31%, signal=45%	TBK1/IKBKE/ABCE1/NLRC5/ADAR/CDC37/SAMHD1/LSM14A/YTHDF2/FADD/RNASEL/PTPN11/UBE2K/PTPN1/IFNAR2/YTHDF3/USP18/PTPN2/HSP90AB1/METTL3/CNOT7
GO_LYMPHOCYTE_ACTIVATION_INVOLVED_IN_IMMUNE_RESPONSE	go_lymphocyte_activation_involved_in_immune_response	171	-0.357719	-1.47801	0.00136608	0.0165595	0.0131096	4650	tags=43%, list=24%, signal=33%	CCR6/PRKCZ/FOXP1/PARP3/IL4/RAB27A/RIF1/NFKBIZ/PLCG2/RC3H1/MALT1/IL18R1/NLRP3/LCP1/LY9/AP1G1/GAPT/IL18/CD86/PAXIP1/SMAD7/TP53BP1/TLR4/CD74/NBN/ADA/EOMES/APBB1IP/RELB/F2RL1/NOTCH2/FCGR2B/HAVCR2/IL4R/GATA3/SWAP70/EXOSC3/EIF2AK4/IL27RA/MSH6/ITM2A/CLEC4E/LEF1/PSEN1/DOCK11/CD1C/THOC1/BATF/CD46/DOCK10/GPR183/ANXA1/TSC1/CD19/BCL6/MYB/HMGB1/ZNF683/CD28/ZC3H12A/HSPD1/XBP1/PTPRC/PTGER4/MSH2/FGL2/LAMP1/MLH1/…
GO_REGULATION_OF_MACROAUTOPHAGY	go_regulation_of_macroautophagy	156	-0.35706	-1.47537	0.00136845	0.0165595	0.0131096	6341	tags=51%, list=32%, signal=35%	HUWE1/IFT20/CASP3/GPSM1/VPS26B/CLN3/LARP1/CAPN1/TBK1/ATP6V1E1/PRKAB2/BAG3/WAC/ATP6V1C1/SMG1/EXOC4/NRBP2/QSOX1/FYCO1/VPS35/EXOC7/UBQLN2/ATP6V1H/RHEB/IL4/RB1CC1/CDC37/PHF23/ATP6V1A/LRRK2/VPS26A/PIP4K2B/RRAGD/EXOC8/RAB5A/SESN1/USP36/SNX5/UVRAG/MAP3K7/NOD1/VPS13C/SNX6/TBC1D14/TMEM39A/SLC38A9/ATP6V0A1/MTM1/PAFAH1B2/TRIM13/CALCOCO2/HIF1A/RRAGA/GNAI3/IFT88/RNF41/BNIP3/CLEC16A/C9orf72/SCFD1/PRKAG2/EXOC1/…
GO_POSITIVE_REGULATION_OF_BLOOD_PRESSURE	go_positive_regulation_of_blood_pressure	34	0.636285	1.77033	0.00139669	0.0168703	0.0133556	3513	tags=41%, list=18%, signal=34%	OXT/ADRA1D/ADORA1/OXTR/AVP/TBXA2R/TPM1/NR2F2/CYBA/ACE/HSD11B2/TAC3/AVPR2/CNR1
GO_NCRNA_TRANSCRIPTION	go_ncrna_transcription	92	-0.428962	-1.62632	0.00145805	0.0175792	0.0139169	6061	tags=59%, list=31%, signal=41%	INTS5/NOL11/INTS4/GTF3C2/SNAPC3/POLR2K/INTS3/CCNK/RPRD2/SPIN1/POLR1B/INTS7/CDK9/PIH1D1/GTF2B/ANG/PHAX/POLR2G/CCNT2/CDK7/POLR2D/INTS8/GTF3C6/INTS12/USPL1/ZNF143/GTF2F1/IPPK/INTS6/SMARCA4/SNAPC1/GTF3A/INTS9/INTS10/SIRT7/TAF6/ELL/TBP/GTF2A2/NCBP1/PWP1/TAF9/GTF3C3/POLR2H/LARP7/TAF1B/NCBP2/SNAPC5/GTF2F2/GTF2E1/TAF11/POLR2B/GTF2E2/NCL
GO_ESTABLISHMENT_OF_PROTEIN_LOCALIZATION_TO_CHROMOSOME	go_establishment_of_protein_localization_to_chromosome	20	-0.670628	-1.81603	0.00146205	0.0175953	0.0139297	2965	tags=80%, list=15%, signal=68%	LRWD1/CCT8/PIH1D1/CCT5/CCT3/TERF1/POT1/NIPBL/TCP1/DKC1/ATM/ATR/CCT4/CCT7/CCT6A/CCT2
GO_ACTIVATION_OF_CYSTEINE_TYPE_ENDOPEPTIDASE_ACTIVITY_INVOLVED_IN_APOPTOTIC_PROCESS	go_activation_of_cysteine_type_endopeptidase_activity_involved_in_apoptotic_process	79	-0.446499	-1.65553	0.00147483	0.0177167	0.0140258	3807	tags=42%, list=19%, signal=34%	LCK/NLRP3/TRADD/CRADD/FADD/CASP8AP2/NLRP1/BID/CASP9/NOD1/CASP10/PDCD2/TNFRSF10A/HIP1R/JAK2/CYCS/MTCH1/CTSH/CFLAR/DIABLO/TNFRSF10B/PMAIP1/APAF1/FASLG/FAM162A/FAS/SMAD3/RPS27L/HSPD1/CARD8/HSPE1/AIFM1/PDCD6
GO_COLLAGEN_TRIMER	go_collagen_trimer	80	0.52582	1.69746	0.0014798	0.0177441	0.0140475	5117	tags=42%, list=26%, signal=32%	EMILIN1/SFTPA1/SCARA3/COL27A1/C1QTNF5/COL4A2/EMID1/COL9A1/COL20A1/COL10A1/COL6A3/COL12A1/FCN3/COL7A1/COL4A1/COL4A5/COL5A3/COL14A1/COL9A2/COL23A1/COL24A1/COL1A1/SFTPD/COL5A2/COL6A6/C1QL2/COL6A1/C1QTNF1/C1QC/C1QTNF2/ADIPOQ/CTHRC1/LUM/C1QL1
GO_CARDIAC_MUSCLE_CONTRACTION	go_cardiac_muscle_contraction	129	0.473498	1.62273	0.0014833	0.0177538	0.0140551	1838	tags=19%, list=9%, signal=17%	HCN4/HRC/NKX2-5/CAV1/MYL4/ADORA1/MAP2K3/RNF207/CHGA/KCNH2/SCN3B/STC1/CACNA1C/FKBP1B/KCNN2/NOS1/ACTC1/TNNI1/TMEM38A/TPM1/KCND3/SNTA1/NEDD4L/ANK2
GO_TRANSLATION_INITIATION_FACTOR_ACTIVITY	go_translation_initiation_factor_activity	46	-0.529455	-1.7678	0.00149279	0.017835	0.0141194	5005	tags=72%, list=25%, signal=54%	EIF5/EIF5B/EIF2S3/EIF2S2/EIF4H/EIF2B4/EIF2B2/EIF3J/MCTS1/DHX29/EIF3D/EIF2S1/EIF4G2/EIF2B3/EIF2B5/EIF4E/EIF4E3/EIF1AX/MTIF3/EIF3F/EIF4B/COPS5/EIF4A2/EIF3I/EIF4A1/EIF3H/EIF1AD/EIF3E/EIF3M/DENR/EIF2B1/MTIF2/EIF3A
GO_INSEMINATION	go_insemination	11	0.823818	1.77531	0.00151375	0.0180528	0.0142918	709	tags=27%, list=4%, signal=26%	OXT/KLK14/OXTR
GO_POSITIVE_REGULATION_OF_MRNA_CATABOLIC_PROCESS	go_positive_regulation_of_mrna_catabolic_process	43	-0.538484	-1.77085	0.00152801	0.0181705	0.014385	4359	tags=53%, list=22%, signal=42%	PNPT1/POLR2G/PABPC1/TOB1/RC3H1/YTHDF2/ZFP36L2/TNRC6B/PUM1/ROCK1/DHX36/BTG2/YTHDF3/DND1/ZC3H12A/HNRNPD/TARDBP/METTL3/YTHDF1/CNOT8/HNRNPR/CNOT7/UPF1
GO_POSITIVE_REGULATION_OF_CELL_DIVISION	go_positive_regulation_of_cell_division	82	0.518755	1.68267	0.00152913	0.0181705	0.014385	2869	tags=28%, list=15%, signal=24%	FGF3/OPN1LW/PGF/MDK/IGF2/GIPC1/DRD2/RXFP3/TAL1/PPBP/DRD3/LBH/MRGPRX2/FGF4/PKN2/SIRT2/SHH/NKX3-1/YBX1/VEGFB/OPN1MW/PDGFA/KIF23
GO_POSITIVE_REGULATION_OF_PHOSPHATASE_ACTIVITY	go_positive_regulation_of_phosphatase_activity	32	-0.593437	-1.80175	0.00153634	0.0182109	0.014417	5478	tags=56%, list=28%, signal=41%	IFNG/PPP1R15B/PDGFRB/RIPK3/CALM2/PPP1R12A/FCRL3/CD33/MTMR9/JAK2/CALM1/PLEK/CD300A/MEF2C/HSP90AB1/SMAD3/PTPRC/SLC39A10
GO_NUCLEAR_PORE_ORGANIZATION	go_nuclear_pore_organization	13	-0.749486	-1.78383	0.00153806	0.0182109	0.014417	2421	tags=92%, list=12%, signal=81%	AHCTF1/NUP153/NUP205/RTN4/NUP35/SEH1L/NUP133/NUP93/NUP54/TMEM170A/NUP107/TPR
GO_REGULATION_OF_RNA_EXPORT_FROM_NUCLEUS	go_regulation_of_rna_export_from_nucleus	15	-0.718099	-1.77266	0.00154483	0.0182574	0.0144538	2666	tags=67%, list=13%, signal=58%	THOC2/SETD2/IWS1/RIOK2/NCBP2/KHDRBS1/TPR/RBM26/NSUN2/DHX9
GO_LYMPHANGIOGENESIS	go_lymphangiogenesis	15	0.776465	1.79507	0.00154752	0.0182574	0.0144538	1235	tags=27%, list=6%, signal=25%	FOXC2/SOX18/FOXC1/VASH1
GO_REGULATION_OF_TELOMERE_MAINTENANCE_VIA_TELOMERE_LENGTHENING	go_regulation_of_telomere_maintenance_via_telomere_lengthening	54	-0.492352	-1.71648	0.00156495	0.01843	0.0145905	3018	tags=48%, list=15%, signal=41%	MAP3K4/CTNNB1/CCT3/TINF2/TERF1/POT1/PARN/TCP1/DHX36/DKC1/ATM/PRKCQ/ATR/HMBOX1/HNRNPU/MAPKAPK5/HNRNPC/PARP1/TERF2/CCT4/CCT7/CCT6A/CCT2/HNRNPA2B1/XRCC5/HNRNPA1
GO_SPINAL_CORD_ASSOCIATION_NEURON_DIFFERENTIATION	go_spinal_cord_association_neuron_differentiation	13	0.798803	1.80032	0.00156998	0.0184475	0.0146043	2111	tags=38%, list=11%, signal=34%	LHX1/LBX1/GSX1/TAL1/PAX7
GO_NEURON_CELLULAR_HOMEOSTASIS	go_neuron_cellular_homeostasis	31	0.652228	1.7758	0.00157481	0.0184475	0.0146043	1844	tags=32%, list=9%, signal=29%	HTR1B/SLC17A7/ADORA1/DNAJB2/DCTN1/HAAO/P2RY4/CX3CL1/MAP1A/IL6
GO_BLOOD_MICROPARTICLE	go_blood_microparticle	113	0.480016	1.62096	0.00157482	0.0184475	0.0146043	3079	tags=27%, list=16%, signal=23%	C4B/SLC4A1/KRT1/C1S/ITGA2B/CLU/HBD/C9/LGALS3BP/HBE1/HBA2/AHSG/APOE/HBB/ACTC1/HBA1/C4BPA/C8A/IGKC/F13A1/SERPINF2/APOA4/FCN3/APCS/PRSS1/GSN/A1BG/HRG/PROS1/CIB2/PFN1
GO_PERIPHERAL_NERVOUS_SYSTEM_DEVELOPMENT	go_peripheral_nervous_system_development	70	0.535775	1.68092	0.00159487	0.0186492	0.014764	4006	tags=37%, list=20%, signal=30%	NEUROG3/ARTN/CNTNAP1/GFRA3/SOX8/RUNX1/ERBB3/GDNF/NAB2/SIRT2/AKT2/PARD3/GPC1/LAMB2/HAND2/HOXD9/NF1/POU3F1/NTF3/HAPLN2/NGF/POU3F2/NTRK2/NTRK3/SOX10/CDK5
GO_ESC_E_Z_COMPLEX	go_esc_e_z_complex	15	-0.71615	-1.76785	0.0016458	0.0192107	0.0152085	3453	tags=67%, list=17%, signal=55%	TRIM37/AEBP2/RBBP4/EZH1/MTF2/SIRT1/HDAC2/RBBP7/EZH2/EED
GO_CORE_PROMOTER_SEQUENCE_SPECIFIC_DNA_BINDING	go_core_promoter_sequence_specific_dna_binding	39	-0.545914	-1.75128	0.00166088	0.0193525	0.0153208	4773	tags=59%, list=24%, signal=45%	PIH1D1/GTF2B/TAF4/FOXP1/NR3C1/UBTF/KLF10/SMARCA4/BRF2/MYC/TAF1C/NPM1/TAF1/RRN3/TBP/HDAC1/DR1/TAF1B/FOS/EZH2/POU2AF1/STAT1/BAZ2A
GO_CELL_CYCLE_DNA_REPLICATION	go_cell_cycle_dna_replication	59	-0.4933	-1.73511	0.00167637	0.0194985	0.0154363	6581	tags=64%, list=33%, signal=43%	ZMPSTE24/DACH1/PRIM1/MCM5/TIPIN/RAD51/RFC1/POLA2/FBXO5/DBF4/POLD1/FEN1/PRIM2/POLD3/RFC2/GMNN/POLA1/RPA1/SENP2/RFC5/DONSON/RPA3/TERF1/POLE4/RFC4/PCNA/ATRX/LIG1/INO80/POLE3/TERF2/BCL6/MCM6/WIZ/RPA2/MCM3/ZNF830/UPF1
GO_UBIQUITIN_LIKE_PROTEIN_TRANSFERASE_ACTIVITY	go_ubiquitin_like_protein_transferase_activity	407	-0.294525	-1.35111	0.00171567	0.0199205	0.0157704	5103	tags=45%, list=26%, signal=34%	CNOT4/BCOR/HUWE1/HERC6/TRAF2/KLHL21/RC3H2/FBXO30/HERC2/RNF8/FBXO22/ATG10/FBXO2/TRAIP/RNF141/MED31/ITCH/RNF181/PIAS1/MED7/RNF112/RBBP6/RNF213/RNF25/ANAPC11/MEX3C/RNF216/UBE2D2/FBXL3/PELI3/CUL5/TRIM59/RNF6/FBXO11/RNF111/UBE2T/ASB1/PIAS2/KLHL9/ZNF738/CUL2/RNF19A/UBOX5/CBLB/UBE2W/UBR2/ZNF598/HERC5/TNFAIP3/ZNF451/UBE2E2/RNF19B/KLHL20/BARD1/HERC4/TRIM21/SMURF2/MED27/BIRC2/TRAF6/UFC1/UBE2J2/CUL4A/UBR3/H…
GO_PROTEASOMAL_UBIQUITIN_INDEPENDENT_PROTEIN_CATABOLIC_PROCESS	go_proteasomal_ubiquitin_independent_protein_catabolic_process	21	-0.65242	-1.78238	0.00171901	0.0199242	0.0157733	4432	tags=71%, list=22%, signal=55%	PSMB7/ENC1/PSMB5/PSMA6/PSMA7/PSMB6/PSMB3/PSMB4/PSMB2/PSMA1/PSMA2/PSMB1/PSMA4/PSMA3/PSMA5
GO_PCG_PROTEIN_COMPLEX	go_pcg_protein_complex	44	-0.533493	-1.7569	0.0017224	0.0199285	0.0157768	3453	tags=43%, list=17%, signal=36%	TRIM37/RNF2/PCGF6/PCGF3/BMI1/ASXL2/RING1/CSNK2A2/AEBP2/RBBP4/EZH1/MTF2/YY1/SIRT1/HDAC2/RBBP7/CBX7/EZH2/EED
GO_SEROTONIN_UPTAKE	go_serotonin_uptake	11	0.816683	1.75994	0.00173611	0.0200519	0.0158744	2962	tags=55%, list=15%, signal=46%	SNCA/ITGB3/NOS1/SLC22A1/SLC29A4/SLC6A4
GO_TERMINAL_BOUTON	go_terminal_bouton	56	0.565657	1.70747	0.00176712	0.0203745	0.0161298	2905	tags=29%, list=15%, signal=24%	GRIN1/P2RX3/OXT/CPLX2/BLVRB/ADORA1/TH/AAK1/GHRH/GRIK5/CABP4/CNGB1/SLC18A3/SCGN/SLC4A8/RAB3A
GO_MRNA_CIS_SPLICING_VIA_SPLICEOSOME	go_mrna_cis_splicing_via_spliceosome	18	-0.670876	-1.75831	0.00177481	0.0204273	0.0161717	4675	tags=100%, list=24%, signal=76%	SNRPC/RBM19/SNRNP200/RBM22/WBP4/SART1/DDX23/PRPF40A/DCPS/PRPF39/PSIP1/RBM4/WBP11/NCBP1/NCBP2/CWC15/RBM4B
GO_POSITIVE_REGULATION_OF_CYTOKINE_PRODUCTION	go_positive_regulation_of_cytokine_production	420	-0.278904	-1.2835	0.00178321	0.0204883	0.0162199	4370	tags=36%, list=22%, signal=29%	TMF1/RIPK1/LILRA2/TLR7/ATF2/APPL1/CCDC88B/PRKDC/POLR3B/MNDA/IFI16/NLRC4/PRKCZ/HEG1/SYK/BIRC2/TRAF6/B2M/HPSE/IL4/SPTBN1/SORL1/PARK7/DDX3X/PLCG2/PTPRJ/IL1B/CARD11/BCL10/GLMN/IL6R/RSAD2/MYD88/MALT1/IL18R1/NLRP3/LRRK2/P2RX7/FCN1/CD58/PUM2/TXK/RASGRP1/LSM14A/LY9/CYP1B1/RPS3/FADD/IL18/CD86/PDE4B/CD2/PTPN11/NLRP1/IL15/TLR4/CD74/CTNNB1/MAP3K7/POLR3F/XRCC6/PIK3R1/DDX1/POLR3K/NOD1/TRIM32/PYHIN1/ADAM8/PQBP1…
GO_REGULATION_OF_DNA_DEPENDENT_DNA_REPLICATION	go_regulation_of_dna_dependent_dna_replication	47	-0.523127	-1.75616	0.00179896	0.0206333	0.0163348	4396	tags=66%, list=22%, signal=51%	ATG7/ZMPSTE24/DACH1/TIPIN/ZNF365/FBXO5/DBF4/METTL4/BLM/SMARCAL1/RFC2/TIMELESS/MSH3/CHTF18/GMNN/SENP2/NBN/RFC5/DONSON/TERF1/RFC4/PCNA/ATRX/INO80/TERF2/BCL6/WRNIP1/WIZ/SLFN11/POLG2/ZNF830
GO_TRNA_BINDING	go_trna_binding	44	-0.532929	-1.75504	0.00180377	0.0206526	0.01635	4921	tags=68%, list=25%, signal=51%	XPO5/DARS2/EIF2S3/XPOT/IGHMBP2/ELP3/TRMU/TRNT1/THG1L/HSD17B10/EARS2/SSB/FARS2/TRMT1/TRNAU1AP/ALKBH1/PTCD1/YARS2/PUS1/TRMT11/IFIT5/IARS2/YRDC/EIF2AK4/MRPS27/NSUN6/SLFN11/AARS2/NSUN2/EEF1A1
GO_POSITIVE_REGULATION_OF_ISOTYPE_SWITCHING	go_positive_regulation_of_isotype_switching	21	-0.648759	-1.77238	0.00180889	0.0206752	0.0163679	4337	tags=52%, list=22%, signal=41%	IL4/RIF1/PAXIP1/TP53BP1/EXOSC3/CD28/PTPRC/MSH2/MLH1/TBX21/STAT6
GO_UBIQUITIN_LIKE_PROTEIN_LIGASE_ACTIVITY	go_ubiquitin_like_protein_ligase_activity	265	-0.3052	-1.35277	0.00182133	0.0207814	0.016452	6270	tags=43%, list=32%, signal=29%	RC3H2/FBXO30/HERC2/RNF8/FBXO2/TRAIP/MED31/ITCH/RNF181/PIAS1/MED7/RNF112/RBBP6/RNF25/ANAPC11/MEX3C/RNF216/PELI3/TRIM59/RNF6/RNF111/ASB1/PIAS2/RNF19A/UBOX5/CBLB/UBR2/ZNF598/HERC5/ZNF451/RNF19B/TRIM21/SMURF2/MED27/BIRC2/TRAF6/UBR3/HLTF/MED30/UBR1/MED1/RC3H1/ARIH2/SHPRH/HACE1/TRIM52/ANKIB1/MGRN1/TOPORS/RNF138/TRIM11/TRIM37/FBXO4/RNF2/DZIP3/UBE3A/BFAR/CHFR/TRIM34/RING1/NSMCE1/TRIM32/TRIM68/UBE2K/RNF14…
GO_PROTEIN_ACETYLTRANSFERASE_COMPLEX	go_protein_acetyltransferase_complex	61	-0.480513	-1.6958	0.00185472	0.0211259	0.0167247	6452	tags=70%, list=33%, signal=48%	TAF5/TAF9B/EP300/USP22/HCFC1/WDR5/ING5/MSL3/MCRS1/PHF20L1/ENY2/TAF4/ACTB/EP400/PHF20/TAF12/PHF14/ZZZ3/SUPT7L/KAT5/EPC2/MBIP/BRD8/MAP3K7/TADA2B/POLE4/TAF6/TAF2/MORF4L1/YEATS2/ING3/ACTL6A/KAT2A/DR1/TAF9/MORF4L2/POLE3/BRD1/TRRAP/YEATS4/MSL1/TAF7/OGT
GO_SYNAPTIC_TRANSMISSION_DOPAMINERGIC	go_synaptic_transmission_dopaminergic	26	0.685871	1.79824	0.00186388	0.021164	0.0167548	1988	tags=35%, list=10%, signal=31%	DRD4/CHRNB2/TH/SNCA/PINK1/DRD2/GDNF/DRD3/RASD2
GO_POSITIVE_REGULATION_OF_TRANSLATIONAL_INITIATION	go_positive_regulation_of_translational_initiation	27	-0.597133	-1.73873	0.00186448	0.021164	0.0167548	4662	tags=63%, list=24%, signal=48%	IMPACT/POLR2G/DDX3X/DHX29/POLR2D/CDC123/UHMK1/RPS6KB1/EIF2B5/YTHDF2/HABP4/NCK1/EIF2AK4/YTHDF3/KHDRBS1/METTL3/YTHDF1
GO_REGULATION_OF_PRODUCTION_OF_MOLECULAR_MEDIATOR_OF_IMMUNE_RESPONSE	go_regulation_of_production_of_molecular_mediator_of_immune_response	129	-0.383541	-1.55837	0.00186867	0.0211751	0.0167636	4617	tags=40%, list=23%, signal=30%	PRKCZ/PARP3/TRAF6/B2M/IL4/RIF1/IL1B/BCL10/RSAD2/MALT1/IL18R1/NLRP3/IL18/FCRL3/PAXIP1/SMAD7/TP53BP1/TLR4/CD74/MAP3K7/DDX1/BST2/XCL1/F2RL1/FCGR2B/IL4R/DHX36/GATA3/BTK/EXOSC3/IL27RA/CD36/PTPN22/THOC1/TNFRSF14/CD160/GPI/BCL6/CD96/CD28/XBP1/PTPRC/MSH2/MLH1/SPON2/TBX21/CLC/CCR2/DDX21/NOD2/STAT6
GO_REGULATION_OF_DIGESTIVE_SYSTEM_PROCESS	go_regulation_of_digestive_system_process	40	0.604912	1.72986	0.00187653	0.0212135	0.0167941	2735	tags=38%, list=14%, signal=32%	NEUROG1/OXT/GHSR/OPRL1/OXTR/EPB41/AQP1/NR1H2/HAMP/ENPP7/TFF2/APOA5/UCN/APOA4/SCT
GO_MYELOID_DENDRITIC_CELL_ACTIVATION	go_myeloid_dendritic_cell_activation	28	-0.598809	-1.7623	0.0018785	0.0212135	0.0167941	4510	tags=54%, list=23%, signal=41%	TRAF6/CAMK4/IL4/DOCK2/LTBR/CD2/SLAMF1/RELB/NOTCH2/HAVCR2/TGFBR2/PSEN1/BATF/HMGB1/STARD7
GO_CHROMATIN_ASSEMBLY_OR_DISASSEMBLY	go_chromatin_assembly_or_disassembly	122	-0.392604	-1.56806	0.0018975	0.0213915	0.0169349	7406	tags=60%, list=38%, signal=38%	TLK1/GRWD1/SMYD3/TLK2/ATF7IP/HAT1/SMARCD1/HIRIP3/ARID1A/TSPYL1/HP1BP3/NAP1L1/ARID2/ZNFX1/PPHLN1/ASF1A/SART3/OIP5/HDAC8/MBD2/SPTY2D1/CHD3/UBN1/ZNF304/CABIN1/CHAF1B/PHF8/PAF1/BEND3/TRIM28/SMARCA5/SHPRH/FAM172A/PHF2/CENPH/CHAF1A/CENPQ/SMARCA4/SMARCD2/TSPYL4/SMCHD1/NOC2L/DAXX/NAP1L2/SETDB1/RBBP4/NPM1/SMARCC1/HIRA/EZH1/ATRX/HDAC1/SET/MTA2/CTCF/TSPYL5/MORC2/SIRT1/RSF1/BRD2/SETDB2/SMARCE1/MPHOSPH8/BAZ1B…
GO_CELL_CELL_JUNCTION	go_cell_cell_junction	455	0.365519	1.39118	0.00190654	0.0214567	0.0169866	2395	tags=18%, list=12%, signal=16%	EVPL/TIAM1/CNTNAP1/CADM3/PARD6G/CDH24/GJD3/KIFC3/CLDN3/PDLIM4/PDZD11/TJP3/CDSN/CDH22/PIP5K1C/PAK4/IQGAP3/CRB3/LSR/CDC42EP1/MAP2K2/SPTBN4/SV2A/KIRREL3/SORBS1/SYNPO/WASF2/CLDN5/MICALL2/GJD4/CLDN11/LIMS2/KRT8/NPHP1/GJC2/ITGB3/OBSCN/C1QTNF5/HAMP/CDC42EP4/ALOX15B/MYADM/PANX3/AKAP6/AQP7/ADCYAP1R1/CLDN9/TNK2/CDCA3/PKP3/ESAM/FRMD4A/GJD2/GJB3/JAM2/PPL/CLDN7/ANK2/STXBP6/LIN7B/HPN/PANX2/FZD5/PKN2/PVR/STARD1…
GO_REPLICATION_FORK	go_replication_fork	60	-0.476989	-1.68099	0.00191372	0.0214959	0.0170176	6425	tags=67%, list=33%, signal=45%	RAD51C/PRIM1/PURB/PURA/TIPIN/GINS2/RFC1/POLA2/POLH/BCAS2/ETAA1/POLD1/PRIM2/POLD3/BLM/SMARCAL1/RFC2/TIMELESS/SMARCA5/CDC5L/POLA1/HELB/RPA1/PLRG1/XPA/SMARCAD1/TP53BP1/NBN/RFC5/RPA4/DONSON/RPA3/RFC4/PCNA/TOP1/BAZ1B/BCL6/ERCC5/RPA2/MCM3
GO_MIRNA_BINDING	go_mirna_binding	22	-0.648484	-1.80283	0.00191654	0.0214959	0.0170176	4359	tags=64%, list=22%, signal=50%	PNPT1/RC3H1/PUM2/RBM4/ZC3H7A/PUM1/ELAVL1/FMR1/ZC3H12A/SOX4/MATR3/HNRNPA2B1/HNRNPA1/DDX21
GO_REGULATION_OF_DOUBLE_STRAND_BREAK_REPAIR	go_regulation_of_double_strand_break_repair	63	-0.478892	-1.69901	0.00192772	0.0215552	0.0170645	4938	tags=44%, list=25%, signal=33%	PRKDC/MMS19/USP51/ERCC6/PARP3/ACTR2/RIF1/HSF1/TIMELESS/HELB/TP53BP1/SMCHD1/OGG1/SETD2/POT1/SIRT7/DEK/PARP9/PPP4R2/PARP1/MAGEF1/PPP4C/DTX3L/RPA2/FUS/RNF169/UBR5/WDR70
GO_CALCIUM_CHANNEL_COMPLEX	go_calcium_channel_complex	56	0.564672	1.7045	0.001929	0.0215552	0.0170645	3743	tags=41%, list=19%, signal=33%	CACNA1E/CACNB3/CACNA1B/CACNA1I/CACNG8/CACNA1A/CACNA1H/CACNA1C/FKBP1B/NOS1/AKAP6/CACNG4/CACNA1F/CACNG3/PRKACA/CALM3/CATSPER2/CATSPER4/CACNG2/PKD1/CACNA2D2/CACNA1G/CACNG1
GO_MONOCARBOXYLIC_ACID_TRANSPORT	go_monocarboxylic_acid_transport	156	0.429346	1.49401	0.00193163	0.0215552	0.0170645	3553	tags=28%, list=18%, signal=23%	HTR1B/OXT/SLC38A5/SLC6A8/SLC16A11/DRD4/PLA2G5/SLCO1B3/ABCG2/SV2A/SLC16A9/PLA2G12B/SLCO3A1/CYP4A11/PLA2G2A/APOE/DRD2/DRD3/PLA2G6/SLC16A8/STARD10/SLC38A7/CYP4F2/STRA6/STARD5/AKT2/ABCC3/IRS2/PLA2G3/SLC16A4/SLC32A1/RXRA/PLA2G2D/ACE/MIF/SLC27A1/NF1/LCN12/SSTR4/NTSR1/LCN1/SLC16A1/NMUR2
GO_EXORIBONUCLEASE_ACTIVITY	go_exoribonuclease_activity	37	-0.557884	-1.76876	0.00195148	0.0217339	0.017206	6029	tags=68%, list=31%, signal=47%	CNOT2/DIS3/ISG20/CNOT6L/XRN1/EXOSC5/EXOSC10/TOE1/EXOSC2/PNPT1/ERI1/DIS3L/DCPS/PAN2/CNOT6/EXOSC7/PARN/EXOSC3/PAN3/EXOSC9/ANGEL2/ZC3H12A/CNOT8/XRN2/CNOT7
GO_PROTEIN_TRANSMEMBRANE_TRANSPORT	go_protein_transmembrane_transport	53	-0.491761	-1.69502	0.00195642	0.0217339	0.017206	3802	tags=49%, list=19%, signal=40%	PEX6/SEC61A1/PEX7/SEC61G/DNAJC15/TIMM23/PEX26/TOMM22/SRP54/GRPEL2/SEC63/PEX12/PEX14/TRAM1/PEX1/CHCHD4/TOMM40L/TOMM20/HSPD1/TOMM7/MCL1/HSPA8/SEC61B/TIMM17A/AIFM1/HSPA5
GO_CELL_CELL_JUNCTION_ASSEMBLY	go_cell_cell_junction_assembly	138	0.453088	1.57272	0.00195753	0.0217339	0.017206	2395	tags=22%, list=12%, signal=19%	CNTNAP1/PARD6G/CDH24/GJD3/CLDN3/CAV1/CDH22/PIP5K1C/CRB3/LSR/CLDN5/MICALL2/CLDN11/RUNX1/NPHP1/CLDN9/SNAI2/PKP3/ESAM/CLDN7/ANK2/FZD5/PKN2/CLDN15/ZNF703/FLCN/CLDN6/CLDN4/GJA4/PARD3
GO_REGULATION_OF_IMMUNOGLOBULIN_PRODUCTION	go_regulation_of_immunoglobulin_production	59	-0.489682	-1.72239	0.00197306	0.0218695	0.0173134	4529	tags=47%, list=23%, signal=37%	TRAF2/TNFSF13/TFRC/TMBIM6/CD22/PRKDC/PARP3/TRAF6/IL4/RIF1/FCRL3/PAXIP1/TP53BP1/XCL1/FCGR2B/IL4R/EXOSC3/IL27RA/THOC1/GPI/BCL6/CD28/XBP1/PTPRC/MSH2/MLH1/TBX21/STAT6
GO_PROCESS_UTILIZING_AUTOPHAGIC_MECHANISM	go_process_utilizing_autophagic_mechanism	464	-0.286312	-1.32016	0.00200885	0.0222288	0.0175979	7309	tags=55%, list=37%, signal=35%	RAB12/ZKSCAN3/HDAC10/HTT/TICAM1/LRSAM1/TLK2/STUB1/RIPK2/NRBF2/UBXN2B/SPTLC1/STAM/RAB7A/KLHL22/VPS13D/CHMP2B/USP30/ACBD5/GSK3B/BCL2/ATG2A/ULK1/STAM2/FEZ1/TRIM14/SPTLC2/LGALS8/ATP6V0E1/VPS37B/USP10/GOLGA2/DAPK2/ATP6V1E2/ATG7/FUNDC1/ZMPSTE24/IL10RA/SCOC/CD84/TPCN1/TRIB3/HUWE1/IFT20/GABARAPL1/EP300/CASP3/GPSM1/VPS26B/CLN3/LARP1/ATG10/CAPN1/TBK1/ATG2B/NSFL1C/PARL/PACS2/ATP6V1E1/VTI1A/DAPK1/RAB43/PIK3R…
GO_MHC_PROTEIN_COMPLEX	go_mhc_protein_complex	25	-0.615664	-1.74628	0.00202304	0.0223484	0.0176925	3021	tags=56%, list=15%, signal=47%	HLA-DMA/B2M/CD74/HLA-DRB1/HLA-DPA1/HLA-DRB5/MR1/HLA-DQA2/HLA-DQB1/HLA-DPB1/HLA-DMB/HLA-DRA/HLA-DRB3/HLA-DQB2
GO_ROUGH_ENDOPLASMIC_RETICULUM_MEMBRANE	go_rough_endoplasmic_reticulum_membrane	26	-0.609703	-1.75853	0.00203604	0.0224544	0.0177764	3874	tags=54%, list=20%, signal=43%	ARL6IP1/GNRH1/SEC61A1/RP9/RPS29/SEC61G/DERL1/DERL2/SEC63/SRPRB/RPL27/ZC3H12A/SEC61B/SRP9
GO_INNATE_IMMUNE_RESPONSE_ACTIVATING_SIGNAL_TRANSDUCTION	go_innate_immune_response_activating_signal_transduction	108	-0.406631	-1.5983	0.00205075	0.0225762	0.0178729	4555	tags=48%, list=23%, signal=37%	SYK/TRAF6/CLEC10A/PSMB7/PSME3/PSMB5/PLCG2/CARD11/BCL10/PSME1/PRKACB/MALT1/PSMD7/FCN1/PSMA6/PSMA7/PSMB6/RAF1/PSMB3/PDPK1/MAP3K7/RELB/NRAS/PSMB4/PSMD12/PSMD5/CLEC4A/PSMD1/PSMB2/CUL1/PSMA1/PSMD13/PSMA2/PSMD11/PSMB1/PSMD10/CLEC4E/CHUK/RPS6KA5/FYN/PSMA4/PSMD14/PSMC6/PSME2/PSMC2/KLRK1/PSMD3/PSMA3/CARD9/PSMA5/PSMD6/PSMC5
GO_MHC_CLASS_II_RECEPTOR_ACTIVITY	go_mhc_class_ii_receptor_activity	10	-0.778571	-1.70878	0.00205394	0.0225762	0.0178729	2934	tags=70%, list=15%, signal=60%	HLA-DRB1/HLA-DPA1/HLA-DQA2/HLA-DQB1/HLA-DRA/HLA-DRB3/HLA-DQB2
GO_CHROMATIN_ORGANIZATION_INVOLVED_IN_REGULATION_OF_TRANSCRIPTION	go_chromatin_organization_involved_in_regulation_of_transcription	81	-0.430343	-1.60585	0.00206444	0.0226539	0.0179344	7099	tags=63%, list=36%, signal=40%	ATF7IP/ZMIZ1/HAT1/SMARCD1/ARID1A/ATAD2/ZNFX1/PPHLN1/ASF1A/MTHFR/MBD2/MSL3/KCNQ1OT1/DPY30/ZNF304/MECP2/MIER1/PPM1D/PHF8/UBR2/BEND3/TRIM28/RIF1/SMARCA5/FAM172A/PHF2/SERTAD1/SMCHD1/BMI1/CTNNB1/SETDB1/HIRA/MORF4L1/EZH1/SIN3A/HDAC1/ATAD2B/MORC2/MORF4L2/SIRT1/SETDB2/MPHOSPH8/POLE3/DNMT3A/HDAC2/HMGB1/BAHD1/TPR/EZH2/EED/BAZ2A
GO_LIGAND_GATED_ANION_CHANNEL_ACTIVITY	go_ligand_gated_anion_channel_activity	19	0.720023	1.76651	0.00208814	0.0228759	0.0181101	3068	tags=26%, list=16%, signal=22%	SLC17A7/GABRB2/GABRA3/GABRG2/GABRA1
GO_REGULATORY_RNA_BINDING	go_regulatory_rna_binding	32	-0.58594	-1.77899	0.00213587	0.02336	0.0184934	5104	tags=66%, list=26%, signal=49%	RBM10/MECP2/TLR7/PIWIL4/PNPT1/RC3H1/FAM172A/DICER1/PUM2/RBM4/ZC3H7A/PUM1/ELAVL1/FMR1/ZC3H12A/SOX4/MATR3/HNRNPA2B1/HNRNPA1/DHX9/DDX21
GO_REGULATION_OF_CELL_FATE_SPECIFICATION	go_regulation_of_cell_fate_specification	13	0.791786	1.78451	0.00214303	0.0233995	0.0185246	1375	tags=23%, list=7%, signal=21%	SOX17/MESP1/SFRP2
GO_ENDOCRINE_SYSTEM_DEVELOPMENT	go_endocrine_system_development	125	0.471952	1.60877	0.00214855	0.023421	0.0185417	3673	tags=33%, list=19%, signal=27%	NEUROG3/PROP1/MDK/NKX2-5/GIPR/OTP/FOXE1/GHRHR/SOX3/HOXA3/NR5A1/GSX1/MAPK3/DRD2/WNT4/GHRH/FOXA2/IL6/TSPO/PBX1/PAX4/PAX1/MSX1/STRA6/SHH/TBX1/GATA2/SMO/INSM1/SOX9/BMP6/BAD/SIX3/NF1/TG/WNT11/GLI2/MNX1/GIP/POU3F2/GSK3A
GO_AXON_INITIAL_SEGMENT	go_axon_initial_segment	15	0.768032	1.77557	0.00216883	0.023603	0.0186858	1938	tags=33%, list=10%, signal=30%	KCNQ3/TRIM46/SPTBN4/MAP1A/NAV1
GO_DORSAL_SPINAL_CORD_DEVELOPMENT	go_dorsal_spinal_cord_development	18	0.727101	1.762	0.0021725	0.0236041	0.0186866	2111	tags=33%, list=11%, signal=30%	LHX1/LBX1/GSX1/GDNF/TAL1/PAX7
GO_REGULATION_OF_HEMATOPOIETIC_PROGENITOR_CELL_DIFFERENTIATION	go_regulation_of_hematopoietic_progenitor_cell_differentiation	84	-0.429122	-1.62115	0.00219584	0.0238184	0.0188563	4473	tags=54%, list=23%, signal=42%	ZBTB1/PSMB7/PSME3/PSMB5/PSME1/PSMD7/NOTCH1/YTHDF2/PSMA6/PSMA7/PSMB6/PSMB3/PDCD2/PSMB4/CDK6/PSMD12/PSMD5/PSMD1/PSMB2/PSMA1/PSMD13/DHX36/PSMA2/GATA3/HSPA9/PSMD11/PSMB1/PSMD10/N4BP2L2/DPF2/CBFB/PSMA4/PSMD14/NUDT21/PSMC6/PSME2/PSMC2/MYB/PSMD3/PSMA3/METTL3/LMO2/PSMA5/PSMD6/PSMC5
GO_ORGANIC_ACID_BINDING	go_organic_acid_binding	198	0.42378	1.51182	0.0022044	0.023872	0.0188987	2384	tags=20%, list=12%, signal=17%	GRIN1/OXER1/GPR31/HBZ/CYP2W1/IMPG2/PRR7/HBQ1/HBM/CRABP1/HBG1/TH/ALAS2/HBD/RARA/SESN3/HBE1/ST8SIA2/HBA2/FOLR1/LRAT/NOS3/NOS1/GAD1/HBB/HBA1/TM4SF5/HAPLN4/HYAL2/CYP26A1/SELP/ACAN/FOLR2/NAGS/PLOD1/AGRN/STARD5/DDAH1/NR2F2
GO_CELL_CELL_SIGNALING_INVOLVED_IN_CARDIAC_CONDUCTION	go_cell_cell_signaling_involved_in_cardiac_conduction	29	0.649773	1.74277	0.00220939	0.0238868	0.0189104	1838	tags=21%, list=9%, signal=19%	HCN4/RNF207/SCN3B/CACNA1C/KCNN2/ANK2
GO_SNRNA_BINDING	go_snrna_binding	39	-0.537397	-1.72396	0.0022455	0.0242374	0.019188	6345	tags=67%, list=32%, signal=45%	LSM2/SNRNP35/SART3/ISG20/RBM41/LSM10/CDK9/TOE1/RBM22/CCNT2/RBM7/SNRPB2/LSM4/COIL/LSM3/GEMIN5/EFTUD2/LSM7/PRPF31/HNRNPU/LARP7/SNRPD3/NCBP2/LSM8/DDX21/SNRPA1
GO_POSITIVE_REGULATION_OF_TYPE_I_INTERFERON_PRODUCTION	go_positive_regulation_of_type_i_interferon_production	70	-0.451828	-1.65889	0.00225419	0.0242834	0.0192244	6733	tags=63%, list=34%, signal=42%	IRF3/DDX58/POLR3C/RNF135/ZCCHC3/EP300/TBK1/POLR3D/POLR3E/POLR2K/NFKB1/TLR7/PRKDC/POLR3B/IFI16/SYK/DDX3X/PLCG2/MYD88/PTPN11/TLR4/CTNNB1/POLR3F/XRCC6/POLR3K/PQBP1/SETD2/TLR8/DHX36/LRRFIP1/ZBTB20/PTPN22/CHUK/IFIH1/POLR2H/HSPD1/POLR3GL/POLR1C/DHX58/HMGB2/XRCC5/STAT1/DHX9/STAT6
GO_CARDIAC_MUSCLE_CELL_CONTRACTION	go_cardiac_muscle_cell_contraction	67	0.535386	1.66374	0.00225712	0.0242834	0.0192244	1838	tags=19%, list=9%, signal=18%	HCN4/CAV1/ADORA1/RNF207/KCNH2/SCN3B/STC1/CACNA1C/KCNN2/KCND3/SNTA1/NEDD4L/ANK2
GO_NUCLEAR_MEMBRANE	go_nuclear_membrane	260	-0.313742	-1.39144	0.00226554	0.0243343	0.0192647	5833	tags=48%, list=30%, signal=34%	MAD2L1BP/DPY19L1/PLCB1/AKIRIN1/TMC6/TMEM120B/NUP155/KLHDC2/ATP11B/PSEN2/SYNE1/TOR1A/WDFY3/OSBPL3/SPIN1/RNF6/CREB3L4/SEPHS1/CLIC1/ALG14/RBM15/PAK1/SENP1/TMEM43/PHF8/FAM169A/AHCTF1/PRNP/NUP210/ZBTB1/DPY19L3/SIGMAR1/SYNE2/RB1CC1/PHF20/KPNA4/RIF1/PAFAH1B1/DNAJB14/CEPT1/ZNF224/NUP153/C2orf42/ZBED1/ITPR1/PCM1/DCTN5/LEMD3/MYOF/P2RX7/NR4A1/CDK4/LYPLA1/PUM2/LEMD2/CLCC1/ZC3HC1/TMEM109/MCM3AP/MTDH/PLRG1/ALO…
GO_ACTIN_MEDIATED_CELL_CONTRACTION	go_actin_mediated_cell_contraction	115	0.47893	1.62084	0.00227564	0.024403	0.0193191	1838	tags=17%, list=9%, signal=15%	HCN4/CAV1/TMOD1/MYL4/MYBPC2/ADORA1/RNF207/KCNH2/SCN3B/STC1/CACNA1C/KCNN2/ACTC1/TNNI1/TPM1/KCND3/SNTA1/NEDD4L/ANK2
GO_POSITIVE_REGULATION_OF_MORPHOGENESIS_OF_AN_EPITHELIUM	go_positive_regulation_of_morphogenesis_of_an_epithelium	34	0.62434	1.7371	0.00228893	0.0245057	0.0194004	2845	tags=32%, list=14%, signal=28%	MDK/LHX1/SOX8/ALOX12/GDNF/WNT4/LGR4/HOXB7/LIF/SMO/SOX9
GO_POSITIVE_REGULATION_OF_SYNAPTIC_TRANSMISSION	go_positive_regulation_of_synaptic_transmission	166	0.432208	1.5134	0.00233787	0.0249829	0.0197782	3636	tags=28%, list=18%, signal=23%	GRIN2D/GRIN1/CRHR2/OXT/TACR2/CACNB3/NRGN/DRD4/ADORA1/CHRNB2/CACNG8/OXTR/RAPSN/CRTC1/GRIN2C/CACNG5/PINK1/APOE/NFATC4/DRD2/SHANK1/DLG4/CACNG4/VAMP2/CACNG3/ZDHHC2/ROR2/NLGN2/CHRNA7/SCGN/HAP1/CA2/SLC4A8/INS/NTRK1/CLSTN2/NF1/KISS1/NTSR1/NR2E1/CACNG2/SLC24A2/CNR1/GRIN2A/GIP/SYT9
GO_NEUROPEPTIDE_BINDING	go_neuropeptide_binding	25	0.688663	1.79681	0.00234109	0.0249829	0.0197782	1990	tags=40%, list=10%, signal=36%	NPBWR1/OPRL1/NPBWR2/SSTR3/GPR37/SSTR2/GRPR/ADCYAP1R1/OPRD1/MRGPRX2
GO_EXCITATORY_EXTRACELLULAR_LIGAND_GATED_ION_CHANNEL_ACTIVITY	go_excitatory_extracellular_ligand_gated_ion_channel_activity	30	0.66447	1.79666	0.00234762	0.0250122	0.0198014	2565	tags=27%, list=13%, signal=23%	P2RX3/SLC17A7/P2RX2/CHRNB2/CHRNA4/CHRND/CHRNA7/CHRNE
GO_REGULATION_OF_PROTEIN_LOCALIZATION_TO_NUCLEUS	go_regulation_of_protein_localization_to_nucleus	118	-0.391604	-1.56317	0.00235493	0.0250496	0.019831	5906	tags=50%, list=30%, signal=35%	TFRC/PTGS2/PRKCD/NF2/BAG3/CCT8/MCRS1/MAPK14/IFNG/MAPK1/GLUL/JUP/UFM1/IPO5/RBM22/CCT5/MAGED1/PARK7/TRIM28/BYSL/MDFIC/PKIA/FBXO4/SUMO3/CCT3/RAN/PIK3R1/PYHIN1/CDK5RAP3/JAK2/HCLS1/TCP1/SIN3A/NMD3/DKC1/NVL/PARP9/CD36/NUP54/PSEN1/LARP7/FYN/PARP1/TRIM8/RASSF5/HSP90AB1/SMAD3/ZC3H12A/NOLC1/CCT4/HDAC3/DTX3L/CCT7/CCT6A/TARDBP/CCT2/TPR/NUP62/UBR5
GO_MEMORY	go_memory	112	0.469584	1.58688	0.00237405	0.0251877	0.0199403	3621	tags=31%, list=18%, signal=26%	GRIN1/ATXN1L/OXT/MDK/SLC17A7/CHRNB2/TH/OXTR/CRTC1/HRH2/SERPINF1/LMX1A/MUSK/APOE/NFATC4/DRD2/SHANK1/MAP1A/PLA2G6/KCNK4/B4GALT2/VLDLR/CHRNA7/LDLR/SLC6A4/CCK/MAPT/NTF3/SLC24A2/SLC2A4/NGF/CNR1/GRIN2A/NQO2/GIP
GO_MIDGUT_DEVELOPMENT	go_midgut_development	13	0.78745	1.77474	0.00237926	0.0251877	0.0199403	2747	tags=31%, list=14%, signal=27%	FOXL1/DAB1/FOXF1/SMO
GO_POSITIVE_REGULATION_OF_LYMPHOCYTE_ACTIVATION	go_positive_regulation_of_lymphocyte_activation	272	-0.309696	-1.37784	0.00238211	0.0251877	0.0199403	5010	tags=42%, list=25%, signal=32%	IL7R/PAK1/CCDC88B/PRKDC/TNIP2/EFNB1/DUSP10/CLECL1/PRKCZ/SYK/VAV3/TRAF6/ZBTB1/RAC1/IL4/AP3B1/RIF1/NFKBIZ/SART1/IL1B/CARD11/BCL10/AP3D1/LCK/MALT1/NLRP3/GRB2/NCKAP1L/CSK/RASGRP1/AP1G1/ATP11C/PCID2/RPS3/FADD/IL18/FCRL3/CD86/PAXIP1/PTPN11/TP53BP1/IL15/TLR4/CD74/PDPK1/XRCC6/PIK3R1/ADA/ADAM8/NCK1/ZAP70/HLA-DPA1/XCL1/BST1/AIF1/RASAL3/RUNX3/BTLA/SH3KBP1/ICOS/HAVCR2/IL4R/MAP3K8/BTN2A2/GATA3/NKAP/TGFBR2/BTK…
GO_POSITIVE_REGULATION_OF_AMINE_TRANSPORT	go_positive_regulation_of_amine_transport	36	0.631437	1.77726	0.00238546	0.0251877	0.0199403	1447	tags=25%, list=7%, signal=23%	OXT/TACR2/DRD4/CHRNB2/OXTR/AVP/PINK1/DRD2/GDNF
GO_FLEMMING_BODY	go_flemming_body	27	-0.589532	-1.7166	0.00238701	0.0251877	0.0199403	5379	tags=63%, list=27%, signal=46%	EXOC4/NTNG2/MICAL3/EXOC7/TSG101/USP3/EXOC6/AGAP2/RACGAP1/EXOC2/ARF6/EXOC1/RALA/PDCD6IP/VPS4B/BIRC6/NUP62
GO_ORGANELLE_ENVELOPE_LUMEN	go_organelle_envelope_lumen	75	-0.443535	-1.63002	0.0023937	0.025218	0.0199643	6116	tags=60%, list=31%, signal=42%	SUOX/SIRT5/TXNIP/AGK/OPA1/THEM4/SOD1/THOP1/TRIAP1/TIMM10/TIMM9/PNPT1/SORL1/PARK7/CIAPIN1/NDUFS5/TRAP1/COX17/ALOX5/SHMT2/CHCHD2/TIMM8B/TIMM23/PANK2/CAT/GOLPH3/CYCS/CACYBP/COX19/NDUFS1/AK2/GATM/ARL2BP/DIABLO/DTYMK/NDUFA8/CCAR1/TIMM13/CPOX/CHCHD4/CHCHD7/CAPN2/IMMT/IGF2R/AIFM1
GO_PROTEIN_N_TERMINUS_BINDING	go_protein_n_terminus_binding	102	-0.407133	-1.58837	0.002405	0.0252585	0.0199964	4598	tags=45%, list=23%, signal=35%	ERCC6/BANF1/BIRC2/TRAF6/DCTN4/RPS21/CALM2/SLC9A3R1/PDLIM5/ZWINT/NCOR2/SMARCA4/MNAT1/DAXX/NBN/NCOA3/CSNK2A2/SRRM2/CALM1/SMARCC1/NIPBL/MORF4L1/EXOC2/HDAC1/ATM/PEX14/YWHAQ/ARF6/SCFD1/SDCBP/ALG2/EIF3E/SMARCE1/PARP1/TSC1/TDRD7/ERCC3/HSPA1A/ERCC5/PEX19/HYPK/GLRX/RPA2/MAP2K1/TAF11/PPP1CC
GO_CARDIAC_CONDUCTION	go_cardiac_conduction	141	0.454355	1.58269	0.00240521	0.0252585	0.0199964	1902	tags=17%, list=10%, signal=15%	HCN4/HRC/NKX2-5/GJD3/CAV1/CACNB3/KCNK15/CACNG8/RNF207/SPTBN4/CACNG5/KCNH2/SCN3B/CACNA1C/FKBP1B/KCNN2/NOS1/ATP1B2/FXYD4/KCND3/CACNG4/ANK2/KCNK3/CACNA1F
GO_LYMPH_VESSEL_MORPHOGENESIS	go_lymph_vessel_morphogenesis	20	0.732041	1.81122	0.00240963	0.0252648	0.0200013	1235	tags=25%, list=6%, signal=23%	FOXC2/SOX18/LGALS12/FOXC1/VASH1
GO_POLYSOME	go_polysome	61	-0.475767	-1.67905	0.00242772	0.025414	0.0201194	4359	tags=49%, list=22%, signal=38%	PNPT1/RPS21/NUFIP2/EIF2S1/RPS29/RPS3/PSMA6/RPL18/RPS4X/FXR1/RWDD1/PSMA1/RPL10A/RPL39/FMR1/VBP1/RPL6/EIF2AK4/EIF3H/RPL11/RPL7A/RPL36A/RPL31/FUS/UPF2/DRG1/RPS23/DHX9/UNK/RPS4Y1
GO_RESPONSE_TO_METAL_ION	go_response_to_metal_ion	348	0.373731	1.40323	0.00244845	0.0255647	0.0202387	3191	tags=25%, list=16%, signal=21%	LCE1D/MYOG/ACER1/MAP1LC3A/SLC34A1/GIPR/CYP11B1/CAV1/RASAL1/MT1E/MCOLN1/TFF1/SPARC/AQP2/SNCB/BSG/PEF1/TH/SNCA/KRT14/CPNE6/CACNA1H/CASP8/SERPINF1/CEBPA/SYT5/APBB1/MT1B/IGFBP2/FIBIN/AQP1/CPNE7/FECH/HAAO/D2HGDH/TSHB/ENDOG/NFATC4/MT3/ITPKB/HAMP/MAPK3/SYT3/DRD2/MT1G/TFR2/PKLR/DLG4/A3GALT2/ADAMTS13/AANAT/MT1H/NEDD4L/DPEP1/TSPO/KCNK3/MT1A/ARG1/MT1X/SYT2/ATP13A2/KCNIP2/SHH/SLC30A2/ENTPD6/NEUROD2/GPHN/SMPD…
GO_REGULATION_OF_MEIOTIC_NUCLEAR_DIVISION	go_regulation_of_meiotic_nuclear_division	29	0.647225	1.73594	0.00244987	0.0255647	0.0202387	2549	tags=34%, list=13%, signal=30%	MOS/CDC20/PIWIL2/FZR1/WNT4/GPR3/MSX1/SIRT2/MAPK15/LIF
GO_DNA_BIOSYNTHETIC_PROCESS	go_dna_biosynthetic_process	171	-0.350463	-1.44803	0.00245915	0.0256211	0.0202834	5389	tags=44%, list=27%, signal=32%	PDGFRB/KLF4/MAPK1/SH2B1/VCP/XRN1/POLH/EXOSC10/POLD1/ISG15/PARP3/RPS27A/REV1/ZBTB1/CCT5/POLD3/RFC2/NHP2/REV3L/CHTF18/RAD50/POLA1/FBXO4/RPA1/PPIA/MYC/POLI/MAP3K4/CTNNB1/CCT3/RFC5/RPA3/TINF2/TERF1/POT1/POLE4/RFC4/PCNA/PARN/TCP1/DKC1/LIG1/DUSP1/ATM/NVL/PRKCQ/ATR/HMBOX1/HNRNPU/PTGES3/SIRT1/PHB/MAPKAPK5/HNRNPC/POLE3/DNAJC2/TEP1/TERF2/HSP90AB1/TYMS/CCT4/WRNIP1/HNRNPD/RCHY1/CCT7/CCT6A/POLG/RPA2/CCT2/HNRN…
GO_RNA_POLYMERASE_II_GENERAL_TRANSCRIPTION_INITIATION_FACTOR_BINDING	go_rna_polymerase_ii_general_transcription_initiation_factor_binding	18	-0.662473	-1.73629	0.00247294	0.0257241	0.0203649	3505	tags=44%, list=18%, signal=37%	GTF2F1/FBL/TCF4/ZNHIT6/TBP/HNRNPU/TAF7/AHR
GO_HEMATOPOIETIC_PROGENITOR_CELL_DIFFERENTIATION	go_hematopoietic_progenitor_cell_differentiation	164	-0.361603	-1.49684	0.00248209	0.0257786	0.0204081	4473	tags=38%, list=23%, signal=29%	ZBTB1/PSMB7/ADAR/PSME3/PSMB5/KCNAB2/ZBTB24/PSME1/PSMD7/NOTCH1/AGPAT5/SIPA1L3/ARL11/YTHDF2/PSMA6/PSMA7/PSMB6/PSMB3/PDCD2/SBDS/PSMB4/CDK6/PSMD12/PSMD5/PSMD1/PSMB2/PLEK/PSMA1/PSMD13/DHX36/PSMA2/SIN3A/CSF1R/GATA3/HSPA9/PSMD11/PSMB1/PSMD10/WDR7/N4BP2L2/PSEN1/DPF2/CBFB/BATF/PSMA4/PSMD14/NUDT21/PSMC6/PSME2/PSMC2/MYB/SLC7A6OS/PTPRC/PSMD3/PSMA3/SOX4/METTL3/LMO2/XRCC5/PSMA5/PSMD6/PSMC5
GO_ADULT_BEHAVIOR	go_adult_behavior	132	0.453549	1.55883	0.00249324	0.0258537	0.0204675	1705	tags=14%, list=9%, signal=13%	GRIN2D/GRIN1/DAB1/GHSR/TMOD1/DRD4/CEND1/CHRNB2/CHRNA4/SEZ6/SPTBN4/SPTBN2/EFNB3/DRD2/GDNF/SHANK1/FOXA2/DRD3/OPRD1
GO_ENERGY_DERIVATION_BY_OXIDATION_OF_ORGANIC_COMPOUNDS	go_energy_derivation_by_oxidation_of_organic_compounds	239	-0.324491	-1.41242	0.00253251	0.0262197	0.0207573	5604	tags=44%, list=28%, signal=32%	NDUFS4/PGM1/CISD1/IFNG/PDHB/SUCLA2/ACO1/VCP/PER2/IDE/COX6C/MDH1/MECP2/PHKA2/NDUFA13/IDH3A/GYS1/PID1/NDUFB8/OXA1L/SUCLG1/SCO2/STK40/PPP1CB/PNPT1/NDUFA4/IL4/RB1CC1/UQCRFS1/PARK7/IDH3B/PPP1R3B/NDUFAF2/NDUFC1/FH/NDUFA7/LYRM7/UQCRQ/SLC25A13/NDUFS3/IDH2/AGL/COQ10A/NDUFB9/NDUFS5/TRAP1/SDHC/SLC25A25/PPP1R3E/NDUFV2/NDUFS6/MDH2/SHMT2/SDHB/MYC/BID/GYG1/COX7A2L/DNAJC15/PANK2/GAA/CAT/COX5A/GBE1/UQCRH/SLC25A12…
GO_90S_PRERIBOSOME	go_90s_preribosome	23	-0.626893	-1.75881	0.00254399	0.026256	0.0207861	3125	tags=57%, list=16%, signal=48%	WDR36/WDR12/SRFBP1/NOC2L/IMP3/IMP4/BMS1/PWP2/WDR3/RSL1D1/MPHOSPH10/UTP6/UTP18
GO_VESICLE_CARGO_LOADING	go_vesicle_cargo_loading	23	-0.626634	-1.75809	0.00254399	0.026256	0.0207861	4077	tags=61%, list=21%, signal=48%	INSIG1/MIA3/CTAGE4/SEC31A/SEC13/SEC24B/RAB1A/SEC24C/SAR1A/SEC23B/TMED10/TMED2/PICALM/SEC31B
GO_REGULATION_OF_AUTOPHAGY	go_regulation_of_autophagy	305	-0.301724	-1.35026	0.00255366	0.0263147	0.0208325	7309	tags=55%, list=37%, signal=35%	RAB12/ZKSCAN3/HTT/TICAM1/LRSAM1/TLK2/RIPK2/SPTLC1/KLHL22/VPS13D/USP30/GSK3B/BCL2/ULK1/FEZ1/TRIM14/SPTLC2/ATP6V0E1/USP10/GOLGA2/DAPK2/ATP6V1E2/ATG7/ZMPSTE24/IL10RA/SCOC/TPCN1/TRIB3/HUWE1/IFT20/EP300/CASP3/GPSM1/VPS26B/CLN3/LARP1/CAPN1/TBK1/PARL/ATP6V1E1/DAPK1/PRKAB2/STAT3/DDIT3/TP53INP2/BAG3/WAC/ATP6V1C1/SMG1/USP13/IFNG/EXOC4/NRBP2/ULK2/QSOX1/FOXO1/KEAP1/FYCO1/TMEM59/IFI16/LAMP3/VPS35/BMF/AMBRA1/E…
GO_REGULATION_OF_SYMBIOTIC_PROCESS	go_regulation_of_symbiotic_process	210	-0.334704	-1.44425	0.00256607	0.0264013	0.0209011	4937	tags=44%, list=25%, signal=33%	ZNF502/NUCKS1/CDK9/IFI16/LAMP3/ISG15/GTF2B/EXOC7/TSG101/TRIM21/BANF1/POLR2G/ADAR/PABPC1/DDX3X/TRIM28/MDFIC/POLR2D/PTX3/ANXA2/OAS3/RSAD2/PPIE/IFIT1/YTHDC2/FCN1/NOTCH1/APOBEC3H/GTF2F1/TRIM11/PLSCR1/OAS2/SMARCA4/RNASEL/JUN/PPIA/FUCA2/TRIM34/CD74/HLA-DRB1/RRP1B/TRIM32/TRIM68/SETDB1/TMEM39A/BST2/TRIM22/ILF3/F2RL1/TRIM13/EXOC2/CSF1R/SRPK1/MX1/HDAC1/FMR1/IFIT5/EIF2AK4/PPIB/LEF1/MORC2/P4HB/CHD1/PHB/RSF1/…
GO_NUCLEAR_TRANSCRIBED_MRNA_CATABOLIC_PROCESS_EXONUCLEOLYTIC	go_nuclear_transcribed_mrna_catabolic_process_exonucleolytic	34	-0.565028	-1.7438	0.00257059	0.0264066	0.0209052	6345	tags=71%, list=32%, signal=48%	LSM2/DCP1B/DIS3/PATL1/EXOSC5/EXOSC2/DCP1A/POLR2G/LSM4/DCPS/LSM3/CNOT6/EXOSC7/EXOSC1/LSM5/LSM7/TTC37/LSM6/EXOSC3/EXOSC9/EXOSC8/WDR61/CNOT8/CNOT7
GO_NEURON_TO_NEURON_SYNAPSE	go_neuron_to_neuron_synapse	336	0.381554	1.42933	0.00258338	0.0264967	0.0209766	2023	tags=16%, list=10%, signal=14%	DLGAP3/GRIN2D/GRIN1/P2RX3/TIAM1/DAB1/KLHL17/SYN1/SHARPIN/PRR7/NRGN/ADORA1/PHB2/CNIH2/CHRM1/CACNG8/BAALC/EPB41/CRTC1/GRIN2C/PALM/CACNG5/SYNPO/SH2D5/SRC/CACNA1C/RUSC1/MINK1/NCK2/SIPA1L1/NOS1/MT3/EFNB3/DRD2/LRFN1/CNKSR2/GRID2/DGKZ/SHANK1/PCLO/GRIK5/SAMD14/SH3GL3/DLG4/ATP1B2/DRD3/ADD2/OPRD1/KCND3/CACNG4/LIN7B/IQSEC1/SH3GL1
GO_GLUTAMATERGIC_SYNAPSE	go_glutamatergic_synapse	339	0.376245	1.40917	0.00259206	0.0265445	0.0210144	2060	tags=15%, list=10%, signal=13%	DLGAP3/GRIN1/PORCN/TIAM1/GPC4/GHSR/CPLX2/PRRT1/PRR7/NRGN/DRD4/NTNG1/SPARC/PHB2/CNIH2/CHRM1/CALY/CRTC1/SV2A/GRIN2C/CACNG5/SLC6A17/SYNPO/SRC/NAPA/ACTBL2/ITGB3/P2RY4/APOE/GIPC1/SPTBN2/EFNB3/DRD2/CNKSR2/ACTC1/GRID2/DGKZ/SHANK1/PCLO/GRIK5/SH3GL3/DLG4/PRKAR2B/DRD3/ACAN/CACNG4/HTR3A/NPTXR/SH3GL1/DGKQ
GO_NEGATIVE_REGULATION_OF_DIGESTIVE_SYSTEM_PROCESS	go_negative_regulation_of_digestive_system_process	16	0.723971	1.70352	0.00261152	0.0266765	0.021119	2735	tags=44%, list=14%, signal=38%	NEUROG1/OXT/OXTR/HAMP/TFF2/UCN/SCT
GO_FOREBRAIN_DEVELOPMENT	go_forebrain_development	360	0.375784	1.41181	0.00261305	0.0266765	0.021119	3375	tags=21%, list=17%, signal=18%	FOXB1/NEUROG3/PROP1/NUMBL/GRIN1/CDK5R2/DAB1/MDK/LHX1/EMX1/POU3F3/SOX1/NRGN/OTP/SSTR3/AXL/CHRNB2/RTN4RL2/TH/OXTR/RARA/GHRHR/PLXNA3/SOX3/CHRD/KIRREL3/SSTR2/RTN4RL1/SRC/UBB/AQP1/LMX1A/DLX2/DCT/GSX1/DRD2/KIF1A/WNT4/GHRH/VAX2/ATP1B2/HSD3B2/RAC3/NOTCH3/EFNA2/MSX1/RFX4/FRS2/MBOAT7/NR2F2/SHH/ARX/BAX/NPY/HAP1/SCT/GATA2/SMO/SLC32A1/SEMA7A/BAD/BCAN/SLIT1/DLX1/SCN5A/SIX3/CNTN2/AVPR2/LAMB1/NF1/PAX5/POU3F1/SST…
GO_NUCLEAR_CHROMOSOME_SEGREGATION	go_nuclear_chromosome_segregation	215	-0.33634	-1.4479	0.00264566	0.0269189	0.0213108	5683	tags=39%, list=29%, signal=28%	FANCD2/CHMP7/ANAPC11/MLH3/FBXO5/NUF2/REC8/FANCM/SMC2/TACC3/SMC4/ANAPC5/CHMP5/POGZ/DCTN2/RRS1/ANAPC7/FEN1/NCAPG2/LCMT1/ACTR2/SMC1A/SMC5/STAG1/DYNC1LI1/SFPQ/SPAG5/STAG2/STAG3L2/ZWINT/RAD21/BECN1/CENPQ/PCID2/ESCO1/CTNNB1/RACGAP1/RAN/CDC16/KPNB1/TERF1/PIBF1/MAD2L1/FBXW7/HIRA/ZW10/SIRT7/RB1/NIPBL/SEH1L/PDS5B/CDC26/RIOK2/CDC23/NSL1/ATRX/DUSP1/ATM/IK/CHMP1B/MIS12/DSN1/ZNF207/CTCF/INO80/HNRNPU/NSMCE2/AKA…
GO_CRANIAL_NERVE_DEVELOPMENT	go_cranial_nerve_development	47	0.578563	1.7027	0.00264637	0.0269189	0.0213108	1332	tags=15%, list=7%, signal=14%	NEUROG1/PHOX2A/CHRNB2/PLXNA3/HOXA3/ATOH7/ERBB3
GO_RETINAL_BINDING	go_retinal_binding	14	0.772395	1.7636	0.00264903	0.0269189	0.0213108	2287	tags=36%, list=12%, signal=32%	CYP2W1/CRABP1/OPN4/RLBP1/STRA6
GO_SMALL_NUCLEAR_RIBONUCLEOPROTEIN_COMPLEX	go_small_nuclear_ribonucleoprotein_complex	59	-0.482027	-1.69546	0.00265546	0.0269427	0.0213297	4384	tags=69%, list=22%, signal=54%	LSM10/PRPF6/SNRNP200/SNRPE/CD2BP2/SF3B2/SART1/SF3B5/DDX23/USP39/PRPF3/SNRPB2/PRPF40A/LSM4/GEMIN4/SNRNP40/PRPF39/LSM3/TXNL4B/EFTUD2/SNRPF/SNRPG/LUC7L/PRPF18/LSM5/LSM7/SF3A3/ARFGEF1/PRPF31/LSM6/SF3B1/TGS1/SLU7/SNRPD2/SNRPD3/SNRPD1/LUC7L2/HTATSF1/RBMX2/LSM8/SNRPA1
GO_SKELETAL_SYSTEM_MORPHOGENESIS	go_skeletal_system_morphogenesis	214	0.413292	1.48769	0.0026678	0.0270264	0.0213959	3570	tags=24%, list=18%, signal=20%	IFITM5/NEUROG1/FOXC2/MEF2D/RARG/LHX1/PHOSPHO1/RARA/PCGF2/SP5/HOXA3/FOXC1/STC1/MATN1/COL27A1/DLX2/SFRP2/NAB2/CHAD/HYAL2/ACAN/ALX3/FGF4/PAX1/MSX1/ACP5/MDFI/ROR2/TWIST1/HOXB7/LTBP3/FBN2/FUZ/SMPD3/SHOX2/TBX1/SLC39A3/GNAS/SOX9/HOXB9/BMP6/HOXD9/WNT9B/OSR2/ALX4/HOXA6/PAX5/CDX1/PKD1/SIX2/LRP5/ALPL
GO_REGULATION_OF_CIRCADIAN_SLEEP_WAKE_CYCLE	go_regulation_of_circadian_sleep_wake_cycle	21	0.707181	1.77785	0.00268333	0.0271411	0.0214867	1701	tags=29%, list=9%, signal=26%	ADORA1/CHRNB2/GHRHR/DRD2/GHRH/DRD3
GO_RNA_SPLICING_VIA_ENDONUCLEOLYTIC_CLEAVAGE_AND_LIGATION	go_rna_splicing_via_endonucleolytic_cleavage_and_ligation	14	-0.708787	-1.70108	0.00268808	0.0271411	0.0214867	4643	tags=71%, list=24%, signal=55%	TSEN34/C2orf49/CPSF1/CPSF4/TSEN54/DDX1/TSEN2/CSTF2/CLP1/TSEN15
GO_CYCLIC_NUCLEOTIDE_BINDING	go_cyclic_nucleotide_binding	34	0.621661	1.72965	0.00269201	0.0271411	0.0214867	1994	tags=21%, list=10%, signal=19%	HCN4/HCN2/FKBP1B/RAPGEF3/PRKAR2B/PDE2A/CNGB1
GO_NEGATIVE_REGULATION_OF_CATABOLIC_PROCESS	go_negative_regulation_of_catabolic_process	274	-0.309754	-1.3788	0.00269859	0.0271411	0.0214867	5316	tags=41%, list=27%, signal=30%	DDIT4/NRBP2/BANP/SNX12/USP25/QSOX1/RBM10/AZIN1/BAG5/CRTC3/SENP1/LAMP3/VPS35/BMF/STYX/EPHA4/SORL1/PARK7/PABPC1/CAMLG/TOB1/PHF23/USP19/UCHL5/IL1B/ANXA2/MYD88/LRRK2/EIF4G2/AGAP2/MDM4/THRAP3/UBAC2/FBP1/F8A1/USP36/RPL23/USP7/HIPK2/HMGCR/CSNK2A2/MTMR9/TBC1D14/FOXK1/OS9/TMEM39A/MAD2L1/SLC25A12/PIK3CG/CDK5RAP3/DDRGK1/USP14/SMARCC1/DERL2/TAF1/MTM1/RGP1/PARN/RRAGA/ROCK1/DHX36/PDE3B/ELAVL1/NAMPT/DKC1/RNF41/…
GO_OXIDOREDUCTASE_ACTIVITY_ACTING_ON_PAIRED_DONORS_WITH_INCORPORATION_OR_REDUCTION_OF_MOLECULAR_OXYGEN_REDUCED_FLAVIN_OR_FLAVOPROTEIN_AS_ONE_DONOR_AND_INCORPORATION_OF_ONE_ATOM_OF_OXYGEN	go_oxidoreductase_activity_acting_on_paired_donors_with_incorporation_or_reduction_of_molecular_oxygen_reduced_flavin_or_flavoprotein_as_one_donor_and_incorporation_of_one_atom_of_oxygen	33	0.636617	1.76372	0.00269971	0.0271411	0.0214867	2258	tags=30%, list=11%, signal=27%	CYP2W1/CYP3A43/CYP2B6/CYP2F1/CYP4A11/CYP3A5/CYP2D6/CYP2A13/CYP2S1/CYP4F2
GO_SPINDLE_POLE	go_spindle_pole	132	-0.386287	-1.57118	0.0027272	0.0273758	0.0216726	7901	tags=63%, list=40%, signal=38%	TMEM201/CDK5RAP2/PLK2/AURKA/FAM110C/GPSM2/MAPKBP1/PLK1/NUMA1/PKP4/CDC14A/KATNAL1/CUL3/UBXN2B/CENPF/KLHL22/TUBGCP4/GOLGA2/RAB11A/FAM110A/KLHL21/NDE1/CSPP1/CKAP2/CCNB1/NSFL1C/NEDD1/UNC119/TUBGCP2/NIN/MAPK14/BCCIP/TACC3/WDR73/TUBGCP5/TUBGCP6/KIF2A/UXT/TBCCD1/LATS2/SMC1A/DCTN4/HSF1/ODF2/CALM2/STAG1/DYNC1LI1/RAE1/WDR60/TOPORS/SPAG5/STAG2/RAD21/TPT1/CTNNB1/BRCC3/SBDS/CKAP5/MAD2L1/NPM1/CALM1/TUBGCP3/ZW1…
GO_APICAL_DENDRITE	go_apical_dendrite	16	0.72219	1.69932	0.00274128	0.0274417	0.0217247	873	tags=19%, list=4%, signal=18%	OSBP2/CLU/SEZ6
GO_CHLORIDE_TRANSPORT	go_chloride_transport	108	0.481174	1.61131	0.00274244	0.0274417	0.0217247	3068	tags=19%, list=16%, signal=17%	GABRP/SLC17A7/CLCNKA/BEST4/SLC4A1/GABRB2/BEST2/CLCN1/SLC26A1/P2RY4/CLCNKB/GABRA3/SLC12A3/TSPO/SLC26A10/CLDN4/GABRR3/CA2/SLC4A8/GABRG2/GABRA1
GO_REPLISOME	go_replisome	25	-0.604098	-1.71348	0.0027499	0.0274417	0.0217247	6317	tags=88%, list=32%, signal=60%	PRIM1/PURB/PURA/POLA2/BCAS2/POLD1/PRIM2/POLD3/SMARCAL1/CDC5L/POLA1/HELB/RPA1/PLRG1/XPA/RPA4/DONSON/RPA3/PCNA/ERCC5/RPA2/MCM3
GO_MITOTIC_DNA_INTEGRITY_CHECKPOINT	go_mitotic_dna_integrity_checkpoint	96	-0.412076	-1.57684	0.00275041	0.0274417	0.0217247	6403	tags=51%, list=32%, signal=35%	CNOT2/CNOT4/EME2/TAOK1/EP300/CCNB1/HUS1/PLAGL1/TIPIN/CNOT6L/FANCD2/CDKN1B/ATF2/PRKDC/TRIAP1/BLM/PCBP4/MDM4/CRADD/SYF2/XPC/NBN/RAD17/DONSON/CNOT6/CDK5RAP3/PPP1R10/CNOT10/PCNA/FOXN3/NAE1/ATM/TAOK3/MDC1/TRIM39/BTG2/TOPBP1/RPS27L/RBL2/TOP2B/MSH2/RPA2/SOX4/MUS81/CNOT8/RINT1/CNOT7/ZNF830/RPL26
GO_RNA_POLYMERASE_II_HOLOENZYME	go_rna_polymerase_ii_holoenzyme	70	-0.441946	-1.62261	0.00276856	0.0275553	0.0218147	4869	tags=49%, list=25%, signal=37%	MMS19/PAF1/CCNH/GTF2B/TAF4/POLR2G/CDK7/POLR2D/TAF12/GTF2H5/GTF2F1/MNAT1/TAF1/TAF6/TAF2/RTF1/LEO1/TBP/GTF2A2/KAT2A/TAF9/POLR2H/CDC73/ERCC3/TRRAP/GTF2H1/CTR9/GTF2F2/TAF7/GTF2E1/TAF11/WDR61/POLR2B/GTF2E2
GO_TRNA_THREONYLCARBAMOYLADENOSINE_METABOLIC_PROCESS	go_trna_threonylcarbamoyladenosine_metabolic_process	14	-0.706732	-1.69615	0.00277015	0.0275553	0.0218147	3814	tags=71%, list=19%, signal=58%	HSD17B10/OSGEPL1/TP53RK/CDK5RAP1/TRIT1/PUS1/OSGEP/MTO1/TPRKB/TRMT5
GO_MESODERMAL_CELL_DIFFERENTIATION	go_mesodermal_cell_differentiation	29	0.643167	1.72505	0.00278052	0.0275804	0.0218345	2269	tags=21%, list=11%, signal=18%	FOXC2/MESP1/ITGB3/SFRP2/TAL1/FOXF1
GO_CYTOKINE_ACTIVITY	go_cytokine_activity	211	0.417404	1.49613	0.00278104	0.0275804	0.0218345	3666	tags=26%, list=19%, signal=21%	LTA/CCL24/CMTM5/GDF5/WNT6/INHBC/GDF15/IL17F/PF4V1/BMP8B/CXCL3/CCL21/PF4/CTF1/IL1F10/CX3CL1/INHBE/WNT4/PPBP/C17orf99/IL6/CCL5/TIMP1/IL27/SCGB3A1/GDF1/IL17A/SLURP1/C1QTNF4/CXCL5/CCL19/IL34/LIF/IL17B/TNFSF9/IFNA4/CCL17/IFNB1/GDF6/IL26/BMP6/FAM3B/WNT9B/CCL27/MIF/CRLF1/LEFTY1/EBI3/WNT11/TNFSF4/INHBB/VEGFA/WNT10A/THPO/CXCL16
GO_CYTOSOLIC_CALCIUM_ION_TRANSPORT	go_cytosolic_calcium_ion_transport	157	0.433753	1.51101	0.00280001	0.0277186	0.021944	1838	tags=17%, list=9%, signal=15%	THY1/GRIN2D/GRIN1/P2RX3/LIME1/HRC/CD4/P2RX2/CAV1/CACNB3/NPSR1/MCOLN1/XCR1/SNCA/GRIN2C/CCL21/CACNA1C/FKBP1B/NOS1/DRD2/CX3CL1/AKAP6/TMEM38A/ADCYAP1R1/JPH2/ANK2
GO_SODIUM_CHANNEL_COMPLEX	go_sodium_channel_complex	26	0.674607	1.76871	0.00280338	0.0277186	0.021944	3789	tags=31%, list=19%, signal=25%	CACNA1I/CACNA1H/SCN3B/GRIK5/SCNN1B/SCN5A/CACNA1G/SCN3A
GO_REGULATION_OF_TRANSCRIPTION_FROM_RNA_POLYMERASE_II_PROMOTER_IN_RESPONSE_TO_HYPOXIA	go_regulation_of_transcription_from_rna_polymerase_ii_promoter_in_response_to_hypoxia	74	-0.450169	-1.65837	0.00284364	0.0280288	0.0221895	5338	tags=53%, list=27%, signal=39%	PSMB9/HIGD1A/CUL2/PSMC1/CITED2/RPS27A/PSMB7/PSME3/PSMB5/PSME1/PSMD7/NOTCH1/PSMA6/PSMA7/PSMB6/PSMB3/PSMB4/PSMD12/PSMD5/PSMD1/PSMB2/HIF1A/PSMA1/PSMD13/PSMA2/PSMD11/PSMB1/PSMD10/ARNT/PSMA4/PSMD14/PSMC6/PSME2/PSMC2/PSMD3/PSMA3/PSMA5/PSMD6/PSMC5
GO_REGULATION_OF_MUSCLE_SYSTEM_PROCESS	go_regulation_of_muscle_system_process	215	0.410857	1.47913	0.0028437	0.0280288	0.0221895	1921	tags=15%, list=10%, signal=14%	NEUROG1/HCN4/MYOG/OXT/HRC/NKX2-5/GHSR/TACR2/CAV1/TACR1/ADORA1/OXTR/TBXA2R/RNF207/CHGA/SSTR2/MYL9/STC1/HSPB6/CACNA1C/FKBP1B/NOS3/NOS1/IGF1/HAMP/TNNI1/AKAP6/TMEM38A/LMNA/TPM1/FOXO3/ANK2/CNN1
GO_UROGENITAL_SYSTEM_DEVELOPMENT	go_urogenital_system_development	317	0.381118	1.42244	0.00285047	0.0280288	0.0221895	3557	tags=27%, list=18%, signal=23%	FOXB1/MMP17/FOXC2/PGF/RARG/FBN1/SLC34A1/LHX1/GLIS2/POU3F3/IRX3/SOX17/WNT6/AQP2/SOX8/RARA/STK11/KIRREL3/FOXC1/SERPINF1/FOXJ1/CYP4A11/ALOX15B/UMOD/GDNF/FOXD1/KANK2/WNT4/ODC1/AMH/HYAL2/CYP26A1/CYP7B1/NOTCH3/HOXB13/LGR4/PBX1/NFIA/LAMA5/IRX1/FLCN/FOXF1/STRA6/FRS2/FRAS1/SDC4/AGTR1/HOXB7/SHH/NPHP3/BAX/LIF/GCNT3/NKX3-1/COL4A1/SDC1/TCF21/GATA2/SMO/CA2/PDGFA/SOX9/LAMB2/RXRA/HOXD13/KIF26B/BMP6/WNT9B/TNC/ACE…
GO_DNA_REPAIR_COMPLEX	go_dna_repair_complex	30	-0.593367	-1.77319	0.00285175	0.0280288	0.0221895	6478	tags=77%, list=33%, signal=52%	NHEJ1/RAD23B/XRCC1/MLH3/PRKDC/POLD1/XRCC4/MSH3/PMS2/XPC/XPA/TP53BP1/XRCC6/ATM/DCLRE1C/MSH6/PMS1/ZSWIM7/ERCC3/ERCC5/MSH2/MLH1/XRCC5
GO_PROTEIN_METHYLTRANSFERASE_ACTIVITY	go_protein_methyltransferase_activity	58	-0.475656	-1.65966	0.00285933	0.0280614	0.0222153	6247	tags=60%, list=32%, signal=41%	NSD1/EHMT2/SMYD3/RBBP5/SETD7/ICMT/PCMTD2/WDR5/FAM98A/ASH1L/PRMT7/CXXC1/EHMT1/FBXO11/PRMT5/SUZ12/ASH2L/LCMT1/SETD1B/SETD4/WDR82/PRDM4/PRMT2/PCMT1/FBL/SETDB1/SETD2/EZH1/PRMT6/SETD6/SETDB2/SETD3/EZH2/EED/SMYD2
GO_ANAPHASE_PROMOTING_COMPLEX_DEPENDENT_CATABOLIC_PROCESS	go_anaphase_promoting_complex_dependent_catabolic_process	78	-0.438065	-1.62391	0.00287095	0.0281336	0.0222725	5726	tags=63%, list=29%, signal=45%	CDC27/CCNB1/PSMB8/PSMC3/ANAPC11/FBXO5/PSMB9/ANAPC5/PSMC1/ANAPC7/RPS27A/PSMB7/PSME3/PSMB5/PSME1/PSMD7/PSMA6/PSMA7/UBE2D1/PSMB6/ANAPC10/PSMB3/CDC16/PSMB4/MAD2L1/PSMD12/PSMD5/PSMD1/PSMB2/PSMA1/PSMD13/CDC26/PSMA2/CDC23/PSMD11/PSMB1/PSMD10/PSMA4/PSMD14/PSMC6/PSME2/PSMC2/BUB3/PSMD3/PSMA3/ANAPC4/PSMA5/PSMD6/PSMC5
GO_RESPONSE_TO_HEAT	go_response_to_heat	146	-0.371516	-1.52553	0.00290949	0.028469	0.022538	4412	tags=44%, list=22%, signal=34%	HSPA6/TP53INP1/EIF2B4/MICA/EIF2B2/HSF1/POLR2D/NUP153/RAE1/CAMK2D/EIF2S1/MYOF/EIF2B3/EIF2B5/RPA1/SEC13/NUP85/PSIP1/DAXX/RPA3/ST8SIA1/HSP90AB3P/NUP43/TRPV1/NUP205/NUP35/SEH1L/DNAJB6/NUP160/DHX36/NUP133/PDCL3/ATM/MICB/NUP93/ATR/NUP54/CHORDC1/NUP88/SLU7/PTGES3/SIRT1/HSPH1/NUP50/DNAJC2/HDAC2/HSP90AB1/EIF2B1/RANBP2/HSPA1A/RBBP7/DNAJC7/HSPD1/DNAJA1/SUMO1/DNAJA3/NUP107/IGFBP7/RPA2/TPR/NUP62/HSPA8/HSP90AA…
GO_PEPTIDASE_ACTIVATOR_ACTIVITY_INVOLVED_IN_APOPTOTIC_PROCESS	go_peptidase_activator_activity_involved_in_apoptotic_process	17	-0.678594	-1.74014	0.00296143	0.0289342	0.0229063	3724	tags=65%, list=19%, signal=53%	MAL/CASP8AP2/NLRP1/NOD1/CTSH/CTSC/APAF1/CASP1/RPS27L/EBAG9/CARD8
GO_DORSAL_VENTRAL_PATTERN_FORMATION	go_dorsal_ventral_pattern_formation	88	0.508256	1.66515	0.00297006	0.0289757	0.0229391	3557	tags=23%, list=18%, signal=19%	EVX1/PROP1/FKBP8/LHX1/SOX1/CHRD/VAX2/PAX7/RFX4/MDFI/IFT172/SHH/SP8/SMO/NBL1/PRKACA/SIX3/LMX1B/GLI2/SMAD6
GO_PROTEIN_LOCALIZATION_TO_CHROMOSOME_CENTROMERIC_REGION	go_protein_localization_to_chromosome_centromeric_region	15	-0.701268	-1.73112	0.00298316	0.0290605	0.0230063	3330	tags=53%, list=17%, signal=44%	CENPQ/ZW10/RB1/IK/MIS12/CTCF/RCC2/BUB3
GO_PONS_DEVELOPMENT	go_pons_development	10	0.836849	1.77409	0.00300169	0.0291979	0.023115	148	tags=30%, list=1%, signal=30%	PHOX2A/GRIN1/CDK5R2
GO_MUSCLE_CELL_FATE_COMMITMENT	go_muscle_cell_fate_commitment	17	0.753482	1.80087	0.0030236	0.0293677	0.0232495	307	tags=18%, list=2%, signal=17%	MYOG/MYOD1/NKX2-5
GO_REGULATION_OF_CIRCADIAN_SLEEP_WAKE_CYCLE_SLEEP	go_regulation_of_circadian_sleep_wake_cycle_sleep	18	0.717995	1.73993	0.00302881	0.029375	0.0232552	1701	tags=33%, list=9%, signal=30%	ADORA1/CHRNB2/GHRHR/DRD2/GHRH/DRD3
GO_GOLGI_ASSOCIATED_VESICLE	go_golgi_associated_vesicle	168	-0.346532	-1.42737	0.00304814	0.0294829	0.0233407	3725	tags=41%, list=19%, signal=34%	RAB14/ERGIC2/PI4KA/KLHL12/AFTPH/BNIP1/CCDC88A/SREBF1/B2M/IER3IP1/TGFA/SEC23IP/LRRK2/SEC31A/GNRH1/LMAN2L/DDHD2/VMA21/TMEM199/AP1G1/SEC13/TGOLN2/SAR1B/CD74/SEC24B/HLA-DRB1/TICAM2/COPA/SPPL2A/CNIH4/CLTC/HLA-DPA1/SPG21/RAB8B/ITM2B/PACSIN1/HLA-DRB5/KDELR2/COPB2/CTSC/GOPC/TMED5/YIPF5/RHOQ/SEC24C/HLA-DQA2/SCFD1/CHIC2/TMED7/ADAM10/SAR1A/BACE1/IGF2R/HLA-DQB1/HLA-DPB1/VPS41/SEC23B/CLTA/TMED10/RAB8A/CCDC115…
GO_LONG_CHAIN_FATTY_ACID_BINDING	go_long_chain_fatty_acid_binding	14	0.769332	1.75661	0.00304888	0.0294829	0.0233407	445	tags=21%, list=2%, signal=21%	OXER1/GPR31/PRR7
GO_DIVALENT_INORGANIC_CATION_TRANSPORT	go_divalent_inorganic_cation_transport	430	0.356955	1.35408	0.00308627	0.0298008	0.0235923	2889	tags=19%, list=15%, signal=17%	CACNA1E/THY1/GRIN2D/GRIN1/P2RX3/HCRT/TRPM5/LIME1/HRC/CD4/OPRL1/P2RX2/CAV1/CACNB3/DRD4/CRHR1/NPSR1/MCOLN1/CACNA1B/CACNA1I/CHRNB2/PHB2/XCR1/CHRNA4/CACNG8/SNCA/CACNA1A/EPB41/CACNA1H/GRIN2C/CACNG5/CCL21/STC1/CACNA1C/FKBP1B/NOS3/LGALS3/GJC2/NOS1/MT3/DRD2/CX3CL1/AKAP6/TMEM38A/PACSIN3/ADCYAP1R1/MYLK/DRD3/OPRD1/JPH2/CACNG4/CALHM1/ANK2/TSPO/PLA2G6/SLC39A5/CACNA1F/CCL5/INPP5K/SLC11A1/CACNG3/MCOLN3/BHLHA15/…
GO_NON_RECOMBINATIONAL_REPAIR	go_non_recombinational_repair	66	-0.458595	-1.64395	0.00309189	0.0298115	0.0236008	6498	tags=65%, list=33%, signal=44%	BRCA1/NHEJ1/HERC2/RNF8/XRCC1/RBBP8/DCLRE1A/DCLRE1B/PRKDC/UIMC1/USP51/BARD1/ERCC6/PARP3/SMARCAL1/RIF1/HSF1/XRCC4/RAD50/POLA1/KAT5/RNF138/PAXIP1/TP53BP1/SMCHD1/UVRAG/NBN/XRCC6/BRCC3/OGG1/POT1/SIRT7/DEK/ATM/DCLRE1C/PARP9/MDC1/PSMD14/UBE2N/DTX3L/SUMO1/MLH1/XRCC5
GO_REGULATION_OF_HEMOPOIESIS	go_regulation_of_hemopoiesis	425	-0.276666	-1.27198	0.00310289	0.0298406	0.0236239	5500	tags=43%, list=28%, signal=32%	HES1/MAPK14/IL2RA/IFNG/CEBPB/GABPA/NFKBIA/OSM/PSMB9/PPP2R3C/SOD1/IL7/DPY30/TCF7/PRDM1/RIPK1/RBM15/IL7R/PRKDC/SENP1/PSMC1/PAF1/ISG15/GPR68/DUSP10/PRKCZ/ASH2L/P4HTM/NCAPG2/SYK/FOXP1/TRAF6/ZBTB1/PSMB7/CUL4A/B2M/CAMK4/IL4/AP3B1/PSME3/NFKBIZ/SART1/PSMB5/GPR137B/MED1/RC3H1/IL1B/CARD11/AP3D1/PSME1/SMAP1/MALT1/PSMD7/NLRP3/NCKAP1L/MAFB/NOTCH1/EVI2B/RASGRP1/KLF10/ATP11C/ZNF675/YTHDF2/PCID2/PSMA6/FADD/JUN/Z…
GO_CARDIAC_MUSCLE_CELL_ACTION_POTENTIAL	go_cardiac_muscle_cell_action_potential	67	0.526794	1.63704	0.00310397	0.0298406	0.0236239	1838	tags=18%, list=9%, signal=16%	HCN4/HCN2/CAV1/RNF207/KCNH2/SCN3B/CACNA1C/KCNN2/KCND3/SNTA1/NEDD4L/ANK2
GO_MITOTIC_CELL_CYCLE_CHECKPOINT	go_mitotic_cell_cycle_checkpoint	146	-0.370605	-1.52179	0.00311881	0.0299396	0.0237023	6576	tags=50%, list=33%, signal=34%	E2F4/BRCA1/CNOT2/CNOT4/EME2/TAOK1/EP300/CCNB1/HUS1/PLAGL1/TIPIN/MAD2L1BP/HRAS/CNOT6L/FANCD2/ZWILCH/INTS3/DCLRE1B/CDKN1B/ATF2/PRKDC/PRCC/TRIAP1/LCMT1/BLM/PCBP4/DYNC1LI1/MDM4/DLG1/CRADD/SYF2/ZWINT/XPC/PCID2/CHFR/NBN/RAD17/DONSON/CNOT6/MAD2L1/CDK5RAP3/ZW10/KNTC1/PPP1R10/CNOT10/RB1/PCNA/FOXN3/NAE1/DUSP1/ATM/IK/TAOK3/MDC1/ZNF207/TRIM39/BTG2/TOPBP1/RPS27L/BUB3/RBL2/TOP2B/MSH2/RPA2/SOX4/TPR/MUS81/CNOT8/…
GO_APICOLATERAL_PLASMA_MEMBRANE	go_apicolateral_plasma_membrane	18	0.717012	1.73755	0.00312395	0.0299454	0.0237069	3525	tags=61%, list=18%, signal=50%	TMEM114/CLDN3/PALM/CLDN5/KRT8/CLDN7/CLDN6/CLDN4/NEDD4/FZD6/KRT19
GO_OLIGOSACCHARYLTRANSFERASE_COMPLEX	go_oligosaccharyltransferase_complex	11	-0.756444	-1.71291	0.00314359	0.03009	0.0238213	2957	tags=64%, list=15%, signal=54%	MAGT1/OSTC/STT3A/RPN1/DDOST/STT3B/RPN2
GO_NEGATIVE_REGULATION_OF_BLOOD_VESSEL_DIAMETER	go_negative_regulation_of_blood_vessel_diameter	80	0.504498	1.62863	0.00318111	0.0304049	0.0240706	3237	tags=25%, list=16%, signal=21%	HTR1B/ADRA1D/CAV1/ADORA1/OXTR/AVP/TBXA2R/CHGA/HRH2/KEL/APLN/CRP/AGTR1/INS/HTR1D/SLC6A4/ACE/ADRA2C/ADRA2A/AVPR2
GO_MHC_CLASS_II_PROTEIN_COMPLEX_BINDING	go_mhc_class_ii_protein_complex_binding	15	-0.699473	-1.72669	0.0031861	0.0304086	0.0240735	4494	tags=73%, list=23%, signal=57%	HLA-DMA/ANXA11/ATP1B1/CD74/HLA-DRB1/HSP90AB1/MS4A1/HSPA8/HLA-DMB/HSP90AA1/HLA-DRA
GO_MITOCHONDRIAL_RNA_PROCESSING	go_mitochondrial_rna_processing	13	-0.726625	-1.72942	0.00321253	0.0306137	0.0242359	5122	tags=92%, list=26%, signal=68%	TRMT61B/PNPT1/TRNT1/HSD17B10/ELAC2/CDK5RAP1/TRIT1/PUS1/MTO1/FASTKD5/SUPV3L1/TRMT5
GO_HETEROCHROMATIN	go_heterochromatin	65	-0.456663	-1.62074	0.00321688	0.0306137	0.0242359	4287	tags=40%, list=22%, signal=31%	BEND3/TRIM28/HSF1/RNF2/SMARCAD1/RRP1B/RING1/TCP1/SATB1/ATRX/HDAC1/IKZF1/MORC2/SIRT1/MPHOSPH8/UBE2A/BAZ1B/DNMT3A/SUMO1/TOP2B/CBX3/NCAPD3/EED/RNF20/UHRF2/BAZ2A
GO_SIGNAL_TRANSDUCTION_IN_RESPONSE_TO_DNA_DAMAGE	go_signal_transduction_in_response_to_dna_damage	117	-0.378457	-1.50262	0.00325375	0.03092	0.0244784	3733	tags=31%, list=19%, signal=25%	GRB2/MDM4/CDC5L/KAT5/CRADD/PAXIP1/BID/HIPK2/CD74/NBN/CASP9/BRCC3/PYHIN1/CNOT6/EEF1E1/CD44/CNOT10/PCNA/PMAIP1/ATRX/ATM/PSMD10/ATR/BTG2/SIRT1/BATF/CEP63/RPS27L/RBL2/SOX4/CNOT8/RINT1/CNOT7/DDX5/SMYD2/RPL26
GO_REGULATION_OF_BEHAVIOR	go_regulation_of_behavior	66	0.522031	1.62097	0.00328794	0.0311424	0.0246544	2960	tags=26%, list=15%, signal=22%	HTR1B/MDK/GHSR/OPRL1/ADORA1/CHRNB2/GHRHR/APOE/DRD2/GHRH/DLG4/DRD3/STRA6/UCN/INS/RXFP4/HTR1D
GO_PIGMENT_GRANULE	go_pigment_granule	101	-0.400599	-1.56312	0.00328817	0.0311424	0.0246544	5927	tags=56%, list=30%, signal=40%	CTNS/TFRC/DNAJC5/NCSTN/SND1/SYPL1/TPP1/STX3/RAB35/ANXA6/TRPV2/CD63/MYO5A/GGH/YWHAB/RAC1/RAB2A/CALU/RAB27A/ANXA11/SLC3A2/ANXA2/CNP/GNA13/RAB5A/YWHAZ/ANKRD27/SYTL2/RAN/CLTC/ATP6V0A1/ERP29/DTNBP1/AHCY/RPN1/RAB1A/CANX/PPIB/SDCBP/P4HB/PDCD6IP/PDIA3/HSP90AB1/ITGB1/CCT4/RAB9A/ATP1B3/ATP6V1B2/TMED10/HPS4/HSPA8/LAMP1/HSPA5/HSP90AA1/SEC22B/PDIA6/PDIA4
GO_PURINE_NUCLEOSIDE_MONOPHOSPHATE_BIOSYNTHETIC_PROCESS	go_purine_nucleoside_monophosphate_biosynthetic_process	20	-0.646446	-1.75055	0.00329205	0.0311424	0.0246544	4948	tags=65%, list=25%, signal=49%	ATIC/DGUOK/AMPD3/PAICS/PFAS/HPRT1/ADA/GART/ADK/NUDT2/GMPS/ADSL/IMPDH2
GO_ORGANOPHOSPHATE_ESTER_TRANSMEMBRANE_TRANSPORTER_ACTIVITY	go_organophosphate_ester_transmembrane_transporter_activity	35	-0.558321	-1.74275	0.00329604	0.0311424	0.0246544	5191	tags=57%, list=26%, signal=42%	SLC25A4/SLC25A43/SLC37A1/SLC25A44/SLC25A40/SLC25A16/SLC25A13/SLC25A25/SLC25A29/SLC25A36/SLC25A17/SLC33A1/SLC25A12/SLC35B3/SLC25A24/SLC35B2/SLC25A32/SLC25A5/SLC25A33/SLC25A22
GO_NUCLEAR_PERIPHERY	go_nuclear_periphery	121	-0.386539	-1.53868	0.00330862	0.0312165	0.0247131	4770	tags=50%, list=24%, signal=38%	AHCTF1/MBD1/PRKCZ/XPOT/BLM/SMC1A/ENC1/NUP153/STAG1/SFPQ/PRPF40A/HNRNPM/STAG2/SRRM1/POLA1/KIN/MORC3/RAD21/PPIG/NCOR2/PSMA6/RNASEL/ALOX5/PAXIP1/ZNF350/GMCL1/LMNB2/CASK/OGG1/TINF2/JAK2/NUP205/NUP35/PSPC1/PCNA/GFI1/SATB1/ARFGEF1/PRR14/HLCS/SRPK1/NONO/YY1/NUP93/HNRNPU/MORC2/THOC1/AKAP8/MAEA/TEP1/DNMT3A/EBNA1BP2/MYB/YEATS4/NUP107/SMC3/ANAPC4/TPR/MATR3/HNRNPA2B1/SNW1
GO_MULTICELLULAR_ORGANISMAL_RESPONSE_TO_STRESS	go_multicellular_organismal_response_to_stress	72	0.521526	1.64752	0.00335963	0.0316525	0.0250583	2585	tags=25%, list=13%, signal=22%	P2RX3/MDK/EIF4G1/P2RX2/TACR1/DRD4/CACNA1B/VWA1/APOE/NOS1/ADCYAP1R1/TSPO/MORC1/DEAF1/GJA4/UCN/MAPK8IP2/NEUROD2
GO_NEGATIVE_REGULATION_OF_VOLTAGE_GATED_CALCIUM_CHANNEL_ACTIVITY	go_negative_regulation_of_voltage_gated_calcium_channel_activity	13	0.775541	1.7479	0.0033917	0.0319091	0.0252614	1701	tags=46%, list=9%, signal=42%	OPRL1/CACNB3/DRD4/CRHR1/DRD2/DRD3
GO_BASAL_TRANSCRIPTION_MACHINERY_BINDING	go_basal_transcription_machinery_binding	48	-0.504159	-1.70555	0.00339725	0.0319157	0.0252667	4830	tags=50%, list=24%, signal=38%	PCF11/PAF1/GTF2B/WDR43/GTF2F1/BRF2/NCOA3/FBL/TCF4/ELP4/ZNHIT6/RTF1/LEO1/TBP/HNRNPU/CDC73/ELP2/ERCC5/CTR9/TAF7/GTF2E1/DHX9/AHR/SMYD2
GO_ANCHORED_COMPONENT_OF_EXTERNAL_SIDE_OF_PLASMA_MEMBRANE	go_anchored_component_of_external_side_of_plasma_membrane	18	0.71318	1.72827	0.00341032	0.031993	0.0253279	1822	tags=39%, list=9%, signal=35%	THY1/RTBDN/GPIHBP1/FOLR1/GP1BA/HYAL2/FOLR2
GO_NEGATIVE_REGULATION_OF_MRNA_METABOLIC_PROCESS	go_negative_regulation_of_mrna_metabolic_process	63	-0.465502	-1.6515	0.00344738	0.0322947	0.0255667	6196	tags=54%, list=31%, signal=37%	LARP1/HNRNPA0/ZFP36/RBMX/SECISBP2/MAPK14/RBM10/CDK9/ZC3H14/BARD1/HNRNPK/PABPC1/TOB1/PCBP4/MYD88/THRAP3/C1QBP/ELAVL1/CIRBP/FMR1/PAIP1/HNRNPL/HNRNPU/SYNCRIP/ANGEL2/HNRNPC/DND1/HNRNPD/TARDBP/FUS/CTR9/HNRNPA2B1/RNF20/DHX9
GO_REGULATION_OF_CATION_CHANNEL_ACTIVITY	go_regulation_of_cation_channel_activity	159	0.43679	1.52123	0.00345443	0.0323148	0.0255826	3727	tags=30%, list=19%, signal=25%	GRIN1/HRC/OPRL1/CAV1/CACNB3/DRD4/CRHR1/CNIH2/CACNG8/RNF207/CACNG5/KCNG1/FKBP1B/MINK1/PINK1/NOS1/DRD2/AKAP6/SHANK1/DLG4/DRD3/JPH2/GAL/CACNG4/ANK2/PLA2G6/VAMP2/CACNG3/SLC6A9/KCNIP2/NLGN2/MAPK8IP2/HAP1/STAC2/DYSF/DMD/PRKACA/CALM3/GALR2/CASQ1/EHD3/NTSR1/CACNG2/GRIN2A/DLG2/NPPA/HPCA/NETO1
GO_CELL_CYCLE_G1_S_PHASE_TRANSITION	go_cell_cycle_g1_s_phase_transition	240	-0.316392	-1.37865	0.00347453	0.0324568	0.025695	6403	tags=48%, list=32%, signal=33%	CNOT2/CNOT4/ACVR1/PRIM1/EP300/ZNF324/BACH1/CCNB1/STXBP4/MCM5/RBBP8/PLAGL1/ANKRD17/PIAS1/ATP2B4/PLCB1/CNOT6L/POLA2/PPP6C/FBXO5/KLF4/CUL5/PKD2/CDKN1B/E2F6/DBF4/RHOU/RIPK1/LSM10/APPL1/CUL2/PRKDC/TRIAP1/PHF8/PAF1/USP37/CCNH/UBE2E2/PRIM2/CUL4A/LATS2/PSME3/CDK7/DDX3X/DHFR/PCBP4/PSME1/TMEM14B/MDM4/PPP3CA/GMNN/CDK4/POLA1/RPS6KB1/CUL4B/CRADD/NPAT/EIF4E/RPA1/PLRG1/MNAT1/ID2/MYC/SENP2/BID/PRMT2/CCND2/RPA4/R…
GO_POLYSOMAL_RIBOSOME	go_polysomal_ribosome	31	-0.56473	-1.70316	0.003504	0.0326848	0.0258755	4359	tags=52%, list=22%, signal=40%	PNPT1/RPS21/NUFIP2/RPS29/RPL18/RPL10A/RPL39/FMR1/RPL6/EIF3H/RPL11/RPL7A/RPL36A/RPL31/RPS23/DHX9
GO_S_ADENOSYLMETHIONINE_METABOLIC_PROCESS	go_s_adenosylmethionine_metabolic_process	14	-0.700845	-1.68202	0.00350885	0.0326848	0.0258755	3645	tags=64%, list=18%, signal=52%	AHCYL2/MAT2A/APIP/AMD1/AHCY/MTRR/ENOPH1/MAT2B/AHCYL1
GO_CELLULAR_OXIDANT_DETOXIFICATION	go_cellular_oxidant_detoxification	91	0.487054	1.59691	0.00353331	0.0328283	0.0259891	2646	tags=33%, list=13%, signal=29%	HBZ/HBQ1/HBM/HBG1/GPX2/HBD/PRDX2/PRDX6/HBE1/HBA2/NOS3/GPX5/LPO/APOE/HBB/MT3/GPX1/HBA1/PXDN/CYGB/IYD/PRDX5/SRXN1/PTGS1/CCS/APOA4/GSTZ1/DUOX2/GSTO2/GPX4
GO_TRNA_METHYLATION	go_trna_methylation	30	-0.58579	-1.75055	0.00353421	0.0328283	0.0259891	5701	tags=73%, list=29%, signal=52%	METTL2B/THADA/TRMT12/TRMT61B/THUMPD2/TRMT2B/METTL6/TYW3/HSD17B10/TRMT1/THUMPD3/LCMT2/TRMT6/BCDIN3D/TRMT11/GTPBP3/METTL8/MTO1/NSUN6/TARBP1/TRMT5/NSUN2
GO_NEGATIVE_REGULATION_OF_UBIQUITIN_PROTEIN_TRANSFERASE_ACTIVITY	go_negative_regulation_of_ubiquitin_protein_transferase_activity	16	-0.688889	-1.7329	0.00354521	0.0328842	0.0260334	5464	tags=75%, list=28%, signal=54%	BAG2/FBXO5/BAG5/PARK7/SMAD7/RPL23/MAD2L1/RPL11/PSEN1/RPL5/DTX3L/RPS7
GO_CADHERIN_BINDING	go_cadherin_binding	301	-0.295107	-1.32382	0.00355415	0.0329208	0.0260624	5243	tags=38%, list=27%, signal=28%	NUMB/DBN1/MYH9/CLIC1/GAPVD1/CHMP5/TWF1/EIF5/JUP/PI4KA/ATIC/PFKP/MPP7/EFHD2/LIMA1/EIF2S3/GOLGA3/TMPO/EIF4H/PUF60/YWHAB/HNRNPK/CTNNA1/SPTBN1/PARK7/DDX3X/DHX29/IQGAP1/PTPRJ/SLC3A2/ANXA2/EXOC3/RPL34/PDLIM5/EIF4G2/AHNAK/KIF5B/UBAP2/MAPRE1/DLG1/YWHAZ/ABCF3/PAICS/EPS15/SNX9/RAB10/EHD4/PSMB6/SNX5/PTPN11/STK24/CTNNB1/USP8/PCMT1/RAN/S100P/BZW2/ATXN2L/PDXDC1/PTPN1/RPL23A/CKAP5/NCK1/MACF1/RDX/RTN4/PTPRM/NUDC…
GO_REGULATION_OF_MUSCLE_CONTRACTION	go_regulation_of_muscle_contraction	154	0.429448	1.49264	0.00356199	0.0329471	0.0260832	1921	tags=16%, list=10%, signal=15%	HCN4/OXT/HRC/NKX2-5/GHSR/TACR2/CAV1/TACR1/ADORA1/OXTR/TBXA2R/RNF207/CHGA/SSTR2/MYL9/STC1/HSPB6/CACNA1C/FKBP1B/NOS1/TNNI1/TMEM38A/TPM1/ANK2/CNN1
GO_POSITIVE_REGULATION_OF_SMOOTH_MUSCLE_CONTRACTION	go_positive_regulation_of_smooth_muscle_contraction	28	0.643683	1.71435	0.00358893	0.0331499	0.0262437	844	tags=18%, list=4%, signal=17%	OXT/GHSR/TACR2/OXTR/TBXA2R
GO_URETER_DEVELOPMENT	go_ureter_development	18	0.711626	1.7245	0.00360155	0.0332199	0.0262991	2845	tags=44%, list=14%, signal=38%	LHX1/SOX17/SOX8/NFIA/FOXF1/SHH/NPHP3/SOX9
GO_RESPONSE_TO_TYPE_I_INTERFERON	go_response_to_type_i_interferon	90	-0.417889	-1.58788	0.00361496	0.0332528	0.0263252	6955	tags=58%, list=35%, signal=38%	EGR1/HLA-F/IRF3/STAT2/IRF2/IFITM1/PSMB8/TBK1/IRF4/IKBKE/ISG20/IP6K2/IFIT3/ABCE1/NLRC5/IFIT2/ISG15/ADAR/CDC37/OAS3/MX2/RSAD2/MYD88/IFIT1/SAMHD1/LSM14A/YTHDF2/OAS2/FADD/RNASEL/TRIM56/SHMT2/PTPN11/UBE2K/PTPN1/SETD2/BST2/IRF9/IFNAR2/MX1/XAF1/YTHDF3/GBP2/USP18/PTPN2/HSP90AB1/JAK1/METTL3/STAT1/CNOT7/OAS1/IRF8
GO_SAM_COMPLEX	go_sam_complex	11	-0.749357	-1.69686	0.00361809	0.0332528	0.0263252	1762	tags=45%, list=9%, signal=41%	SAMM50/HSPA9/CHCHD3/IMMT/MTX2
GO_COPULATION	go_copulation	19	0.701611	1.72134	0.00362024	0.0332528	0.0263252	1408	tags=26%, list=7%, signal=24%	OXT/KLK14/OXTR/AVP/PI3
GO_RENAL_SODIUM_EXCRETION	go_renal_sodium_excretion	22	0.681674	1.73066	0.00365358	0.0334564	0.0264864	2418	tags=32%, list=12%, signal=28%	OXT/ADORA1/AVP/DRD2/DRD3/NPPB/AGTR1
GO_REGULATION_OF_NEUROTRANSMITTER_RECEPTOR_ACTIVITY	go_regulation_of_neurotransmitter_receptor_activity	73	0.507085	1.60933	0.00365618	0.0334564	0.0264864	2531	tags=25%, list=13%, signal=22%	DLGAP3/GRIN1/LYNX1/CNIH2/CACNG8/CACNG5/SRC/MINK1/PINK1/SHANK1/DLG4/CACNG4/NPTXR/CACNG3/SLC6A9/SLURP1/NLGN2/MAPK8IP2
GO_NK_T_CELL_ACTIVATION	go_nk_t_cell_activation	11	-0.749203	-1.69652	0.00365763	0.0334564	0.0264864	4318	tags=64%, list=22%, signal=50%	ELF4/IL18/IL15/RASAL3/CD300A/HSPH1/IL23A
GO_PROTEIN_LOCALIZATION_TO_NUCLEOPLASM	go_protein_localization_to_nucleoplasm	12	-0.7305	-1.70124	0.0036893	0.0336994	0.0266787	2965	tags=75%, list=15%, signal=64%	CCT3/TCP1/DKC1/LARP7/CCT4/CCT7/CCT6A/CCT2/TBRG1
GO_NUCLEOTIDE_TRANSPORT	go_nucleotide_transport	35	-0.553176	-1.72669	0.00371128	0.0338532	0.0268005	5191	tags=57%, list=26%, signal=42%	SLC25A4/SLC25A43/SLC25A44/SLC25A40/SLC25A16/SLC25A13/P2RX7/SLC25A25/SLC25A29/SLC25A36/SLC25A17/SLC33A1/SLC25A12/SLC35B3/SLC25A24/SLC35B2/SLC25A32/SLC25A5/SLC25A33/SLC25A22
GO_MUSCLE_TISSUE_DEVELOPMENT	go_muscle_tissue_development	354	0.36741	1.38021	0.00375273	0.0341609	0.0270441	2950	tags=18%, list=15%, signal=15%	FOXC2/MYOG/FGF3/MEF2D/ZFPM1/FOXH1/MYOD1/ANKRD33/XK/NKX2-5/P2RX2/MYH14/CAV1/SIK1/MAPK11/SOX8/RARA/FHL2/MAFF/FOXC1/MESP1/KEL/SRPK3/ERBB3/IGF1/HAMP/GPX1/ACTC1/TNNI1/AKAP6/LMNA/ELN/MYLK/TPM1/JPH2/PIM1/CHRND/PAX7/CAV2/FLCN/STRA6/SIRT2/FRS2/VGLL2/NR2F2/TWIST1/SHH/EEF2/MEIS1/TNNI3/HAND1/NDRG4/SHOX2/EMD/TCF21/TBX1/SMO/NUPR1/SOX9/GPC1/RXRA/HOXD9/FOXN2
GO_CYTOCHROME_COMPLEX_ASSEMBLY	go_cytochrome_complex_assembly	19	-0.639203	-1.70241	0.0037592	0.0341609	0.0270441	4582	tags=74%, list=23%, signal=57%	OXA1L/SCO2/LYRM7/BCS1L/COX17/FASTKD3/COX18/TTC19/COX19/COX15/COX16/C12orf73/SLC25A33/SCO1
GO_TRANSCRIPTION_COUPLED_NUCLEOTIDE_EXCISION_REPAIR	go_transcription_coupled_nucleotide_excision_repair	71	-0.433951	-1.59561	0.00376492	0.0341609	0.0270441	4802	tags=54%, list=24%, signal=41%	POLD1/CCNH/ERCC6/RPS27A/CUL4A/POLD3/POLR2G/CDK7/RFC2/POLR2D/GTF2H5/PPIE/CUL4B/ISY1/RPA1/MNAT1/XPA/USP7/RFC5/RPA3/COPS8/COPS6/COPS2/RFC4/PCNA/COPS5/LIG1/COPS7A/POLR2H/AQR/COPS4/ERCC3/ERCC5/GTF2H1/RPA2/HMGN1/POLR2B/ZNF830
GO_CORTISOL_METABOLIC_PROCESS	go_cortisol_metabolic_process	11	0.793776	1.71057	0.00376573	0.0341609	0.0270441	2572	tags=55%, list=13%, signal=47%	CYP11B1/CACNA1H/WNT4/H6PD/DGKQ/CYP11A1
GO_REGULATION_OF_SYSTEMIC_ARTERIAL_BLOOD_PRESSURE	go_regulation_of_systemic_arterial_blood_pressure	90	0.488529	1.60013	0.00381245	0.0345372	0.027342	3413	tags=34%, list=17%, signal=29%	ADRA1D/ADRB3/P2RX2/KLK3/ADORA1/OXTR/AVP/CYP4A11/NOS3/DRD2/GPR37L1/DRD3/TPM1/CORO2B/NPPB/CYP4F2/SERPINF2/KLK2/DDAH1/NR2F2/AGTR1/TNNI3/SLC4A5/CYBA/GAS6/ACE/HSD11B2/AVPR2/RASL10B/NTSR1/PTPRO
GO_NITRIC_OXIDE_SYNTHASE_BIOSYNTHETIC_PROCESS	go_nitric_oxide_synthase_biosynthetic_process	19	-0.637652	-1.69828	0.00384611	0.0347944	0.0275456	3725	tags=47%, list=19%, signal=38%	LRRK2/TLR4/JAK2/PGGT1B/NAMPT/MAP2K4/GSTP1/STAT1/NOD2
GO_POSITIVE_REGULATION_OF_ISOTYPE_SWITCHING_TO_IGG_ISOTYPES	go_positive_regulation_of_isotype_switching_to_igg_isotypes	10	-0.759024	-1.66588	0.00385354	0.0348138	0.027561	745	tags=70%, list=4%, signal=67%	IL4/PAXIP1/CD28/PTPRC/MSH2/MLH1/TBX21
GO_DOPAMINERGIC_SYNAPSE	go_dopaminergic_synapse	13	0.769979	1.73536	0.00390025	0.0351876	0.0278569	2420	tags=38%, list=12%, signal=34%	CHRNB2/CHRNA4/DRD2/DRD3/NLGN2
GO_STRUCTURAL_CONSTITUENT_OF_SKIN_EPIDERMIS	go_structural_constituent_of_skin_epidermis	12	0.79991	1.75673	0.00394359	0.03553	0.028128	1408	tags=50%, list=7%, signal=46%	SPRR2E/KRT1/KRTAP1-3/SPRR1A/KRTAP5-8/PI3
GO_MINERALOCORTICOID_METABOLIC_PROCESS	go_mineralocorticoid_metabolic_process	13	0.769317	1.73387	0.00396808	0.0357019	0.028264	1717	tags=38%, list=9%, signal=35%	CYP11B1/CYP21A2/CACNA1H/WNT4/HSD3B2
GO_MRNA_CLEAVAGE	go_mrna_cleavage	19	-0.636884	-1.69624	0.00397649	0.0357288	0.0282854	6094	tags=74%, list=31%, signal=51%	CPSF2/CPSF6/CSTF3/PCF11/CPSF1/CPSF4/RNASE4/ZNRD1/NCBP1/CSTF2/FIP1L1/NUDT21/CPSF3/NCBP2
GO_NUCLEOBASE_CONTAINING_COMPOUND_TRANSMEMBRANE_TRANSPORTER_ACTIVITY	go_nucleobase_containing_compound_transmembrane_transporter_activity	52	-0.484489	-1.66698	0.00399716	0.0358304	0.0283658	5191	tags=50%, list=26%, signal=37%	SLC25A4/SLC25A43/SLC25A44/SLC25A40/SLC25A16/SLC25A13/SIDT2/SLC25A25/SLC25A29/SLC25A36/SLC25A17/SLC35B1/SLC33A1/SLC25A12/SLC35A5/SIDT1/SLC35D2/SLC35B3/SLC25A24/SLC35B2/SLC25A32/SLC25A5/SLC25A33/SLC25A22/SLC35A1/SLC29A1
GO_MLL1_2_COMPLEX	go_mll1_2_complex	26	-0.592474	-1.70884	0.00399866	0.0358304	0.0283658	6074	tags=77%, list=31%, signal=53%	HCFC1/WDR5/MCRS1/CHD8/E2F6/INO80C/TAF4/MGA/ASH2L/PHF20/SENP3/RNF2/TAF1/TAF6/TEX10/LAS1L/PRPF31/TAF9/HCFC2/TAF7
GO_SMN_SM_PROTEIN_COMPLEX	go_smn_sm_protein_complex	17	-0.670916	-1.72045	0.00401436	0.0359223	0.0284385	5555	tags=82%, list=28%, signal=59%	SNRPB/GEMIN7/SNRPE/GEMIN4/GEMIN5/SNRPF/SNRPG/SMN1/FMR1/GEMIN6/SNRPD2/SNRPD3/SNRPD1/DDX20
GO_CONNEXIN_COMPLEX	go_connexin_complex	20	0.719791	1.78091	0.00408338	0.036441	0.0288492	2355	tags=30%, list=12%, signal=26%	GJD3/GJD4/GJC2/GJD2/GJB3/GJA4
GO_GAP_JUNCTION_CHANNEL_ACTIVITY	go_gap_junction_channel_activity	20	0.719791	1.78091	0.00408338	0.036441	0.0288492	2355	tags=30%, list=12%, signal=26%	GJD3/GJD4/GJC2/GJD2/GJB3/GJA4
GO_ENDONUCLEASE_COMPLEX	go_endonuclease_complex	28	-0.580074	-1.70716	0.00410799	0.0365625	0.0289454	6425	tags=71%, list=33%, signal=48%	RAD51C/EME2/POP1/ZFP36/RPP21/TSEN34/RPP38/RPP40/RPP14/HSD17B10/DICER1/TSEN54/POP4/TSEN2/LAS1L/PRKRA/CLP1/POP5/MUS81/DHX9
GO_EXONUCLEASE_ACTIVITY_ACTIVE_WITH_EITHER_RIBO_OR_DEOXYRIBONUCLEIC_ACIDS_AND_PRODUCING_5_PHOSPHOMONOESTERS	go_exonuclease_activity_active_with_either_ribo_or_deoxyribonucleic_acids_and_producing_5_phosphomonoesters	52	-0.483741	-1.66441	0.00411055	0.0365625	0.0289454	6029	tags=75%, list=31%, signal=52%	DCP2/ISG20L2/CNOT1/CNOT3/ERI3/PDE12/DIS3L2/APTX/RAD9A/CNOT2/DIS3/ISG20/CNOT6L/DCLRE1A/DCLRE1B/XRN1/EXOSC5/EXOSC10/POLD1/TOE1/FEN1/EXOSC2/TATDN1/PNPT1/ERI1/DIS3L/PAN2/CNOT6/EXOSC7/PARN/DCLRE1C/EXOSC3/PAN3/EXOSC9/ANGEL2/APEX1/CNOT8/XRN2/CNOT7
GO_RETINOL_BINDING	go_retinol_binding	14	0.755809	1.72573	0.00411876	0.0365625	0.0289454	2287	tags=36%, list=12%, signal=32%	CYP2W1/CRABP1/LRAT/RLBP1/STRA6
GO_NF_KAPPAB_BINDING	go_nf_kappab_binding	30	-0.581026	-1.73631	0.00411917	0.0365625	0.0289454	6980	tags=77%, list=35%, signal=50%	GSK3B/BRMS1/EP300/PPARD/FAF1/RNF25/NFKBIA/BCL10/MTDH/PSMA6/COMMD6/COMMD7/CDK5RAP3/NPM1/NOTCH2/HDAC1/SETD6/AKAP8/HDAC2/ANXA4/TP53BP2/HDAC3/APEX1
GO_ENDOSOME_MEMBRANE	go_endosome_membrane	437	-0.279514	-1.28409	0.00413385	0.0366435	0.0290095	5335	tags=39%, list=27%, signal=29%	VAMP7/HLA-DQA1/VPS18/FCGR1B/VPS37A/SNX17/RABEP1/RAP2A/RAB35/GNPNAT1/SNX12/ANXA6/GOSR2/CD8B/ARL8A/CHMP5/AP2A2/RIPK1/TLR7/RAB14/APPL1/RAB11FIP2/CD63/SNX25/TMEM59/LAMP3/VPS35/TMEM9B/TSG101/KIF16B/SLC9A9/SNX13/EPHA4/TRAF6/RPS27A/HLA-DMA/RAB11FIP5/VPS36/B2M/RAC1/SORL1/SNX4/IRAK4/SCAMP2/CD68/RAB27A/GIMAP5/VPS16/ANTXR2/ANXA2/LAPTM4A/COMMD1/AP3D1/LITAF/ACAP2/INPP5F/MYD88/SLC9A6/VPS26A/SYT11/PLEKHF2/RAB5A…
GO_NEGATIVE_REGULATION_OF_DNA_DEPENDENT_DNA_REPLICATION	go_negative_regulation_of_dna_dependent_dna_replication	18	-0.649969	-1.70351	0.0041799	0.0369558	0.0292568	4305	tags=78%, list=22%, signal=61%	ATG7/TIPIN/FBXO5/BLM/SMARCAL1/TIMELESS/MSH3/GMNN/DONSON/TERF1/TERF2/BCL6/SLFN11/ZNF830
GO_RESPONSE_TO_MERCURY_ION	go_response_to_mercury_ion	11	0.790729	1.70401	0.0041803	0.0369558	0.0292568	1171	tags=36%, list=6%, signal=34%	SLC34A1/AQP2/BSG/AQP1
GO_COLLAGEN_FIBRIL_ORGANIZATION	go_collagen_fibril_organization	49	0.58024	1.7299	0.00419111	0.0369902	0.0292839	3269	tags=33%, list=17%, signal=27%	FOXC2/EMILIN1/TNXB/DPT/FOXC1/SFRP2/PXDN/ACAN/CHADL/SERPINF2/COL12A1/COL5A3/ADAMTS2/LOXL4/COL14A1/NF1
GO_SLEEP	go_sleep	34	0.611547	1.70151	0.0041954	0.0369902	0.0292839	1990	tags=32%, list=10%, signal=29%	OXT/HCRT/ADORA1/CACNA1I/CHRNB2/OXTR/GHRHR/DRD2/GHRH/DRD3/MRGPRX2
GO_ORGANIC_ACID_TRANSPORT	go_organic_acid_transport	324	0.379105	1.41648	0.00420477	0.0370074	0.0292976	3625	tags=25%, list=18%, signal=21%	HTR1B/OXT/SLC38A5/SLC17A7/SLC6A8/SLC16A11/SLC36A3/XK/SLC6A5/DRD4/PLA2G5/ADORA1/SLC6A18/AVP/SLCO1B3/SLC1A5/HRH3/ABCG2/SV2A/SLC6A17/SLC16A9/PLA2G12B/SLC26A1/SLCO3A1/FOLR1/CYP4A11/PLA2G2A/SLC7A5/APOE/GIPC1/DRD2/PRAF2/SLC25A45/DRD3/SLC43A1/FOLR2/PLA2G6/SLC36A1/SLC16A8/VAMP2/SLC38A10/SLC26A10/ARG1/SLC11A1/SLC6A9/STARD10/SLC38A7/CYP4F2/STRA6/STARD5/AKT2/ABCC3/IRS2/SLC29A4/SFXN5/SLC17A4/PLA2G3/SLC16A4/S…
GO_REGULATION_OF_PROTEIN_LOCALIZATION_TO_CHROMOSOME_TELOMERIC_REGION	go_regulation_of_protein_localization_to_chromosome_telomeric_region	12	-0.728068	-1.69558	0.00420858	0.0370074	0.0292976	2965	tags=75%, list=15%, signal=64%	CCT3/TERF1/TCP1/DKC1/CCT4/CCT7/CCT6A/CCT2/GNL3
GO_ARACHIDONIC_ACID_EPOXYGENASE_ACTIVITY	go_arachidonic_acid_epoxygenase_activity	15	0.746858	1.72662	0.00422392	0.0370929	0.0293653	2258	tags=40%, list=11%, signal=35%	CYP2B6/CYP2F1/CYP4A11/CYP2A13/CYP2S1/CYP4F2
GO_SOMATIC_DIVERSIFICATION_OF_IMMUNOGLOBULINS	go_somatic_diversification_of_immunoglobulins	56	-0.489517	-1.71648	0.00424563	0.0372268	0.0294713	4938	tags=48%, list=25%, signal=36%	PRKDC/CCR6/PARP3/IL4/RIF1/XRCC4/MSH3/SAMHD1/MCM3AP/PMS2/PAXIP1/TP53BP1/NBN/SWAP70/EXOSC3/IL27RA/MSH6/THOC1/BATF/BCL6/CD28/HSPD1/PTPRC/MSH2/MLH1/TBX21/STAT6
GO_MITOCHONDRIAL_SMALL_RIBOSOMAL_SUBUNIT	go_mitochondrial_small_ribosomal_subunit	28	-0.578155	-1.70151	0.00425046	0.0372268	0.0294713	2478	tags=64%, list=13%, signal=56%	MRPS17/MRPS26/MRPS18A/MRPS21/MRPS24/MRPS33/MRPS5/MRPS28/MRPS18C/DAP3/MRPS22/MRPS31/MRPS27/MRPS7/MRPS18B/MRPS9/MRPS35/MRPS6
GO_SENSORY_SYSTEM_DEVELOPMENT	go_sensory_system_development	365	0.368175	1.38731	0.00429915	0.0375805	0.0297513	3888	tags=27%, list=20%, signal=22%	THY1/FOXC2/RARG/FBN1/FKBP8/SLC17A7/LAMC3/LHX1/ACHE/ARHGEF15/SOX1/TMOD1/WNT6/CRYBA4/SOX8/TH/RARA/MFAP2/SDK2/FOXE3/ATOH7/FOXC1/OPN4/CRYBB3/SERPINF1/CACNA1C/HSF4/DLX2/NPHP1/FZR1/DRD2/MFRP/FSCN2/AQP5/POU4F2/PITX3/VAX2/CRYGA/SLC39A5/CABP4/TBC1D20/PBX1/CRYBA2/FZD5/STRA6/FRS2/IFT172/SMOC1/TWIST1/SHH/BAX/FBN2/MEIS1/SLC4A5/CRYBB2/COL4A1/NINJ1/ADAMTS18/PFDN5/MYO7A/SOX9/LAMB2/IGFN1/RXRA/USH1C/BMP6/WNT9B/SIX…
GO_NEGATIVE_REGULATION_OF_GENE_EXPRESSION_EPIGENETIC	go_negative_regulation_of_gene_expression_epigenetic	56	-0.48905	-1.71484	0.00430339	0.0375805	0.0297513	6732	tags=64%, list=34%, signal=42%	PHF1/ATAD2/PPHLN1/ASF1A/DNMT3B/MTHFR/MSL3/KCNQ1OT1/DPY30/MECP2/SUZ12/MIER1/PPM1D/UBR2/RIF1/SMCHD1/BMI1/AEBP2/RBBP4/HIRA/MORF4L1/EZH1/SIN3A/MTF2/ATAD2B/MORC2/MORF4L2/SIRT1/MPHOSPH8/DNMT3A/HDAC2/HMGB1/CREBZF/RBBP7/EZH2/EED
GO_POSITIVE_REGULATION_OF_PROTEIN_LOCALIZATION_TO_NUCLEUS	go_positive_regulation_of_protein_localization_to_nucleus	75	-0.426571	-1.56768	0.00430794	0.0375805	0.0297513	5906	tags=57%, list=30%, signal=40%	TFRC/PTGS2/PRKCD/BAG3/CCT8/MCRS1/MAPK14/IFNG/MAPK1/JUP/IPO5/RBM22/CCT5/PARK7/TRIM28/CCT3/RAN/PIK3R1/PYHIN1/CDK5RAP3/JAK2/HCLS1/TCP1/NMD3/DKC1/PARP9/PSEN1/LARP7/FYN/PARP1/TRIM8/HSP90AB1/SMAD3/ZC3H12A/CCT4/HDAC3/DTX3L/CCT7/CCT6A/TARDBP/CCT2/TPR/UBR5
GO_AZUROPHIL_GRANULE_MEMBRANE	go_azurophil_granule_membrane	54	-0.469615	-1.63721	0.00431439	0.037587	0.0297565	6412	tags=67%, list=32%, signal=45%	CKAP4/DNAJC13/LPCAT1/PRCP/TMEM179B/DNAJC5/SLCO4C1/RAB3D/NCSTN/CEACAM6/ATP11B/VAMP7/FPR1/ARL8A/CD63/CD68/RAB37/LAMP2/B4GALT1/CMTM6/MAGT1/CEACAM8/GLIPR1/GAA/BST2/PSAP/RAP1B/DDOST/TMEM30A/PSEN1/MANBA/NDUFC2/SURF4/LAMP1/VAMP8/MGST1
GO_RESPONSE_TO_INTERFERON_GAMMA	go_response_to_interferon_gamma	193	-0.333083	-1.40695	0.00433622	0.0377274	0.0298676	6117	tags=42%, list=31%, signal=30%	IFNGR1/IFI30/STXBP4/IRF4/EVL/PIAS1/DAPK1/RAB43/VIM/PRKCD/HLA-DRB4/IFNG/CIITA/NR1H3/HLA-DQA1/FCGR1B/NLRC5/CAMK2G/KIF16B/TRIM21/ACTR2/B2M/GBP4/CDC37/PARP14/MED1/OAS3/STXBP3/CAMK2D/XCL2/CD58/KIF5B/SEC61A1/TXK/STX8/OAS2/IFNGR2/TRIM34/TLR4/HLA-DRB1/TRIM68/JAK2/BST2/TRIM22/HLA-DPA1/XCL1/CD44/ACTG1/AIF1/CCL3L3/IRF9/HLA-DRB5/CALCOCO2/GCH1/PARP9/HLA-DQA2/FASLG/GBP5/SYNCRIP/GBP2/TRIM38/PTPN2/ACTR3/KYNU/TRI…
GO_NEGATIVE_REGULATION_OF_INTERLEUKIN_2_PRODUCTION	go_negative_regulation_of_interleukin_2_production	22	-0.624323	-1.73566	0.00434759	0.0377765	0.0299064	6337	tags=68%, list=32%, signal=46%	VSIG4/ZFP36/HDAC7/IL20RB/TNFAIP3/PRNP/KAT5/XCL1/HAVCR2/GATA3/HOMER3/EZR/PTPRC/GBP1/TBX21
GO_NEUROMUSCULAR_PROCESS	go_neuromuscular_process	96	0.480905	1.58789	0.00440652	0.0382382	0.0302719	3089	tags=27%, list=16%, signal=23%	NEUROG1/GRIN2D/GRIN1/CNTNAP1/FOXS1/DCTN1/GRIN2C/DRD2/GRID2/POU4F2/SHANK1/DLG4/DRD3/RAC3/OPA3/CHRND/SLURP1/STRA6/NLGN2/UCN/NPAS1/IGDCC3/MYO7A/USH1C/PNKD/CSMD1
GO_CALCIUM_ION_TRANSMEMBRANE_TRANSPORTER_ACTIVITY	go_calcium_ion_transmembrane_transporter_activity	127	0.448923	1.53511	0.00448984	0.03891	0.0308038	3600	tags=29%, list=18%, signal=24%	CACNA1E/GRIN2D/GRIN1/HTR1B/TRPM5/CACNB3/MCOLN1/CACNA1B/CACNA1I/CACNG8/CACNA1A/CACNA1H/GRIN2C/CACNG5/CACNA1C/FKBP1B/CACNG4/CALHM1/CACNA1F/CACNG3/MCOLN3/CHRNA7/ORAI2/TRPV5/TMEM37/GRIN3B/ATP2B3/CATSPER2/CATSPER4/CACNG2/PKD1/SLC24A2/CNR1/CACNA2D2/GRIN2A/TRPC6/CACNA1G
GO_MITOCHONDRIAL_CYTOCHROME_C_OXIDASE_ASSEMBLY	go_mitochondrial_cytochrome_c_oxidase_assembly	10	-0.75584	-1.65889	0.00452131	0.0391313	0.030979	4582	tags=90%, list=23%, signal=69%	OXA1L/SCO2/BCS1L/COX17/FASTKD3/COX18/COX19/COX16/SCO1
GO_NUCLEOSOME_BINDING	go_nucleosome_binding	50	-0.489021	-1.66676	0.00455013	0.0393291	0.0311356	3319	tags=52%, list=17%, signal=43%	SMARCA4/SMARCD2/NOC2L/CHD4/RBBP4/SMARCC1/HIRA/EZH1/VRK1/HDAC1/ACTL6A/MTA2/SSRP1/SMARCE1/SAP30L/HNRNPC/HDAC2/HMGN3/ACTR6/HMGN2/SUPT16H/HMGN1/RNF169/RNF4/EED/HMGN4
GO_POSITIVE_REGULATION_OF_PROTEIN_IMPORT	go_positive_regulation_of_protein_import	39	-0.51915	-1.66543	0.00456659	0.0394197	0.0312073	5890	tags=59%, list=30%, signal=41%	PTGS2/PRKCD/BAG3/MAPK14/IFNG/MAPK1/JUP/IPO5/RBM22/TRIM28/RAN/PIK3R1/JAK2/HCLS1/PSEN1/PDCD5/HSP90AB1/SMAD3/ZC3H12A/HDAC3/TARDBP/TPR/UBR5
GO_REGULATION_OF_EXCRETION	go_regulation_of_excretion	23	0.671362	1.72096	0.00459854	0.0396436	0.0313846	2418	tags=35%, list=12%, signal=31%	OXT/ADORA1/AVP/STC1/DRD2/DRD3/NPPB/AGTR1
GO_U5_SNRNP	go_u5_snrnp	16	-0.676981	-1.70294	0.00465077	0.0400415	0.0316996	5555	tags=81%, list=28%, signal=58%	SNRPB/PRPF6/SNRNP200/SNRPE/CD2BP2/DDX23/SNRNP40/TXNL4B/SNRPG/PRPF18/SNRPD2/SNRPD3/SNRPD1
GO_NMDA_SELECTIVE_GLUTAMATE_RECEPTOR_COMPLEX	go_nmda_selective_glutamate_receptor_complex	11	0.786458	1.6948	0.00466396	0.0401027	0.0317481	1590	tags=36%, list=8%, signal=33%	GRIN2D/GRIN1/GRIN2C/SHANK1
GO_ANATOMICAL_STRUCTURE_MATURATION	go_anatomical_structure_maturation	210	0.401235	1.43835	0.00468643	0.0402179	0.0318392	2385	tags=17%, list=12%, signal=15%	SOX18/GRIN1/CDK5R2/EPB42/HBZ/PHOSPHO1/LYL1/ERCC2/CEND1/TRIM58/AXL/SOX8/GHRHR/SPTBN4/ACTL6B/FAM20C/CEBPA/CCL21/CDKN1A/RERE/IGF1/TAL1/CX3CL1/GAL/RAC3/FOXO3/HOXB13/FEV/FZD5/BHLHA15/AGRN/PPP2R1A/SIRT2/CCL19/KCNIP2
GO_XY_BODY	go_xy_body	12	-0.723991	-1.68608	0.00468955	0.0402179	0.0318392	2409	tags=50%, list=12%, signal=44%	BIRC2/SMARCC1/PBX4/UBE2A/DNMT3A/SUMO1
GO_CEREBELLAR_GRANULAR_LAYER_DEVELOPMENT	go_cerebellar_granular_layer_development	13	0.764376	1.72273	0.0047142	0.0403768	0.031965	2100	tags=31%, list=11%, signal=28%	MDK/CEND1/GRID2/FAIM2
GO_INTRINSIC_COMPONENT_OF_EXTERNAL_SIDE_OF_PLASMA_MEMBRANE	go_intrinsic_component_of_external_side_of_plasma_membrane	23	0.668526	1.71369	0.00472199	0.0403911	0.0319763	1822	tags=30%, list=9%, signal=28%	THY1/RTBDN/GPIHBP1/FOLR1/GP1BA/HYAL2/FOLR2
GO_REGULATION_OF_CATION_TRANSMEMBRANE_TRANSPORT	go_regulation_of_cation_transmembrane_transport	310	0.376213	1.40112	0.00475217	0.040577	0.0321236	3261	tags=23%, list=17%, signal=19%	THY1/GRIN1/LIME1/HRC/OPRL1/CAV1/CACNB3/DRD4/CRHR1/NPSR1/PHB2/CNIH2/CACNG8/SNCA/RNF207/CACNG5/KCNH2/KCNG1/SCN3B/TESC/CACNA1C/FKBP1B/MINK1/KCNN2/GJC2/KEL/WNK1/PINK1/NOS1/HAMP/DRD2/CX3CL1/AKAP6/TMEM38A/SHANK1/DLG4/ATP1B2/DRD3/FXYD4/JPH2/SNTA1/SLC43A1/GAL/NEDD4L/CACNG4/ANK2/PLA2G6/VAMP2/CACNG3/SLC6A9/KCNIP2/TWIST1/NLGN2/BAX/MAPK8IP2/HAP1/CYBA/FXYD2/STAC2/DYSF/DMD/ADRA2A/F2RL3/PRKACA/CALM3/NEDD4/SCN5A…
GO_POSITIVE_REGULATION_OF_HEART_CONTRACTION	go_positive_regulation_of_heart_contraction	38	0.583109	1.66649	0.00475603	0.040577	0.0321236	1718	tags=21%, list=9%, signal=19%	ADRA1D/HRC/NKX2-5/RNF207/CHGA/SCN3B/APLN/TPM1
GO_NEGATIVE_REGULATION_OF_ION_TRANSPORT	go_negative_regulation_of_ion_transport	135	0.443701	1.52983	0.00479193	0.0407986	0.032299	2454	tags=21%, list=12%, signal=19%	HTR1B/HCRT/OPRL1/CAV1/CACNB3/DRD4/CRHR1/ADORA1/SNCA/HRH3/KCNH2/STC1/FKBP1B/NOS3/KEL/WNK1/NOS1/HAMP/DRD2/PACSIN3/DRD3/SLC43A1/NEDD4L/INPP5K/SLC6A9/CYP4F2/AKT2/TWIST1/IRS2
GO_TELOMERASE_RNA_LOCALIZATION	go_telomerase_rna_localization	18	-0.64643	-1.69424	0.00479438	0.0407986	0.032299	6026	tags=78%, list=31%, signal=54%	NOP10/CCT8/EXOSC10/CCT5/SHQ1/NHP2/CCT3/PARN/TCP1/DKC1/CCT4/CCT7/CCT6A/CCT2
GO_MESODERMAL_CELL_FATE_COMMITMENT	go_mesodermal_cell_fate_commitment	17	0.73632	1.75985	0.0048044	0.0408312	0.0323247	1375	tags=18%, list=7%, signal=16%	FOXC2/MESP1/SFRP2
GO_IMMUNOLOGICAL_SYNAPSE	go_immunological_synapse	37	-0.536089	-1.69966	0.00481723	0.0408876	0.0323694	5591	tags=70%, list=28%, signal=50%	CD81/CD37/MYH9/LAT/VAV3/PTPRJ/CARD11/BCL10/LCK/DLG1/PRKAR1A/CD53/SNX27/CRTAM/ZAP70/ATP2B1/HAVCR2/PRKCQ/NPTN/PDCD6IP/EZR/CD28/SKAP1/GZMA/RHOH/GZMB
GO_CHOLINERGIC_SYNAPSE	go_cholinergic_synapse	10	0.824599	1.74812	0.00484736	0.0410905	0.03253	689	tags=30%, list=3%, signal=29%	DLGAP3/CHRNB2/CHRM1
GO_REGULATION_OF_T_CELL_MEDIATED_IMMUNITY	go_regulation_of_t_cell_mediated_immunity	71	-0.429717	-1.58004	0.00486683	0.0412025	0.0326187	5973	tags=52%, list=30%, signal=36%	DUSP22/CD1A/AGER/IL20RB/LILRB1/CD81/RIPK3/IL7R/PRKCZ/TRAF6/ZBTB1/B2M/FBXO38/PPP3CB/IL1B/RSAD2/MALT1/IL18R1/NLRP3/P2RX7/FADD/IL18/SMAD7/MAP3K7/XCL1/FCGR2B/GATA3/MR1/CD1C/HMGB1/HSPD1/PTPRC/CD1D/IL23A/TBX21/CLC/CCR2
GO_POSITIVE_REGULATION_OF_CALCIUM_ION_DEPENDENT_EXOCYTOSIS	go_positive_regulation_of_calcium_ion_dependent_exocytosis	18	0.698953	1.69379	0.00487641	0.0412307	0.032641	4073	tags=44%, list=21%, signal=35%	CDK5R2/CACNA1I/CACNA1H/HYAL3/CACNA1G/SYT9/CDK5/ZP3
GO_POSITIVE_REGULATION_OF_CELLULAR_AMIDE_METABOLIC_PROCESS	go_positive_regulation_of_cellular_amide_metabolic_process	140	-0.35541	-1.44629	0.00491089	0.0414201	0.032791	4724	tags=43%, list=24%, signal=33%	MIF4GD/IMPACT/EIF2S3/EPHA4/POLR2G/PABPC1/DDX3X/TRUB2/DHX29/POLR2D/CDC123/EIF3D/UHMK1/CDK4/RPS6KB1/EIF2B5/YTHDF2/FASTKD3/UPF3B/RPS4X/HABP4/PLXNB2/METTL5/NCK1/NPM1/FXR1/CDK5RAP1/EIF4A3/C1QBP/NGRN/DHX36/ELAVL1/CIRBP/FMR1/PAIP1/HNRNPL/EIF2AK4/EIF3E/YTHDF3/RPL5/SERP1/NSMAF/RPUSD4/RPS27L/CD28/HNRNPD/KHDRBS1/MRPS27/SOX4/METTL3/YTHDF1/CNBP/ABCG1/UPF3A/USP16/PICALM/DHX9/RBM3/PASK/RPL26
GO_REGULATION_OF_SYNAPSE_STRUCTURE_OR_ACTIVITY	go_regulation_of_synapse_structure_or_activity	214	0.401734	1.44609	0.00491138	0.0414201	0.032791	1482	tags=12%, list=8%, signal=11%	GRIN1/TIAM1/GPC4/OXT/SLC17A7/EIF4G1/GHSR/ARHGEF15/CDC20/SPARC/CHRNB2/OXTR/RAPSN/IGSF9/SNCA/DCTN1/MUSK/SIPA1L1/EFNA1/APOE/NFATC4/DRD2/LRFN1/KIF1A/GRID2
GO_MRNA_3_UTR_BINDING	go_mrna_3_utr_binding	85	-0.422645	-1.60028	0.0049288	0.0415139	0.0328653	2465	tags=38%, list=12%, signal=33%	DAZAP1/CRYZ/ILF3/FXR1/PARN/PUM1/DHX36/ELAVL1/CIRBP/FMR1/SERBP1/HNRNPL/TIA1/EXOSC9/HNRNPU/RSL1D1/ANGEL2/HNRNPC/RPL5/NUDT21/DND1/ZC3H12A/HNRNPD/RPS7/TARDBP/FUS/EXOSC8/HNRNPA2B1/RNF20/PABPC4/HNRNPR/DDX5
GO_WATER_HOMEOSTASIS	go_water_homeostasis	75	0.496976	1.58512	0.00493627	0.0415239	0.0328731	2825	tags=28%, list=14%, signal=24%	ACER1/ALOXE3/KRT1/AQP2/LSR/AVP/GHRHR/ALOX12/AQP1/CYP4A11/PRKAR2B/HYAL2/NEDD4L/INPP5K/SCNN1B/ALOX12B/CYP4F2/CLDN4/SCT/SCTR/SFN
GO_PATTERN_RECOGNITION_RECEPTOR_SIGNALING_PATHWAY	go_pattern_recognition_receptor_signaling_pathway	173	-0.339353	-1.39972	0.00494975	0.0415842	0.0329209	6139	tags=48%, list=31%, signal=33%	TBK1/TIFA/IRF4/IKBKE/ITCH/ANKRD17/LRRC14/PIK3R4/MAPKAPK3/TLR10/UBE2D2/NFKBIA/NR1H3/CTSK/RIPK1/LILRA2/TLR7/APPL1/RAB11FIP2/TNIP2/TNFAIP3/BIRC2/TRAF6/RPS27A/IRAK4/DDX3X/RPS6KA3/BCL10/PJA2/RSAD2/MYD88/FCN1/PUM2/LSM14A/FADD/UBE2D1/FCRL3/ALPK1/SARM1/PIK3C3/TLR4/CD300LF/PDPK1/MAP3K7/NOD1/TICAM2/TRAF3/SLC46A2/APPL2/F2RL1/RTN4/TLR8/GRAMD4/HAVCR2/C1QBP/PUM1/MAP3K1/GFI1/TANK/CD300A/BIRC3/BTK/RNF125/CD36/CL…
GO_GABA_RECEPTOR_COMPLEX	go_gaba_receptor_complex	20	0.713078	1.7643	0.00496968	0.0416985	0.0330114	3068	tags=30%, list=16%, signal=25%	GABRP/GABRB2/GABRA3/GABRR3/GABRG2/GABRA1
GO_I_KAPPAB_KINASE_NF_KAPPAB_SIGNALING	go_i_kappab_kinase_nf_kappab_signaling	255	-0.311768	-1.37979	0.00500346	0.0419167	0.0331841	6139	tags=46%, list=31%, signal=32%	TBK1/TIFA/REL/CXXC5/RHOC/IKBKE/ANKRD17/ZDHHC17/TFRC/BCL3/RHOA/LGALS1/TNFRSF1A/ZDHHC13/TMEM101/CCDC22/ASH1L/NFKBIA/TMEM106A/TRIM59/RORA/RIPK1/RIPK3/TLR7/TFG/TNIP2/MIER1/TNFAIP3/TMEM9B/TRIM21/S100A13/BIRC2/TRAF6/RPS27A/ZMYND11/IRAK4/NKIRAS1/IL1B/CARD11/BCL10/LITAF/TRIM52/MYD88/MALT1/UNC5CL/TRADD/AKAP13/MTDH/CAPN3/ZNF675/FADD/PPM1B/LTBR/ALPK1/FAIM/TRIM34/TLR4/CD74/CTNNB1/PDPK1/MAP3K7/HLA-DRB1/DDX1/N…
GO_ENDOPEPTIDASE_REGULATOR_ACTIVITY	go_endopeptidase_regulator_activity	172	0.420663	1.47959	0.0050084	0.0419167	0.0331841	3109	tags=24%, list=16%, signal=20%	SMR3A/PCSK1N/SPINK7/C4B/CST2/CD27/PSMF1/AVP/SNCA/WFDC10B/SERPINA6/A2ML1/WFDC3/UBE2O/SERPINF1/FETUB/AHSG/SFRP2/MT3/PI3/WFDC9/DPEP1/FURIN/TIMP1/PRDX5/SERPINB2/COL6A3/SERPINF2/SLPI/ADRM1/SERPINE1/COL7A1/TFPI/WFIKKN1/BIRC7/HRG/GAS6/ITIH5/PROS1/VIL1/WFDC12
GO_NEURON_PROJECTION_GUIDANCE	go_neuron_projection_guidance	269	0.388303	1.43219	0.00503415	0.041998	0.0332485	3248	tags=22%, list=16%, signal=19%	ARTN/OR10A4/DAB1/NTN3/GFRA4/LHX1/SEMA6B/GFRA3/BSG/IGSF9/PLXNA3/SEMA4B/SPTBN4/ROBO3/GRB7/LGR6/SRC/LMX1A/SEMA6C/EFNA1/GAB2/SPTBN2/EFNB3/LAMA3/PSPN/MAPK3/TUBB3/GDNF/FOXD1/SPTB/POU4F2/UNC5A/RAP1GAP/SPTA1/UNC5C/NOTCH3/EFNA2/LAMA5/DOK5/SLIT3/FRS2/VLDLR/SEMA4A/NCAM1/SHH/ARX/IRS2/SMO/SEMA3B/GFRA2/GPC1/LAMB2/SEMA7A/EFNA3/LRTM1/SLIT1/NTRK1/CNTN2/SEMA4G/EPHA10
GO_POSITIVE_REGULATION_OF_LYMPHOCYTE_MEDIATED_IMMUNITY	go_positive_regulation_of_lymphocyte_mediated_immunity	94	-0.401017	-1.53354	0.00503441	0.041998	0.0332485	4617	tags=44%, list=23%, signal=34%	PRKCZ/TRAF6/ZBTB1/B2M/IL4/RIF1/FBXO38/IL1B/RSAD2/MALT1/IL18R1/NLRP3/P2RX7/RASGRP1/AP1G1/FADD/IL18/PAXIP1/TP53BP1/SH2D1B/MAP3K7/CRTAM/XCL1/GATA3/SH2D1A/BTK/MR1/EXOSC3/CD1C/CD160/CD28/HSPD1/KLRK1/PTPRC/MSH2/CD1D/LAMP1/MLH1/IL23A/TBX21/STAT6
GO_TELOMERE_MAINTENANCE_VIA_SEMI_CONSERVATIVE_REPLICATION	go_telomere_maintenance_via_semi_conservative_replication	27	-0.570218	-1.66036	0.00503721	0.041998	0.0332485	5669	tags=70%, list=29%, signal=50%	RFC1/POLA2/POLD1/FEN1/PRIM2/POLD3/RFC2/POLA1/RPA1/RFC5/RPA3/TERF1/POLE4/RFC4/PCNA/POLE3/TERF2/RPA2/UPF1
GO_GABAERGIC_NEURON_DIFFERENTIATION	go_gabaergic_neuron_differentiation	13	0.760499	1.714	0.00505334	0.0420793	0.0333128	3204	tags=54%, list=16%, signal=45%	DLX2/DRD2/RAC3/ARX/GATA2/DLX1/CNTN2
GO_ORGANIC_ANION_TRANSPORT	go_organic_anion_transport	475	0.352712	1.34449	0.00508249	0.0422686	0.0334627	3031	tags=20%, list=15%, signal=17%	SLC22A10/CA1/HTR1B/OXT/SLC38A5/SLC17A7/SLC6A8/SLC16A11/SLC36A3/XK/SLC4A1/RTBDN/SLC6A5/DRD4/PLA2G5/ADORA1/G6PC3/SLC6A18/GLTPD2/AVP/SLCO1B3/PLSCR3/SLC1A5/HRH3/ABCG2/SV2A/SLC6A17/SLC16A9/HBA2/CA14/SLC22A12/PLA2G12B/SLC26A1/AQP1/SLCO3A1/FOLR1/CYP4A11/PLA2G2A/SLC7A5/APOE/GIPC1/HBB/DRD2/PLTP/PRAF2/HBA1/PCTP/SLC25A45/DRD3/SLC43A1/FOLR2/CALHM1/PLA2G6/SLC36A1/TMEM30B/SLC16A8/VAMP2/SLC38A10/SLC26A10/ARG1/S…
GO_MICROBODY_MEMBRANE	go_microbody_membrane	56	-0.482505	-1.69189	0.00511208	0.0424611	0.0336151	4785	tags=52%, list=24%, signal=39%	ACSL1/PEX13/FAR2/PEX3/MPV17/ACSL4/PEX6/PEX7/ACSL3/SLC25A17/HMGCR/CAT/ALDH3A2/ATAD1/PEX26/RAB8B/DHRS4/FAR1/PEX12/TTC1/PEX14/PEX1/PEX11B/IMPDH2/PEX19/HSD17B4/MGST1/GNPAT/ABCD4
GO_INTERFERON_BETA_PRODUCTION	go_interferon_beta_production	46	-0.497343	-1.66058	0.00512439	0.0425099	0.0336537	6733	tags=80%, list=34%, signal=53%	IRF5/SIRPA/TLR3/TLR9/IRF7/TLR2/RIPK2/IRF3/DDX58/POLR3C/RNF135/NLRX1/TBK1/TRAIP/REL/POLR3D/LILRB1/RNF216/TLR7/POLR3B/DDX3X/PPM1B/TRIM56/PTPN11/TLR4/POLR3F/TRAF3/RELB/TRAF3IP1/TLR8/YY1/ZBTB20/IFIH1/TRIM38/DHX58/HMGB2/DHX9
GO_GLUCOCORTICOID_METABOLIC_PROCESS	go_glucocorticoid_metabolic_process	26	0.653912	1.71445	0.00514716	0.0425933	0.0337198	3061	tags=42%, list=15%, signal=36%	CYP11B1/CYP21A2/CACNA1H/SERPINA6/WNT4/HSD3B2/H6PD/GAL/DGKQ/CYP11A1/HSD11B2
GO_REGULATION_OF_ADAPTIVE_IMMUNE_RESPONSE	go_regulation_of_adaptive_immune_response	158	-0.345162	-1.42281	0.00514736	0.0425933	0.0337198	4812	tags=39%, list=24%, signal=30%	PLA2G4A/TNFAIP3/DUSP10/PRKCZ/PARP3/TRAF6/ZBTB1/B2M/IL4/RIF1/NFKBIZ/FBXO38/PPP3CB/RC3H1/IL1B/RSAD2/MALT1/IL18R1/NLRP3/P2RX7/FADD/IL18/PAXIP1/SMAD7/TP53BP1/MAP3K7/ADA/CD48/XCL1/SAMSN1/FCGR2B/HAVCR2/IL4R/GATA3/BTK/PRKCQ/MR1/EXOSC3/EIF2AK4/IL27RA/CD1C/SIRT1/THOC1/MEF2C/TNFRSF14/ANXA1/CD160/BCL6/HMGB1/CD28/ZC3H12A/SKAP1/HSPD1/PTPRC/MSH2/CD1D/MLH1/IL23A/TBX21/CLC/CCR2/STAT6
GO_EARLY_ENDOSOME	go_early_endosome	327	-0.297769	-1.3427	0.00518382	0.0427876	0.0338736	5471	tags=38%, list=28%, signal=28%	ATP11B/PSEN2/GRIPAP1/MAPK1/VPS18/FCGR1B/SNX17/RABEP1/NUMB/SNX12/CD8B/LDLRAP1/CCDC93/RAB14/APPL1/PRDX3/ARRDC3/LAMP3/VPS35/PTP4A1/TMEM9B/TSG101/KIF16B/MYO5A/SNX13/CYTIP/EPHA4/RAB11FIP5/TGFBRAP1/B2M/SORL1/SNX4/VPS16/ANXA2/COMMD1/PLEKHJ1/LITAF/INPP5F/SLC9A6/MGRN1/VPS26A/PLEKHF2/RAB5A/FIG4/STX8/F8A1/RPS6KC1/STX6/EPS15/EHD4/STEAP4/MTMR4/SNX5/ANKRD27/EEA1/TLR4/DIAPH2/UVRAG/WDFY2/CMTM6/USP8/VPS29/RAB4A/N…
GO_LYMPHOCYTE_DIFFERENTIATION	go_lymphocyte_differentiation	343	-0.288289	-1.30978	0.00518382	0.0427876	0.0338736	4665	tags=38%, list=24%, signal=29%	DUSP10/CCR6/PRKCZ/SYK/FOXP1/ZBTB1/B2M/CAMK4/IL4/AP3B1/NFKBIZ/DOCK2/SART1/PLCG2/CHD7/PPP3CB/RC3H1/PTPRJ/IL1B/CARD11/AP3D1/RSAD2/GON4L/BCL11B/LCK/MALT1/IL18R1/NLRP3/PATZ1/NCKAP1L/MAFB/RASGRP1/LY9/CD3D/ATP11C/PCID2/FADD/ZFP36L2/IL18/FCRL3/ID2/CD86/HHEX/SMAD7/CD2/IL15/CD74/CTNNB1/XRCC6/PIK3R1/ADA/EOMES/KLF6/ADAM8/RELB/CRTAM/CDK6/ZAP70/SLC46A2/ITGA4/NOTCH2/RUNX3/FCGR2B/GPR18/PSAP/PREX1/IL4R/TPD52/SATB…
GO_URATE_METABOLIC_PROCESS	go_urate_metabolic_process	10	0.822033	1.74268	0.00519609	0.0428353	0.0339113	1084	tags=30%, list=5%, signal=28%	ABCG2/SLC16A9/SLC22A12
GO_INTRINSIC_COMPONENT_OF_POSTSYNAPTIC_DENSITY_MEMBRANE	go_intrinsic_component_of_postsynaptic_density_membrane	48	0.568232	1.67586	0.0052229	0.0429661	0.0340149	3727	tags=35%, list=19%, signal=29%	GRIN1/CNIH2/CHRM1/EFNB3/LRFN1/GRID2/GRIK5/DRD3/OPRD1/CACNG4/CACNG3/ADRA2C/CLSTN2/PTPRO/CACNG2/GRIN2A/NETO1
GO_P_BODY	go_p_body	73	-0.429453	-1.58033	0.00522499	0.0429661	0.0340149	6403	tags=58%, list=32%, signal=39%	CNOT2/LSM2/DCP1B/RC3H2/ZFP36/PSMC3/PATL1/CAPRIN1/SYNE1/XRN1/TRIM21/DCP1A/POLR2G/POLR2D/RC3H1/APOBEC3H/LSM4/LSM14A/EIF4E/YTHDF2/PSMA6/DCPS/LSM3/PAN2/TNRC6B/PUM1/PSMA2/LSM6/C9orf72/TOP1/PAN3/EIF4ENIF1/PSMA4/PSMC2/BTBD1/ZC3H12A/APOBEC3G/CNOT8/APOBEC3A/PNRC2/CNOT7/UPF1
GO_ACTIN_FILAMENT_BASED_MOVEMENT	go_actin_filament_based_movement	143	0.438048	1.522	0.00526272	0.0432225	0.0342179	1838	tags=15%, list=9%, signal=13%	HCN4/MYH14/CAV1/TMOD1/MYL4/MYBPC2/ADORA1/RNF207/KCNH2/WASF2/SCN3B/STC1/CACNA1C/KCNN2/ACTC1/TNNI1/TPM1/KCND3/SNTA1/NEDD4L/ANK2
GO_RESPONSE_TO_TOXIC_SUBSTANCE	go_response_to_toxic_substance	223	0.40469	1.46139	0.00531052	0.0435608	0.0344857	2681	tags=26%, list=14%, signal=23%	HBZ/MT1E/HBQ1/HBM/HBG1/GPX2/CYP2F1/TH/HBD/PRDX2/PRDX6/FIS1/AQP10/ABCG2/HBE1/HBA2/MT1B/CDKN1A/UBA52/FECH/NOS3/GPX5/LPO/GJC2/PINK1/APOE/HBB/MT3/GPX1/MAPK3/DRD2/MT1G/HBA1/PXDN/CYGB/OPRD1/ADAMTS13/IYD/MT1H/LCN2/PIM1/CCL5/MT1A/PRDX5/ARG1/MT1X/PON3/SLC22A18/SRXN1/PTGS1/CCS/BAX/APOA4/GSTZ1/DUOX2/GSTO2/GPX4/SDC1
GO_RESPONSE_TO_IONIZING_RADIATION	go_response_to_ionizing_radiation	124	-0.365451	-1.46334	0.00535837	0.0438987	0.0347532	7264	tags=60%, list=37%, signal=38%	RAD51AP1/TLK2/WRN/RAD54L/EGR1/BCL2/RAD9A/DCUN1D3/RFWD3/ZMPSTE24/BRCA1/NHEJ1/EEF1D/NET1/FIGNL1/CASP3/RNF8/AEN/HUS1/DNMT3B/HRAS/RAD51/FANCD2/XRRA1/INTS3/MAPK14/LZIC/EYA3/THBD/INTS7/PRKDC/NUCKS1/IFI16/UIMC1/ERCC6/BLM/HSF1/XRCC4/GTF2H5/GRB2/KAT5/TMEM109/FBXO4/USP28/PAXIP1/TP53BP1/MYC/XRCC6/BRCC3/CLOCK/CLK2/TRIM13/NIPBL/TANK/RRM1/NAMPT/CYP2R1/GATA3/ATM/DCLRE1C/ATR/TSPYL5/INO80/SIRT1/TOPBP1/PARP1/ANXA1…
GO_CALCIUM_ION_TRANSMEMBRANE_TRANSPORT	go_calcium_ion_transmembrane_transport	280	0.377756	1.39968	0.00545585	0.0446418	0.0353415	3546	tags=26%, list=18%, signal=21%	CACNA1E/THY1/GRIN2D/GRIN1/TRPM5/LIME1/HRC/OPRL1/CACNB3/DRD4/CRHR1/NPSR1/MCOLN1/CACNA1B/CACNA1I/PHB2/XCR1/CACNG8/SNCA/CACNA1A/CACNA1H/GRIN2C/CACNG5/CCL21/CACNA1C/FKBP1B/GJC2/NOS1/DRD2/CX3CL1/AKAP6/TMEM38A/DRD3/JPH2/CACNG4/CALHM1/ANK2/PLA2G6/CACNA1F/CACNG3/MCOLN3/BHLHA15/CCL19/BAX/CHRNA7/ORAI2/TRPV5/TMEM37/STOML2/HAP1/CYBA/GRIN3B/GAS6/STAC2/DYSF/DMD/ADRA2A/ATP2B3/F2RL3/PRKACA/CALM3/CATSPER2/CASQ1/E…
GO_PEPTIDE_CROSS_LINKING	go_peptide_cross_linking	31	0.617981	1.68256	0.00547244	0.0447221	0.0354051	2524	tags=32%, list=13%, signal=28%	EVPL/EPB42/SPRR2E/KRT1/SPRR1A/TGM2/PI3/SPRR1B/F13A1/TGM7
GO_HORMONE_METABOLIC_PROCESS	go_hormone_metabolic_process	202	0.405323	1.44927	0.00551213	0.0449907	0.0356177	3298	tags=25%, list=17%, signal=21%	LHB/FFAR3/PCSK1N/CYP2W1/CYP11B1/CRABP1/FOXE1/GHRHR/CYP21A2/DUOXA2/CACNA1H/PNPLA2/HSD17B14/LRAT/NR5A1/CYP3A5/TSHB/WNT4/CHST8/HSD3B2/AANAT/CYP26A1/H6PD/CTSB/GAL/IYD/TSPO/CYP2D6/DIO2/HPN/FURIN/HSD17B1/DGKQ/CYP2S1/ADH1C/SHH/CRYM/PRLHR/CYP11A1/DUOX2/PCSK6/DHRS11/BMP6/LIPE/ACE/SLC5A5/CYP1A1/RDH16/PCSK2/TG
GO_PHOTORECEPTOR_DISC_MEMBRANE	go_photoreceptor_disc_membrane	22	0.669371	1.69942	0.00552717	0.04501	0.035633	3321	tags=32%, list=17%, signal=26%	OPN1LW/PCDHB13/OPN4/OPN1SW/GUCA1A/OPN1MW/GRK1
GO_CELLULAR_ANION_HOMEOSTASIS	go_cellular_anion_homeostasis	13	0.757808	1.70793	0.00552814	0.04501	0.035633	603	tags=23%, list=3%, signal=22%	SLC34A3/SLC34A1/CKB
GO_STRIATED_MUSCLE_CONTRACTION	go_striated_muscle_contraction	164	0.428977	1.5002	0.00555706	0.0451896	0.0357752	3261	tags=24%, list=17%, signal=21%	HCN4/HRC/NKX2-5/MYH14/CAV1/MYL4/ALDOA/ADORA1/MAP2K3/RNF207/CHGA/KCNH2/SCN3B/STC1/CACNA1C/FKBP1B/KCNN2/NOS1/ACTC1/TNNI1/TMEM38A/TPM1/KCND3/SNTA1/NEDD4L/ANK2/CHRND/UCN/EEF2/TNNC2/TNNI3/VEGFB/STAC2/DMD/PRKACA/CALM3/SCN5A/MYLK2/CASQ1/EHD3
GO_PURINE_NUCLEOBASE_BIOSYNTHETIC_PROCESS	go_purine_nucleobase_biosynthetic_process	10	-0.747641	-1.6409	0.00562212	0.0456624	0.0361495	3381	tags=60%, list=17%, signal=50%	PAICS/SHMT2/HPRT1/ADA/GART/GMPS
GO_ENDOPLASMIC_RETICULUM_QUALITY_CONTROL_COMPARTMENT	go_endoplasmic_reticulum_quality_control_compartment	19	-0.624772	-1.66398	0.00563391	0.0457019	0.0361807	2628	tags=47%, list=13%, signal=41%	OS9/DERL2/TRIM13/EDEM2/EDEM3/CANX/RNF139/RNF103/EDEM1
GO_RESPONSE_TO_ZINC_ION	go_response_to_zinc_ion	51	0.557471	1.67067	0.00566248	0.0458772	0.0363195	2818	tags=39%, list=14%, signal=34%	MT1E/TH/KRT14/MT1B/HAAO/D2HGDH/MT3/HAMP/MT1G/AANAT/MT1H/TSPO/KCNK3/MT1A/ARG1/MT1X/ATP13A2/SLC30A2/CA2/SLC30A3
GO_AMINE_METABOLIC_PROCESS	go_amine_metabolic_process	133	-0.353187	-1.43852	0.00569057	0.0460483	0.036455	3315	tags=30%, list=17%, signal=25%	PSMA6/PSMA7/PSMB6/PSMB3/HPRT1/NAAA/AMD1/PSMB4/PSMD12/PSMD5/HNMT/PSMD1/PSMB2/PSMA1/PSMD13/PSMA2/SLC7A7/PSMD11/PSMB1/PSMD10/PSMA4/PSMD14/ITGB2/KYNU/PSMC6/PSME2/PSMC2/SULT1A2/AOC3/SAT1/SMS/PSMD3/PSMA3/SAT2/ITGAM/PSMA5/IDO1/PSMD6/PSMC5/HDC
GO_REGULATION_OF_HORMONE_LEVELS	go_regulation_of_hormone_levels	480	0.349838	1.33356	0.00574131	0.0464019	0.0367349	3069	tags=21%, list=16%, signal=18%	CACNA1E/LHB/GPR119/FFAR3/PCSK1N/MAFA/TIAM1/GIPR/CYP2W1/GHSR/TACR2/CYP11B1/CRHR1/ADORA1/VGF/CRABP1/SOX8/FOXE1/GHRHR/HNF1A/CYP21A2/DUOXA2/CACNA1A/CACNA1H/CHGA/CACNA1C/PNPLA2/FKBP1B/HSD17B14/LRAT/NR5A1/CYP3A5/SLC7A5/PFKL/APLN/TSHB/DRD2/FOXD1/TFR2/WNT4/LTBP4/UCN3/PCLO/GHRH/CHST8/RAPGEF3/FOXA2/G6PC2/HSD3B2/AANAT/CYP26A1/H6PD/CTSB/GAL/IYD/IL6/TSPO/PLA2G6/CYP2D6/DIO2/HPN/FURIN/HSD17B1/CCL5/DGKQ/CYP2S1/A…
GO_BRUSH_BORDER	go_brush_border	99	0.469325	1.55519	0.00577702	0.0466333	0.0369181	1670	tags=16%, list=8%, signal=15%	SLC34A3/AMN/DAB1/SLC34A1/MYH14/NPC1L1/ITLN1/SLC6A18/ABCG2/SOAT2/SLC22A12/AQP1/FOLR1/GIPC1/GNA12/ESPN
GO_FLUID_TRANSPORT	go_fluid_transport	28	0.625203	1.66513	0.00582066	0.0468981	0.0371277	2076	tags=36%, list=11%, signal=32%	AQP2/AVP/AQP10/AQP1/AQP5/AQP7/HYAL2/AQP8/SLC14A1/INPP5K
GO_MUSCLE_FIBER_DEVELOPMENT	go_muscle_fiber_development	54	0.537883	1.61113	0.00582404	0.0468981	0.0371277	3533	tags=28%, list=18%, signal=23%	MYOG/MYOD1/XK/P2RX2/KEL/GPX1/CAV2/SHOX2/WFIKKN1/SMO/DYSF/DMD/VEGFA/NEBL/CACNA2D2
GO_MITOCHONDRIAL_TRANSMEMBRANE_TRANSPORT	go_mitochondrial_transmembrane_transport	66	-0.443036	-1.58818	0.00584332	0.046996	0.0372052	5846	tags=50%, list=30%, signal=35%	PRKAB2/LETM1/SFXN2/OPA1/PSEN2/GRPEL1/SFXN3/PNPT1/CPT1B/SLC25A13/SLC25A29/SLC25A36/DNAJC15/TIMM23/SLC25A12/GRPEL2/SLC39A8/AFG3L2/SLC25A32/MRS2/PRKAG2/CHCHD4/TOMM40L/SLC25A33/TOMM20/SLC25A22/HSPD1/MID1IP1/MRPL18/TOMM7/TIMM17A/AIFM1/SLC25A20
GO_NEGATIVE_REGULATION_OF_BLOOD_PRESSURE	go_negative_regulation_of_blood_pressure	44	0.561856	1.64528	0.00588544	0.0472771	0.0374277	1755	tags=27%, list=9%, signal=25%	FFAR3/OXT/ADRB3/OPRL1/ADORA1/NOS3/APLN/NOS1/DRD2/GPR37L1/DRD3/NPPB
GO_RNA_POLYMERASE_II_PREINITIATION_COMPLEX_ASSEMBLY	go_rna_polymerase_ii_preinitiation_complex_assembly	24	-0.604851	-1.7102	0.00592749	0.0475569	0.0376493	4733	tags=58%, list=24%, signal=44%	GTF2B/TAF12/CAND1/BRF2/TAF1/TBP/GTF2A2/DR1/PSMC6/PSMC2/HMGB1/TAF7/TAF11/PSMC5
GO_SYMPORTER_ACTIVITY	go_symporter_activity	135	0.440724	1.51957	0.00595298	0.0477034	0.0377653	3058	tags=20%, list=15%, signal=17%	SLC34A3/SLC17A7/SLC34A1/SLC6A8/SLC16A11/SLC36A3/SLC5A2/SLC6A5/SLC6A18/SLC1A5/SLC6A17/SLC16A9/SLC12A3/SLC36A1/SLC16A8/SLC6A9/SLC22A18/SLC22A1/SLC4A5/SLC17A4/SLC4A8/SLC16A4/SLC13A2/SLC32A1/SLC6A4/SLC22A4/SLC5A5
GO_ENDOPLASMIC_RETICULUM_MANNOSE_TRIMMING	go_endoplasmic_reticulum_mannose_trimming	13	-0.703157	-1.67356	0.00596949	0.0477777	0.0378241	2628	tags=54%, list=13%, signal=47%	OS9/DERL2/TRIM13/EDEM2/RNF139/RNF103/EDEM1
GO_CARDIAC_CELL_FATE_COMMITMENT	go_cardiac_cell_fate_commitment	11	0.777809	1.67616	0.00604585	0.0483302	0.0382615	1030	tags=27%, list=5%, signal=26%	NKX2-5/SOX17/MESP1
GO_DIVALENT_INORGANIC_ANION_HOMEOSTASIS	go_divalent_inorganic_anion_homeostasis	12	0.785127	1.72426	0.00606965	0.0484617	0.0383656	238	tags=17%, list=1%, signal=16%	SLC34A3/SLC34A1
GO_NEGATIVE_REGULATION_OF_UBIQUITIN_DEPENDENT_PROTEIN_CATABOLIC_PROCESS	go_negative_regulation_of_ubiquitin_dependent_protein_catabolic_process	44	-0.504625	-1.66183	0.00608126	0.0484677	0.0383704	5055	tags=59%, list=26%, signal=44%	BAG5/SENP1/STYX/PARK7/CAMLG/UCHL5/RPL23/USP7/HIPK2/CSNK2A2/DDRGK1/USP14/SMARCC1/TAF1/MTM1/PDCL3/CLEC16A/RPL11/TRIM39/PSEN1/SDCBP/TAF9/RPL5/HSP90AB1/RPS7/OGT
GO_SERINE_HYDROLASE_ACTIVITY	go_serine_hydrolase_activity	158	0.426005	1.48506	0.0060851	0.0484677	0.0383704	3328	tags=23%, list=17%, signal=20%	RHBDL1/TPSG1/CTRB2/KLKB1/KLK14/C1S/HGFAC/ACHE/F12/KLK9/KLK3/TMPRSS9/PRSS2/PRSS3/TMPRSS2/PRSS33/CTRC/PLA2G6/PRSS8/HPN/FURIN/MASP2/ACR/KLK2/MMP1/PCSK6/PRSS1/AZU1/PRSS21/TMPRSS4/MST1/LIPE/ACE/KLK15/PRTN3/PCSK2/TMPRSS6
GO_RNA_CAP_BINDING	go_rna_cap_binding	15	-0.679125	-1.67645	0.00615894	0.0489279	0.0387347	3847	tags=93%, list=19%, signal=75%	LARP1/EIF4E2/EIF4G3/EIF3D/EIF4E/DCPS/EIF4E3/GEMIN5/SNUPN/IFIT5/NCBP1/EIF4A1/NCBP2/CYFIP1
GO_SEQUENCE_SPECIFIC_SINGLE_STRANDED_DNA_BINDING	go_sequence_specific_single_stranded_dna_binding	11	-0.733177	-1.66023	0.00615929	0.0489279	0.0387347	4189	tags=82%, list=21%, signal=64%	HSF1/RAD50/RPA1/TERF1/POT1/TERF2/RPA2/HNRNPA2B1/HNRNPA1
GO_POSITIVE_REGULATION_OF_PATHWAY_RESTRICTED_SMAD_PROTEIN_PHOSPHORYLATION	go_positive_regulation_of_pathway_restricted_smad_protein_phosphorylation	47	0.551728	1.62373	0.00616535	0.0489279	0.0387347	3430	tags=26%, list=17%, signal=21%	GDF5/INHBC/GDF15/ACVR1B/BMP8B/INHBE/GDF1/DAB2/GDF6/BMP6/LEFTY1/INHBB
GO_TRNA_TRANSPORT	go_trna_transport	33	-0.538464	-1.64491	0.00617256	0.0489279	0.0387347	4569	tags=70%, list=23%, signal=54%	NUP210/XPOT/NUP153/RAE1/SSB/SEC13/NUP85/RAN/NUP43/NUP205/NUP35/SEH1L/NUP160/NUP133/NUP93/NUP54/NUP88/NUP50/TOMM20/RANBP2/NUP107/TPR/NUP62
GO_OXIDOREDUCTASE_ACTIVITY_ACTING_ON_THE_ALDEHYDE_OR_OXO_GROUP_OF_DONORS_NAD_OR_NADP_AS_ACCEPTOR	go_oxidoreductase_activity_acting_on_the_aldehyde_or_oxo_group_of_donors_nad_or_nadp_as_acceptor	35	-0.536579	-1.67488	0.00620734	0.0490904	0.0388633	2642	tags=31%, list=13%, signal=27%	ALDH3A2/AKR1C3/PDHX/FAR1/DLD/ADH5/ALDH18A1/AKR1B1/PDHA1/ALDH1A1/ALDH2
GO_NEGATIVE_REGULATION_OF_TYPE_I_INTERFERON_PRODUCTION	go_negative_regulation_of_type_i_interferon_production	40	-0.510341	-1.65787	0.00620794	0.0490904	0.0388633	6816	tags=65%, list=35%, signal=43%	NPLOC4/IRF3/DDX58/RNF135/NLRX1/TBK1/TRAIP/REL/IKBKE/ITCH/LILRB1/RNF216/NLRC5/ISG15/HERC5/TNFAIP3/PPM1B/RELB/TRAF3IP1/HAVCR2/YY1/RNF125/IFIH1/DHX58/NMI/CYLD
GO_POSITIVE_REGULATION_OF_IMMUNOGLOBULIN_PRODUCTION	go_positive_regulation_of_immunoglobulin_production	37	-0.531419	-1.68485	0.00629601	0.0497272	0.0393675	3193	tags=41%, list=16%, signal=34%	IL4/RIF1/PAXIP1/TP53BP1/XCL1/IL4R/EXOSC3/GPI/CD28/XBP1/PTPRC/MSH2/MLH1/TBX21/STAT6
GO_STRUCTURAL_CONSTITUENT_OF_NUCLEAR_PORE	go_structural_constituent_of_nuclear_pore	21	-0.611625	-1.67093	0.0063087	0.0497678	0.0393996	3226	tags=62%, list=16%, signal=52%	UPF3B/NUP85/NUP205/NUP35/NUP160/NUP133/NUP93/NUP54/NUP88/NUP107/TPR/NUP62/UPF3A
GO_REPRESSING_TRANSCRIPTION_FACTOR_BINDING	go_repressing_transcription_factor_binding	71	-0.423634	-1.55767	0.00633664	0.0499285	0.0395268	6999	tags=59%, list=35%, signal=38%	BBS1/BCL2/DMAP1/RUNX2/TLE2/TTC8/TLE4/PPARD/RBBP8/HDAC7/MTA3/RBPJ/STAT3/SKI/MKKS/MIER1/BBS2/BBS10/PARK7/GMNN/KAT5/EIF4E/NFYB/HHEX/BBS4/MYC/NOC2L/CTNNB1/CHD4/TLE3/DDRGK1/SIN3A/TBP/GTF2A2/HDAC1/MTA2/HDAC2/HMGB1/DDX20/ARNTL/STAT1/TCERG1
GO_HISTONE_METHYLTRANSFERASE_ACTIVITY	go_histone_methyltransferase_activity	46	-0.493769	-1.64865	0.00635045	0.0499776	0.0395657	5480	tags=59%, list=28%, signal=43%	NSD1/EHMT2/SMYD3/RBBP5/SETD7/WDR5/ASH1L/PRMT7/CXXC1/EHMT1/PRMT5/SUZ12/ASH2L/SETD1B/WDR82/PRDM4/PRMT2/FBL/SETDB1/SETD2/EZH1/PRMT6/SETDB2/SETD3/EZH2/EED/SMYD2
