# Supplementary material for: m6A regulator-mediated RNA methylation modification patterns are involved in immune microenvironment regulation of coronary heart disease
Source: Front Cardiovasc Med. 2022 Aug 25;9:905737. doi: 10.3389/fcvm.2022.905737 (PMC9453453; doi:10.3389/fcvm.2022.905737)
Supplement: Supplementary file 9 [file Data_Sheet_8.XLSX]

## Sheet: Sheet1
ID	Description	setSize	enrichmentScore	NES	pvalue	p.adjust	qvalues	rank	leading_edge	core_enrichment
KEGG_NEUROACTIVE_LIGAND_RECEPTOR_INTERACTION	kegg_neuroactive_ligand_receptor_interaction	268	0.629237	2.32088	1e-10	9.2e-09	7.21053e-09	3133	tags=31%, list=16%, signal=26%	UTS2R/KISS1R/GALR3/GRIN2D/LHB/GABRP/GRIN1/P2RX3/NPBWR1/HTR1B/GPR156/CRHR2/ADRA1D/ADRB3/TAAR2/GIPR/GHSR/OPRL1/TACR2/P2RX2/NPBWR2/TACR1/DRD4/CRHR1/GABRB2/ADORA1/SSTR3/TAAR5/CHRNB2/CHRM1/CHRNA4/OXTR/GHRHR/PRSS2/TBXA2R/HRH3/PRSS3/GRIN2C/HCRTR1/GH2/SSTR2/HRH2/LTB4R2/GRPR/P2RY4/TSHB/GABBR1/DRD2/GRID2/ADCYAP1R1/GRIK5/DRD3/OPRD1/PTGIR/GABRA3/TSPO/MC2R/NPFFR1/CHRND/TAAR8/C5AR1/PARD3/AGTR1/CHRNA7/PRLHR/CHR…
KEGG_OLFACTORY_TRANSDUCTION	kegg_olfactory_transduction	143	0.661124	2.30162	1e-10	9.2e-09	7.21053e-09	3270	tags=37%, list=17%, signal=31%	OR10A4/OR10H2/OR2A25/OR7E24/OR4D2/OR10A5/OR5V1/OR1L3/OR2W3/OR11A1/OR1S2/OR10G8/OR5L2/OR5AP2/OR4X2/OR6K2/OR2H1/OR8U1/OR10P1/OR4C3/OR52B2/OR6Y1/OR8D2/OR6M1/OR8J1/OR2B2/OR4A15/CNGB1/OR7G3/CALML3/OR10C1/OR1L4/OR10H1/OR3A3/OR1D2/OR1A1/OR2B6/OR4C15/OR51B5/GUCA1A/OR2H2/OR1E1/OR7C2/OR10J5/OR5A1/OR6N1/PRKACA/CALM3/CALML6/OR8B8/OR10J3/OR51D1/OR7A17
KEGG_SPLICEOSOME	kegg_spliceosome	109	-0.572324	-2.24974	6.35412e-10	3.89719e-08	3.05443e-08	4412	tags=68%, list=22%, signal=53%	HSPA6/PUF60/SNRPE/HNRNPK/MAGOH/SF3B2/SART1/SF3B5/DDX23/PPIE/USP39/RBM8A/PRPF3/SNRPB2/CDC5L/PRPF40A/HNRNPM/LSM4/SYF2/ISY1/PLRG1/SNRNP40/LSM3/DHX16/DHX8/EFTUD2/SNRPF/SNRPG/THOC2/PQBP1/PRPF18/LSM5/LSM7/EIF4A3/HNRNPA3/SF3A3/RBM17/WBP11/PRPF31/LSM6/CDC40/NCBP1/PPIL1/SF3B1/HNRNPU/SLU7/THOC1/HNRNPC/PRPF38B/AQR/DDX42/RBM25/PRPF38A/SNRPD2/SNRPD3/HSPA1A/SNRPD1/U2AF1/NCBP2/CWC15/TRA2A/BUD31/SNRNP27/HSPA8/CH…
KEGG_RIBOSOME	kegg_ribosome	86	-0.577216	-2.19567	8.2528e-08	3.79629e-06	2.97535e-06	4846	tags=64%, list=25%, signal=48%	RPL37A/RPL37/RPS16/RPS13/MRPL13/RPS27A/RPS20/RPS21/RPS19/RPL26L1/RPL22/RPL34/RPS25/RPS15A/RPS27/RPS29/RPL35/RPS3/RPL18/RPS4X/RPL23/RPSA/RPL36AL/RPL23A/RPS18/RPLP0/RPS12/RPL10A/RPL39/RPS6/RPL6/RPL11/RPL3/RPS3A/RPL14/RPL5/RPL17/RPL7/RPS8/RPL27/RPL9/RPL7A/RPS27L/RPL36A/RPS17/RPS7/RPL31/RPS5/RPS24/RPL4/RPL15/RPS23/RPL22L1/RPS4Y1/RPL26
KEGG_RNA_DEGRADATION	kegg_rna_degradation	54	-0.592928	-2.04763	7.03545e-06	0.000258905	0.000202917	6403	tags=76%, list=32%, signal=51%	CNOT2/CNOT4/LSM2/DCP1B/DIS3/CNOT6L/PATL1/XRN1/EXOSC5/EXOSC10/PAPOLG/C1D/EXOSC2/DCP1A/PNPT1/LSM4/ENO3/DCPS/LSM3/CNOT6/ENO2/EXOSC7/EXOSC1/PAPOLA/LSM5/LSM7/CNOT10/TTC37/PARN/HSPA9/LSM6/EXOSC3/ZCCHC7/EXOSC9/HSPD1/EXOSC8/WDR61/CNOT8/XRN2/CNOT7/LSM8
KEGG_PROTEIN_EXPORT	kegg_protein_export	22	-0.715109	-1.98921	2.75667e-05	0.000775258	0.000607611	4582	tags=82%, list=23%, signal=63%	OXA1L/SPCS3/SEC61A1/SEC61G/SPCS1/SRP68/SRP54/SEC63/SRP19/SRPRB/SRP72/SRP14/SEC11A/SPCS2/SEC61B/HSPA5/SRP9/SEC11C
KEGG_LYSOSOME	kegg_lysosome	119	-0.459757	-1.82188	2.94935e-05	0.000775258	0.000607611	4939	tags=49%, list=25%, signal=37%	CD63/CLN5/LAMP3/GALC/NPC2/HEXA/AP3M1/ATP6V1H/AP3B1/GNPTG/CD68/CTSG/AP4E1/LAPTM4A/AP3D1/GNS/ARSG/MFSD8/SUMF1/AP1G1/CTSO/LAMP2/AGA/CTSW/GLB1/ENTPD4/GAA/GGA2/CLTC/CD164/ATP6V0A1/GGA1/CTSF/PSAP/CTSH/AP4B1/CTSC/LAPTM5/GNPTAB/GGA3/NEU1/NAGA/MANBA/IGF2R/NPC1/ASAH1/CLTA/GUSB/AP1S2/LAMP1/ATP6V0A2/PPT1/LIPA/AP3S1/CTSS/FUCA1/HEXB/M6PR
KEGG_CALCIUM_SIGNALING_PATHWAY	kegg_calcium_signaling_pathway	176	0.478386	1.69019	8.20846e-05	0.00188795	0.00147968	1379	tags=14%, list=7%, signal=13%	CACNA1E/GRIN2D/GRIN1/P2RX3/ADRA1D/ADRB3/TACR2/P2RX2/TACR1/CACNA1B/CACNA1I/CHRM1/OXTR/TBXA2R/CACNA1A/CACNA1H/GRIN2C/HRH2/LTB4R2/CACNA1C/GRPR/NOS3/NOS1/ERBB3/ITPKB
KEGG_PROTEASOME	kegg_proteasome	42	-0.599693	-1.9781	0.000231669	0.00473634	0.00371212	4432	tags=76%, list=22%, signal=59%	PSMC3/IFNG/PSMB9/PSMC1/PSMB7/PSME3/PSMB5/PSME1/PSMD7/PSMA6/PSMA7/PSMB6/PSMB3/PSMB4/PSMD12/PSMD1/PSMB2/PSMA1/PSMD13/PSMA2/PSMD11/PSMB1/PSMA4/PSMD14/PSMC6/PSME2/PSMC2/PSMD3/PSMA3/PSMA5/PSMD6/PSMC5
KEGG_MATURITY_ONSET_DIABETES_OF_THE_YOUNG	kegg_maturity_onset_diabetes_of_the_young	25	0.726924	1.89664	0.000390669	0.00718831	0.00563386	3656	tags=56%, list=19%, signal=46%	NEUROG3/MAFA/HNF1A/PKLR/FOXA2/PAX4/BHLHA15/IAPP/GCK/FOXA3/INS/NR5A2/MNX1/HNF1B
KEGG_VALINE_LEUCINE_AND_ISOLEUCINE_DEGRADATION	kegg_valine_leucine_and_isoleucine_degradation	43	-0.552871	-1.82486	0.000539631	0.00902656	0.00707459	6232	tags=65%, list=32%, signal=45%	ACAD8/ALDH9A1/ALDH6A1/AUH/PCCB/ACAA1/ECHS1/ACADSB/MCCC2/HSD17B10/ABAT/MCEE/PCCA/HADH/HIBADH/IL4I1/ALDH3A2/ACAT2/HADHB/HIBCH/ACADM/ACAA2/DLD/HMGCS1/ACAT1/MCCC1/ALDH2/OXCT1
KEGG_COMPLEMENT_AND_COAGULATION_CASCADES	kegg_complement_and_coagulation_cascades	68	0.548588	1.71417	0.00109777	0.0168324	0.0131925	3148	tags=24%, list=16%, signal=20%	KLKB1/C4B/C1S/F12/C9/C4BPA/C8A/VWF/MASP2/F13A1/C5AR1/SERPINF2/SERPINE1/TFPI/PROS1/C7
KEGG_ALLOGRAFT_REJECTION	kegg_allograft_rejection	37	-0.56411	-1.82513	0.00126245	0.0178686	0.0140045	3200	tags=41%, list=16%, signal=34%	CD86/HLA-DRB1/PRF1/HLA-DPA1/HLA-DRB5/HLA-DQA2/FASLG/FAS/HLA-DQB1/HLA-DPB1/CD28/GZMB/HLA-DMB/HLA-DRA/HLA-DRB3
KEGG_PROPANOATE_METABOLISM	kegg_propanoate_metabolism	31	-0.605789	-1.86231	0.00159184	0.0204306	0.0160125	5935	tags=61%, list=30%, signal=43%	ALDH9A1/ALDH6A1/PCCB/SUCLA2/ECHS1/SUCLG1/ABAT/ACSS2/MCEE/PCCA/ACSS1/ALDH3A2/ACAT2/HIBCH/ACADM/MLYCD/LDHB/ACAT1/ALDH2
KEGG_ANTIGEN_PROCESSING_AND_PRESENTATION	kegg_antigen_processing_and_presentation	77	-0.454151	-1.66905	0.00166554	0.0204306	0.0160125	4494	tags=47%, list=23%, signal=36%	HLA-DMA/HSPA6/B2M/PSME3/KLRD1/PSME1/RFXAP/TAP1/NFYA/NFYB/CD74/HLA-DRB1/KLRC3/HSPA4/HLA-DPA1/HLA-DRB5/HLA-DQA2/CANX/RFX5/KLRC1/PSME2/PDIA3/HSP90AB1/HLA-DQB1/HLA-DPB1/HSPA1A/CD8A/HSPA8/KLRC2/HSPA5/HLA-DMB/HSP90AA1/KLRC4/CTSS/HLA-DRA/HLA-DRB3
KEGG_ECM_RECEPTOR_INTERACTION	kegg_ecm_receptor_interaction	83	0.500986	1.60829	0.00259623	0.0298566	0.0234002	3254	tags=33%, list=16%, signal=27%	LAMC3/ITGA2B/TNXB/SV2A/ITGB5/GP9/ITGB3/LAMA3/COL4A2/CHAD/GP1BA/GP6/VWF/LAMA5/LAMA4/COL6A3/AGRN/SDC4/ITGA11/ITGA7/COL4A1/SDC1/LAMB2/COL5A3/TNC/ITGA9/LAMB1
KEGG_MISMATCH_REPAIR	kegg_mismatch_repair	23	-0.62004	-1.73921	0.00315006	0.0331986	0.0260195	5669	tags=78%, list=29%, signal=56%	RFC1/MLH3/POLD1/POLD3/RFC2/MSH3/PMS2/RPA1/RFC5/RPA4/RPA3/RFC4/PCNA/LIG1/MSH6/MSH2/RPA2/MLH1
KEGG_GRAFT_VERSUS_HOST_DISEASE	kegg_graft_versus_host_disease	39	-0.531255	-1.73314	0.00327086	0.0331986	0.0260195	4494	tags=49%, list=23%, signal=38%	HLA-DMA/IL1B/KLRD1/CD86/HLA-DRB1/PRF1/HLA-DPA1/HLA-DRB5/HLA-DQA2/FASLG/FAS/KLRC1/HLA-DQB1/HLA-DPB1/CD28/GZMB/HLA-DMB/HLA-DRA/HLA-DRB3
KEGG_STEROID_HORMONE_BIOSYNTHESIS	kegg_steroid_hormone_biosynthesis	47	0.585072	1.69934	0.00342812	0.0331986	0.0260195	1979	tags=21%, list=10%, signal=19%	UGT2A1/CYP3A43/CYP11B1/UGT2B15/CYP21A2/CYP3A5/UGT2B10/HSD3B2/CYP7B1/HSD17B1
KEGG_RETINOL_METABOLISM	kegg_retinol_metabolism	51	0.563287	1.65532	0.00378442	0.0335457	0.0262915	2142	tags=22%, list=11%, signal=19%	UGT2A1/CYP3A43/UGT2B15/CYP2B6/LRAT/CYP4A11/CYP3A5/UGT2B10/CYP26A1/CYP2A13/ADH1C
KEGG_BASAL_TRANSCRIPTION_FACTORS	kegg_basal_transcription_factors	33	-0.5481	-1.70853	0.00382858	0.0335457	0.0262915	4733	tags=52%, list=24%, signal=39%	GTF2B/TAF4/GTF2I/TAF12/GTF2F1/TAF1/TAF6/TAF2/TBP/GTF2A2/TAF9/GTF2H1/GTF2F2/TAF7/GTF2E1/TAF11/GTF2E2
KEGG_OTHER_GLYCAN_DEGRADATION	kegg_other_glycan_degradation	15	-0.687096	-1.72331	0.00414288	0.0346496	0.0271567	3119	tags=53%, list=16%, signal=45%	FUCA2/AGA/GLB1/NEU1/MANBA/MAN2B2/FUCA1/HEXB
KEGG_CITRATE_CYCLE_TCA_CYCLE	kegg_citrate_cycle_tca_cycle	30	-0.560776	-1.70737	0.00517336	0.0413869	0.0324371	6528	tags=67%, list=33%, signal=45%	SDHA/ACO2/CS/PDHB/SUCLA2/ACO1/MDH1/IDH3A/SUCLG1/IDH3B/FH/IDH2/SDHC/MDH2/SDHB/SDHD/IDH1/DLD/ACLY/PDHA1
KEGG_AUTOIMMUNE_THYROID_DISEASE	kegg_autoimmune_thyroid_disease	47	-0.500006	-1.68249	0.0057555	0.0431517	0.0338202	3200	tags=32%, list=16%, signal=27%	CD86/HLA-DRB1/PRF1/HLA-DPA1/HLA-DRB5/HLA-DQA2/FASLG/FAS/HLA-DQB1/HLA-DPB1/CD28/GZMB/HLA-DMB/HLA-DRA/HLA-DRB3
KEGG_PEROXISOME	kegg_peroxisome	76	-0.435461	-1.5994	0.005863	0.0431517	0.0338202	6620	tags=61%, list=34%, signal=40%	ABCD3/DECR2/PEX16/NUDT19/PECR/PRDX1/ACOX1/CROT/ACAA1/PAOX/AGPS/SOD2/SOD1/ACSL1/ACOX3/PEX13/FAR2/PEX3/MPV17/ACSL4/PEX6/IDH2/SCP2/PEX7/ACSL5/EPHX2/ACSL3/SLC25A17/PMVK/CAT/AMACR/PEX26/PHYH/DHRS4/FAR1/PEX12/IDH1/PEX14/MLYCD/PEX1/PEX11B/PEX19/HACL1/HSD17B4/GNPAT/ABCD4
KEGG_UBIQUITIN_MEDIATED_PROTEOLYSIS	kegg_ubiquitin_mediated_proteolysis	128	-0.368196	-1.47226	0.00638737	0.043977	0.0344671	5121	tags=44%, list=26%, signal=33%	ANAPC5/PIAS2/KEAP1/KLHL9/CUL2/UBOX5/CBLB/UBE2W/ANAPC7/UBE2E2/HERC4/SMURF2/BIRC2/TRAF6/UBE2J2/CUL4A/MGRN1/CUL4B/TRIM37/FBXO4/UBE3A/UBE2D1/ANAPC10/UBE2Q1/ANAPC13/TRIM32/CDC16/UBE2K/SAE1/UBE2NL/UBE2G1/FBXW7/CUL1/UBE2Q2/MAP3K1/CDC26/UBE4B/CDC23/BIRC3/UBE2J1/UBE2Z/WWP1/SIAH1/UBE2A/UBE4A/DDB2/UBE2N/BIRC6/DET1/RCHY1/HERC1/UBA3/ANAPC4/UBA2/RNF7/UBR5
KEGG_COLORECTAL_CANCER	kegg_colorectal_cancer	62	-0.457454	-1.61468	0.00645314	0.043977	0.0344671	5674	tags=53%, list=29%, signal=38%	RHOA/AKT3/MAPK1/TCF7/APPL1/BIRC5/PIK3R5/PIK3CB/RAC1/AXIN1/MSH3/JUN/MYC/RAF1/CTNNB1/PIK3R1/CASP9/PIK3CG/CYCS/SMAD4/SMAD2/PIK3CD/TGFBR2/MSH6/LEF1/RALGDS/PIK3CA/MAPK9/SMAD3/FOS/MSH2/MAP2K1/MLH1
KEGG_AMINOACYL_TRNA_BIOSYNTHESIS	kegg_aminoacyl_trna_biosynthesis	22	-0.591388	-1.64506	0.00686715	0.045127	0.0353684	7752	tags=91%, list=39%, signal=55%	SARS2/FARSB/PARS2/PSTK/FARSA/WARS2/VARS2/DARS2/MTFMT/TARS2/EARS2/FARS2/HARS2/CARS2/YARS2/RARS2/LARS2/IARS2/NARS2/AARS2
