# Supplementary material for: m6A regulator-mediated RNA methylation modification patterns are involved in immune microenvironment regulation of coronary heart disease
Source: Front Cardiovasc Med. 2022 Aug 25;9:905737. doi: 10.3389/fcvm.2022.905737 (PMC9453453; doi:10.3389/fcvm.2022.905737)
Supplement: Supplementary file 10 [file Data_Sheet_9.XLSX]

## Sheet: Sheet1
interaction	name	selected	shared interaction	shared name
interacts with	CDK5R2 (interacts with) CPLX2	FALSE	interacts with	CDK5R2 (interacts with) CPLX2
interacts with	LCE3E (interacts with) LCE5A	FALSE	interacts with	LCE3E (interacts with) LCE5A
interacts with	AHSP (interacts with) EPB42	FALSE	interacts with	AHSP (interacts with) EPB42
interacts with	EPB42 (interacts with) TMOD1	FALSE	interacts with	EPB42 (interacts with) TMOD1
interacts with	LCE3E (interacts with) SPRR2E	FALSE	interacts with	LCE3E (interacts with) SPRR2E
interacts with	LCE5A (interacts with) SPRR2E	FALSE	interacts with	LCE5A (interacts with) SPRR2E
interacts with	EPB42 (interacts with) SLC4A1	FALSE	interacts with	EPB42 (interacts with) SLC4A1
interacts with	ITGA2B (interacts with) ZFPM1	FALSE	interacts with	ITGA2B (interacts with) ZFPM1
interacts with	AHSP (interacts with) DMTN	FALSE	interacts with	AHSP (interacts with) DMTN
interacts with	EPB42 (interacts with) KLF1	FALSE	interacts with	EPB42 (interacts with) KLF1
interacts with	AHSP (interacts with) SELENBP1	FALSE	interacts with	AHSP (interacts with) SELENBP1
interacts with	UTS2R (interacts with) ZFPM1	FALSE	interacts with	UTS2R (interacts with) ZFPM1
interacts with	AHSP (interacts with) CA1	FALSE	interacts with	AHSP (interacts with) CA1
interacts with	DMTN (interacts with) TMOD1	FALSE	interacts with	DMTN (interacts with) TMOD1
interacts with	AHSP (interacts with) GATA1	FALSE	interacts with	AHSP (interacts with) GATA1
interacts with	DMTN (interacts with) SLC4A1	FALSE	interacts with	DMTN (interacts with) SLC4A1
interacts with	EPB42 (interacts with) SELENBP1	FALSE	interacts with	EPB42 (interacts with) SELENBP1
interacts with	DMTN (interacts with) KLF1	FALSE	interacts with	DMTN (interacts with) KLF1
interacts with	DMTN (interacts with) EPB42	FALSE	interacts with	DMTN (interacts with) EPB42
interacts with	KLF1 (interacts with) SLC4A1	FALSE	interacts with	KLF1 (interacts with) SLC4A1
interacts with	KLF1 (interacts with) ZFPM1	FALSE	interacts with	KLF1 (interacts with) ZFPM1
interacts with	EVPL (interacts with) SPRR2E	FALSE	interacts with	EVPL (interacts with) SPRR2E
interacts with	EVPL (interacts with) LCE5A	FALSE	interacts with	EVPL (interacts with) LCE5A
interacts with	EVPL (interacts with) LCE1C	FALSE	interacts with	EVPL (interacts with) LCE1C
interacts with	EVPL (interacts with) LCE1A	FALSE	interacts with	EVPL (interacts with) LCE1A
interacts with	EVPL (interacts with) LCE1D	FALSE	interacts with	EVPL (interacts with) LCE1D
interacts with	EVPL (interacts with) LCE3E	FALSE	interacts with	EVPL (interacts with) LCE3E
interacts with	CPLX2 (interacts with) SLC17A7	FALSE	interacts with	CPLX2 (interacts with) SLC17A7
interacts with	CPLX2 (interacts with) SYN1	FALSE	interacts with	CPLX2 (interacts with) SYN1
interacts with	CPLX2 (interacts with) GRIN1	FALSE	interacts with	CPLX2 (interacts with) GRIN1
interacts with	CD4 (interacts with) ITGA2B	FALSE	interacts with	CD4 (interacts with) ITGA2B
interacts with	MYOD1 (interacts with) NKX2-5	FALSE	interacts with	MYOD1 (interacts with) NKX2-5
interacts with	GPR153 (interacts with) GRIN2D	FALSE	interacts with	GPR153 (interacts with) GRIN2D
interacts with	GPR153 (interacts with) UTS2R	FALSE	interacts with	GPR153 (interacts with) UTS2R
interacts with	GPR153 (interacts with) ZFPM1	FALSE	interacts with	GPR153 (interacts with) ZFPM1
interacts with	SELENBP1 (interacts with) SLC4A1	FALSE	interacts with	SELENBP1 (interacts with) SLC4A1
interacts with	GRIN1 (interacts with) SLC17A7	FALSE	interacts with	GRIN1 (interacts with) SLC17A7
interacts with	GRIN1 (interacts with) GRIN2D	FALSE	interacts with	GRIN1 (interacts with) GRIN2D
interacts with	SLC17A7 (interacts with) SYN1	FALSE	interacts with	SLC17A7 (interacts with) SYN1
interacts with	GATA1 (interacts with) MYOD1	FALSE	interacts with	GATA1 (interacts with) MYOD1
interacts with	GRIN1 (interacts with) SYN1	FALSE	interacts with	GRIN1 (interacts with) SYN1
interacts with	LCE1A (interacts with) LCE1D	FALSE	interacts with	LCE1A (interacts with) LCE1D
interacts with	GATA1 (interacts with) ITGA2B	FALSE	interacts with	GATA1 (interacts with) ITGA2B
interacts with	CA1 (interacts with) SLC4A1	FALSE	interacts with	CA1 (interacts with) SLC4A1
interacts with	LCE1A (interacts with) LCE5A	FALSE	interacts with	LCE1A (interacts with) LCE5A
interacts with	GATA1 (interacts with) SLC4A1	FALSE	interacts with	GATA1 (interacts with) SLC4A1
interacts with	CA1 (interacts with) EPB42	FALSE	interacts with	CA1 (interacts with) EPB42
interacts with	LCE1A (interacts with) SPRR2E	FALSE	interacts with	LCE1A (interacts with) SPRR2E
interacts with	GRIN2D (interacts with) SLC17A7	FALSE	interacts with	GRIN2D (interacts with) SLC17A7
interacts with	SLC4A1 (interacts with) TMOD1	FALSE	interacts with	SLC4A1 (interacts with) TMOD1
interacts with	CA1 (interacts with) SELENBP1	FALSE	interacts with	CA1 (interacts with) SELENBP1
interacts with	LCE1A (interacts with) LCE3E	FALSE	interacts with	LCE1A (interacts with) LCE3E
interacts with	GATA1 (interacts with) KLF1	FALSE	interacts with	GATA1 (interacts with) KLF1
interacts with	LCE1A (interacts with) LCE1C	FALSE	interacts with	LCE1A (interacts with) LCE1C
interacts with	LCE1C (interacts with) LCE1D	FALSE	interacts with	LCE1C (interacts with) LCE1D
interacts with	CDK5R2 (interacts with) SLC17A7	FALSE	interacts with	CDK5R2 (interacts with) SLC17A7
interacts with	LCE1C (interacts with) LCE5A	FALSE	interacts with	LCE1C (interacts with) LCE5A
interacts with	LCE1C (interacts with) SPRR2E	FALSE	interacts with	LCE1C (interacts with) SPRR2E
interacts with	GRIN2D (interacts with) UTS2R	FALSE	interacts with	GRIN2D (interacts with) UTS2R
interacts with	GATA1 (interacts with) ZFPM1	FALSE	interacts with	GATA1 (interacts with) ZFPM1
interacts with	CDK5R2 (interacts with) SYN1	FALSE	interacts with	CDK5R2 (interacts with) SYN1
interacts with	LCE1C (interacts with) LCE3E	FALSE	interacts with	LCE1C (interacts with) LCE3E
interacts with	GATA1 (interacts with) NKX2-5	FALSE	interacts with	GATA1 (interacts with) NKX2-5
interacts with	AHSP (interacts with) SLC4A1	FALSE	interacts with	AHSP (interacts with) SLC4A1
interacts with	ITGA2B (interacts with) KLF1	FALSE	interacts with	ITGA2B (interacts with) KLF1
interacts with	CDK5R2 (interacts with) GRIN1	FALSE	interacts with	CDK5R2 (interacts with) GRIN1
interacts with	LCE1D (interacts with) SPRR2E	FALSE	interacts with	LCE1D (interacts with) SPRR2E
interacts with	ITGA2B (interacts with) SLC4A1	FALSE	interacts with	ITGA2B (interacts with) SLC4A1
interacts with	LCE1D (interacts with) LCE5A	FALSE	interacts with	LCE1D (interacts with) LCE5A
interacts with	AHSP (interacts with) KLF1	FALSE	interacts with	AHSP (interacts with) KLF1
interacts with	LCE1D (interacts with) LCE3E	FALSE	interacts with	LCE1D (interacts with) LCE3E
