# Supplementary material for: m6A regulator-mediated RNA methylation modification patterns are involved in immune microenvironment regulation of coronary heart disease
Source: Front Cardiovasc Med. 2022 Aug 25;9:905737. doi: 10.3389/fcvm.2022.905737 (PMC9453453; doi:10.3389/fcvm.2022.905737)
Supplement: Supplementary file 11 [file Data_Sheet_10.XLSX]

## Sheet: Sheet1
	ID	Term	Genes	adj_pval
BP	GO:0031424	keratinization	SPRR2E, KRT81, KRTAP11-1, KRT3, KRT1, KRTAP6-3, EVPL, KRT85, LCE1C, LCE3E, LCE1D, LCE1A, SHARPIN, LCE5A, KRTAP4-11, KRTAP2-4, KRTAP4-1, KRTAP2-1	1.31e-09
BP	GO:0009653	anatomical structure morphogenesis	FBN3, FOXC2, FOXB1, FOXS1, SOX1, SOX17, SOX18, LHX1, FOXL1, FGF3, FBN1	9.44e-06
BP	GO:0010524	positive regulation of calcium ion transport into cytosol	CD4, P2RX3, P2RX2, CAV1, GRIN1	1.86e-05
BP	GO:0045944	positive regulation of transcription from RNA polymerase II promoter	FOXC2, RARG, BHLHE23, DUX4, GATA1, IRF2BPL, HELZ2, SOX1, SOX17, SOX18, CREB3L1, NKX2-5, MEF2D, TEAD3, MYOG, NKX2-8, IRX3, FOXH1, PPP2R5B, EN2, EVX1, KLF14, MAFA, UTF1, POU3F3, PHOX2A, GRIN1, MYCN, MYOD1, ZFPM1, NEUROG1, NEUROG3, ZNF574	9.71e-05
BP	GO:0006357	regulation of transcription from RNA polymerase II promoter	FOXC2, BHLHE23, DUX4, GATA1, NPAS3, IRF2BPL, LYL1, FOXS1, SOX17, CREB3L1, ZSCAN10, NKX1-2, NKX2-5, MEF2D, TEAD3, MYOG, HES7, FOXB1, NKX2-8, EMX1, IRX3, FBXL19, IRX4, IRF2BP1, EN2, EVX1, FOXL1, KLF14, MAFA, LIME1, UTF1, POU3F3, PHOX2A, KLF1, MYCN, LHX1, MYOD1, ZNF579, NEUROG1, HMX2, NEUROG3, ZNF574	0.000110816
BP	GO:0030154	cell differentiation	SEMA6B, RBM38, FOXB1, NKX2-8, FOXC2, RARG, CAV1, SPATA20, FOXL1, CPLX2, FGF3, PGF, FOXS1, SOX1, SOX17, MDK, SOX18, NKX1-2, NKX2-5, MEF2D, ZFPM1, HMX2	0.000182674
BP	GO:0007186	G-protein coupled receptor signaling pathway	GPR25, GIPR, LHB, OPRL1, ADRA1D, OXT, PTH2, CRHR2, TMEM145, GPR153, OPN1LW, NPBWR1, GPR150, NPBWR2, KISS1R, GNG8, FFAR3, GPR156, HCRT, CCR10, GHSR, UTS2R, CCL24, GPR78, ARHGEF16, HTR1B, TIAM1, CORT, OR5V1, GPR142, GPR146	0.000304466
BP	GO:0007268	chemical synaptic transmission	SLC6A5, GABRP, CORT, CACNB3, NPBWR1, KCNQ3, HTR1B, HCRT, CACNA1E, SYN1, NRGN, GRIN1	0.000866506
BP	GO:0007267	cell-cell signaling	CCL24, GJD3, LHX1, LHB, LTA, ADRA1D, THY1, GATA1, HCN2, FGF3, PGF	0.000899877
BP	GO:0035050	embryonic heart tube development	FOXC2, SOX17, SOX18, NKX2-5	0.00183337
BP	GO:0007218	neuropeptide signaling pathway	UTS2R, NPBWR1, NPBWR2, KISS1R, OPRL1, PTH2, HCRT	0.00325185
BP	GO:0070268	cornification	SPRR2E, LCE1A, KRT81, KRT3, KRT1, KRT85, EVPL	0.00371413
BP	GO:0007596	blood coagulation	FCER1G, P2RX3, P2RX2, F12, SLC4A1, ZFPM1, KLKB1, GATA1, HGFAC	0.00396888
BP	GO:0009755	hormone-mediated signaling pathway	GHSR, RARG, UCN2, LHB, CRHR2	0.00410251
BP	GO:0030182	neuron differentiation	EMX1, IRX3, LHX1, IRX4, EN2, BHLHE23, NEUROG1, NEUROG3	0.00434894
BP	GO:0038003	opioid receptor signaling pathway	NPBWR1, NPBWR2, OPRL1	0.00452698
BP	GO:0007399	nervous system development	SEMA6B, ACHE, GFRA3, CPLX2, GFRA4, NRGN, IRF2BPL, MDK, LHX1, GNG8, MEF2D, NEUROG1, NEUROG3	0.00501868
BP	GO:0001656	metanephros development	FOXC2, SOX17, IRX3, FBN1	0.00627979
BP	GO:0001701	in utero embryonic development	EMX1, SOX18, ERCC2, MGAT1, GATA1, IFITM5, CMIP, BCL2L1, WDTC1	0.00655925
BP	GO:0030432	peristalsis	P2RX3, P2RX2, NEUROG1	0.00715106
BP	GO:0034765	regulation of ion transmembrane transport	HCN4, CACNB3, KCNQ3, CLCNKA, TRPM5, CACNA1E, HCN2	0.00842433
BP	GO:0060079	excitatory postsynaptic potential	P2RX3, P2RX2, HCRT, GRIN1, GRIN2D	0.00880022
BP	GO:0035725	sodium ion transmembrane transport	SLC6A5, HCN4, SLC6A8, SLC17A7, TRPM5, HCN2	0.0101125
BP	GO:0001706	endoderm formation	DUSP4, SOX17, LHX1	0.0120793
BP	GO:0007160	cell-matrix adhesion	TIAM1, BCAM, TNXB, ITGA2B, EMILIN1, MUC4	0.0127867
BP	GO:0045893	positive regulation of transcription, DNA-templated	FOXC2, FOXH1, NAT14, GATA1, POU3F3, NPAS3, KLF1, LYL1, CD4, MYCN, MED24, SOX17, MDK, SOX18, LHX1, NKX2-5, NEUROG3	0.014802
BP	GO:0007507	heart development	FOXC2, SOX17, IRX4, OXT, FOXL1, NKX2-5, ZFPM1, FBN1	0.0226741
BP	GO:0003151	outflow tract morphogenesis	SOX17, SOX18, FOXH1, ZFPM1	0.0248063
BP	GO:1902236	negative regulation of endoplasmic reticulum stress-induced intrinsic apoptotic signaling pathway	CREB3L1, BCL2L1, GRINA	0.0251557
BP	GO:0050850	positive regulation of calcium-mediated signaling	CD4, P2RX3, P2RX2	0.0251557
BP	GO:1904936	interneuron migration	SOX1, EVX1	0.0259809
BP	GO:0048866	stem cell fate specification	SOX17, SOX18	0.0259809
BP	GO:0002542	Factor XII activation	F12, KLKB1	0.0259809
BP	GO:0007165	signal transduction	CNTNAP1, LHB, OXT, PLCXD2, FGF3, TTBK1, NRGN, OPN1LW, MDK, RHBDL1, GABRP, UTS2R, CCL24, LRRN2, PPP2R5B, GFRA3, PGF, MOS, CD4, BCAM, P2RX3, ARTN, SCGB1A1, LTA, FBN1	0.0262917
BP	GO:0030218	erythrocyte differentiation	AHSP, ZFPM1, GATA1, KLF1	0.0275843
BP	GO:0046928	regulation of neurotransmitter secretion	HCRT, CPLX2, SYN1	0.0277134
BP	GO:0042730	fibrinolysis	F12, KRT1, KLKB1	0.0277134
BP	GO:0031638	zymogen activation	F12, KLKB1, HGFAC	0.0303708
BP	GO:0001666	response to hypoxia	CLDN3, P2RX3, P2RX2, CAV1, ERCC2, LTA, PGF	0.0327695
BP	GO:0048468	cell development	IRX3, IRX4, BHLHE23	0.0331248
BP	GO:0048821	erythrocyte development	DMTN, SLC4A1, GATA1	0.0331248
BP	GO:0007519	skeletal muscle tissue development	MYOG, CAV1, MYOD1, MYH14	0.035222
BP	GO:0098719	sodium ion import across plasma membrane	HCN4, SLC5A2, HCN2	0.0359725
BP	GO:0045666	positive regulation of neuron differentiation	IRX3, NKX2-5, NEUROG1, NEUROG3, EIF4G1	0.0360832
BP	GO:0010724	regulation of definitive erythrocyte differentiation	ZFPM1, GATA1	0.0387181
BP	GO:0061146	Peyer's patch morphogenesis	ARTN, FOXL1	0.0387181
BP	GO:0098903	regulation of membrane repolarization during action potential	CACNB3, CAV1	0.0387181
BP	GO:0007010	cytoskeleton organization	CCL24, CNTNAP1, DMTN, EPB42, MDK, THY1	0.0399584
BP	GO:0051899	membrane depolarization	CACNB3, CAV1, CACNA1E	0.0419373
BP	GO:0071320	cellular response to cAMP	HCN4, DMTN, GATA1, HCN2	0.042035
BP	GO:0001570	vasculogenesis	SOX17, SOX18, CAV1, NKX2-5	0.0475462
BP	GO:0048741	skeletal muscle fiber development	MYOG, P2RX2, MYOD1	0.0482428
BP	GO:0045776	negative regulation of blood pressure	OPRL1, FFAR3, OXT	0.0482428
BP	GO:0030901	midbrain development	FOXB1, EN2, PHOX2A	0.0482428
CC	GO:0000785	chromatin	FOXC2, RARG, BHLHE23, GATA1, NPAS3, LYL1, FOXS1, SOX1, SOX17, SOX18, CREB3L1, NKX1-2, RCC1, NKX2-5, MEF2D, TEAD3, MYOG, HES7, FOXB1, NKX2-8, EMX1, IRX3, FOXH1, IRX4, EN2, EVX1, FOXL1, KLF14, MAFA, POU3F3, PHOX2A, KLF1, MYCN, LHX1, MYOD1, ZFPM1, NEUROG1, HMX2, NEUROG3	3.4e-09
CC	GO:0005887	integral component of plasma membrane	PMEL, GPR25, CNTNAP1, GYPC, OPRL1, CLCNKA, ADRA1D, SLC4A1, THY1, CRHR2, OPN1LW, NPBWR1, GPR150, NPBWR2, KISS1R, FFAR3, TRPM5, MUC4, RHBDL1, CCR10, IFITM5, SEMA6B, GABRP, UTS2R, FCER1G, TPSG1, CAV1, SLC16A11, HTR1B, GRIN1, GRIN2D, SLC6A5, CD4, BCAM, SLC6A8, CLDN3, GJD3, P2RX3, P2RX2, KCNQ3, HCN2	3.18e-06
CC	GO:0045095	keratin filament	KRT81, KRT3, KRTAP4-12, KRTAP4-11, KRT1, KRTAP2-4, KRTAP4-1, KRTAP2-1, KRT85	6.17e-05
CC	GO:0030863	cortical cytoskeleton	TMOD1, DMTN, GYPC, EPB42, SLC4A1	0.000159749
CC	GO:0005667	transcription factor complex	MYOG, RARG, SOX17, SOX18, LHX1, MYOD1, FOXH1, NKX2-5, ZFPM1, GATA1, TEAD3	0.000745107
CC	GO:0005791	rough endoplasmic reticulum	P2RX3, F12, SCGB1A1, SFTPA1, HCRT, HGFAC	0.00117816
CC	GO:0045202	synapse	GABRP, ACHE, HTR1B, CPLX2, CACNA1E, GRIN1, C4B, TIAM1, CORT, CACNB3, MAP1LC3A, PDZD11, NPBWR1, KCNQ3, GPC4	0.00422493
CC	GO:0043195	terminal bouton	P2RX3, BLVRB, OXT, CPLX2, GRIN1	0.00571124
CC	GO:0031012	extracellular matrix	FBN3, PHOSPHO1, TNXB, LRRN2, LAMC3, HMCN2, MUC4, ELFN1, FBN1, IMPG2	0.00588104
CC	GO:0030425	dendrite	ARHGEF15, HTR1B, THY1, CPLX2, ELFN1, STRN4, SYN1, CRHR2, GRIN1, C4B, SHARPIN, DMWD, TRPM5	0.0148543
CC	GO:0030672	synaptic vesicle membrane	PRRT1, SLC17A7, SYNGR4, SYN1, BCL2L1	0.0178527
CC	GO:0005615	extracellular space	ACHE, KRT81, TNXB, C1S, LHB, OXT, ELFN1, KRT85, FGF3, IRF2BPL, C4B, SELENBP1, UCN2, HMCN2, EMILIN1, MUC4, HGFAC, SEMA6B, CCL24, R3HDML, AMN, TPSG1, LRRN2, F12, KRT1, LIME1, PGF, GFRA4, CORT, ARTN, SCGB1A1, LTA, SCGB3A2, SFTPA1, KLKB1, FBN1	0.0194786
CC	GO:0001533	cornified envelope	SPRR2E, KRT1, EVPL, LCE1D	0.019791
CC	GO:0005576	extracellular region	PMEL, ACHE, FBN3, TNXB, C1S, LAMC3, LHB, OXT, PTH2, SPATA20, THY1, FGF3, NTN3, C4B, MDK, PDZD11, UCN2, PRB3, EMILIN1, HCRT, HGFAC, IMPG2, RTBDN, SPINK7, F12, KRT1, OTOS, PGF, GFRA4, CORT, BPIFB2, BCAM, ARTN, SCGB1A1, SCGB3A2, SFTPA1, KLKB1, FBN1	0.0311672
CC	GO:0005604	basement membrane	ACHE, LAMC3, HMCN2, NTN3, FBN1	0.0315563
CC	GO:0098855	HCN channel complex	HCN4, HCN2	0.037898
MF	GO:1990837	sequence-specific double-stranded DNA binding	FOXC2, RARG, BHLHE23, DUX4, GATA1, SOX18, CREB3L1, NKX2-5, MEF2D, MYOG, HES7, FOXB1, NKX2-8, EMX1, IRX3, EN2, EVX1, KLF14, MAFA, PHOX2A, MYCN, LHX1, MYOD1, NEUROG1, HMX2	5.26e-07
MF	GO:0000981	RNA polymerase II transcription factor activity, sequence-specific DNA binding	FOXC2, RARG, BHLHE23, DUX4, GATA1, NPAS3, LYL1, FOXS1, SOX1, SOX17, SOX18, CREB3L1, ZSCAN10, NKX1-2, NKX2-5, MEF2D, TEAD3, MYOG, HES7, FOXB1, NKX2-8, EMX1, IRX3, FOXH1, IRX4, EN2, EVX1, FOXL1, KLF14, MAFA, POU3F3, PHOX2A, KLF1, MYCN, LHX1, MYOD1, ZNF579, NEUROG1, HMX2, NEUROG3	1.27e-06
MF	GO:0003700	transcription factor activity, sequence-specific DNA binding	MYOG, NKX2-8, FOXC2, RARG, FOXH1, EVX1, FOXL1, MAFA, GATA1, POU3F3, KLF1, PHOX2A, FOXS1, SOX1, MYCN, LHX1, CREB3L1, ZSCAN10, NKX2-5, MEF2D, NEUROG1, TEAD3	2.07e-05
MF	GO:0001228	transcriptional activator activity, RNA polymerase II transcription regulatory region sequence-specific binding	MYOG, NKX2-8, FOXC2, IRX3, FOXH1, MAFA, DUX4, GATA1, PHOX2A, SOX1, MYCN, SOX17, SOX18, MYOD1, CREB3L1, NKX2-5, MEF2D, NEUROG3, ZNF574	7.2e-05
MF	GO:0000978	RNA polymerase II core promoter proximal region sequence-specific DNA binding	FOXC2, RARG, BHLHE23, DUX4, GATA1, LYL1, FOXS1, SOX1, SOX17, SOX18, ZSCAN10, NKX1-2, NKX2-5, MEF2D, TEAD3, MYOG, HES7, FOXB1, NKX2-8, EMX1, IRX3, IRX4, EN2, EVX1, FOXL1, KLF14, MAFA, POU3F3, KLF1, MYCN, MYOD1, NEUROG1, NEUROG3, ZNF574	7.66e-05
MF	GO:0046983	protein dimerization activity	MYOG, HES7, LYL1, MYCN, BHLHE23, MEF2D, RILP, NEUROG1, NEUROG3, NPAS3	0.000664325
MF	GO:0000976	transcription regulatory region sequence-specific DNA binding	FOXC2, SOX17, SOX18, CREB3L1, FOXH1, ZNF579, NKX2-5, DUX4, GATA1, KLF1	0.00473484
MF	GO:0004985	opioid receptor activity	OGFR, NPBWR1, NPBWR2	0.00476592
MF	GO:0043565	sequence-specific DNA binding	MYOG, NKX2-8, FOXC2, FOXB1, RARG, FOXH1, ZSCAN10, FOXL1, KLF14, NKX2-5, GATA1, POU3F3	0.00506306
MF	GO:0038023	signaling receptor activity	RTBDN, CD4, CNTNAP1, LRRN2, KRT1, GFRA3, GFRA4, GRIN1, GRIN2D	0.0101927
MF	GO:0005201	extracellular matrix structural constituent	FBN3, CD4, TNXB, HMCN2, EMILIN1, FBN1, IMPG2	0.010899
MF	GO:0031490	chromatin DNA binding	MYOG, FOXC2, MYOD1, GATA1, NEUROG3	0.0145679
MF	GO:0004930	G-protein coupled receptor activity	GHSR, UTS2R, GPR25, GPR78, GPR119, OPRL1, ADRA1D, CRHR2, OR5V1, GPR142, GPR153, OPN1LW, GPR150, NPBWR1, NPBWR2, KISS1R, FFAR3, CCR10, GPR146	0.0163476
MF	GO:0001216	bacterial-type RNA polymerase transcriptional activator activity, sequence-specific DNA binding	FOXC2, IRX3, NKX2-5	0.0190327
MF	GO:0005216	ion channel activity	GABRP, GJD3, P2RX3, TRPM5	0.0211328
MF	GO:0008528	G-protein coupled peptide receptor activity	UTS2R, GIPR, KISS1R, CRHR2	0.0211328
MF	GO:0008188	neuropeptide receptor activity	NPBWR1, NPBWR2, KISS1R	0.0238444
MF	GO:0061629	RNA polymerase II sequence-specific DNA binding transcription factor binding	SOX17, MYOD1, NKX2-5, MEF2D, ZFPM1, GATA1, TEAD3	0.0295697
MF	GO:0042923	neuropeptide binding	NPBWR1, NPBWR2, OPRL1	0.0408165
