# Supplementary material for: m6A regulator-mediated RNA methylation modification patterns are involved in immune microenvironment regulation of coronary heart disease
Source: Front Cardiovasc Med. 2022 Aug 25;9:905737. doi: 10.3389/fcvm.2022.905737 (PMC9453453; doi:10.3389/fcvm.2022.905737)
Supplement: Supplementary file 12 [file Data_Sheet_11.XLSX]

## Sheet: Sheet1
ID	Target
hsa-mir-20a-5p	SELENBP1
hsa-mir-26a-5p	NKX2-5
hsa-mir-26b-5p	CA1
hsa-mir-26b-5p	NKX2-5
hsa-mir-26b-5p	SELENBP1
hsa-mir-29a-3p	ZFPM1
hsa-mir-92a-3p	SELENBP1
hsa-mir-29b-3p	ZFPM1
hsa-mir-105-5p	SLC4A1
hsa-mir-197-3p	SLC4A1
hsa-mir-129-5p	EPB42
hsa-mir-129-5p	SLC4A1
hsa-mir-7-5p	GRIN2D
hsa-mir-181a-5p	CD4
hsa-mir-183-5p	ZFPM1
hsa-mir-203a-3p	LCE1A
hsa-mir-1-3p	DMTN
hsa-mir-23b-3p	DMTN
hsa-mir-122-5p	SLC4A1
hsa-mir-132-3p	CA1
hsa-mir-142-3p	ZFPM1
hsa-mir-143-3p	EPB42
hsa-mir-149-5p	DMTN
hsa-mir-200c-3p	ZFPM1
hsa-mir-106b-5p	CDK5R2
hsa-mir-29c-3p	ZFPM1
hsa-mir-373-5p	SLC4A1
hsa-mir-378a-5p	SLC4A1
hsa-mir-380-3p	EPB42
hsa-mir-324-5p	NKX2-5
hsa-mir-324-5p	MYOD1
hsa-mir-335-5p	GATA1
hsa-mir-335-5p	GRIN2D
hsa-mir-335-5p	MYOD1
hsa-mir-335-5p	SYN1
hsa-mir-335-5p	SELENBP1
hsa-mir-335-5p	SLC17A7
hsa-mir-335-5p	GPR153
hsa-mir-423-3p	ZFPM1
hsa-mir-431-5p	EPB42
hsa-mir-412-3p	TMOD1
hsa-mir-484	DMTN
hsa-mir-485-5p	CD4
hsa-mir-516b-5p	LCE1A
hsa-mir-544a	TMOD1
hsa-mir-552-3p	LCE1A
hsa-mir-555	NKX2-5
hsa-mir-573	DMTN
hsa-mir-574-3p	CPLX2
hsa-mir-588	SLC4A1
hsa-mir-601	ZFPM1
hsa-mir-615-3p	NKX2-5
hsa-mir-616-5p	SLC4A1
hsa-mir-638	CD4
hsa-mir-661	GPR153
hsa-mir-663a	NKX2-5
hsa-mir-363-5p	GRIN2D
hsa-mir-769-3p	CD4
hsa-mir-765	GRIN2D
hsa-mir-802	SLC4A1
hsa-mir-33a-3p	LCE1A
hsa-mir-93-3p	DMTN
hsa-mir-132-5p	GPR153
hsa-mir-143-5p	SLC4A1
hsa-mir-125a-3p	LCE1A
hsa-mir-130b-5p	SLC4A1
hsa-mir-361-3p	EPB42
hsa-mir-367-5p	SLC4A1
hsa-mir-371a-5p	SLC4A1
hsa-mir-193b-5p	SLC4A1
hsa-mir-590-3p	EPB42
hsa-mir-450b-3p	CD4
hsa-mir-744-3p	SLC4A1
hsa-mir-877-5p	CD4
hsa-mir-665	CD4
hsa-mir-924	EPB42
hsa-mir-1224-3p	SLC4A1
hsa-mir-1182	SLC4A1
hsa-mir-1289	EPB42
hsa-mir-1299	LCE1A
hsa-mir-1244	SLC4A1
hsa-mir-1254	GPR153
hsa-mir-1267	SLC4A1
hsa-mir-1538	NKX2-5
hsa-mir-1908-5p	NKX2-5
hsa-mir-1914-3p	DMTN
hsa-mir-1915-3p	LCE1A
hsa-mir-3116	GPR153
hsa-mir-548s	SLC4A1
hsa-mir-3125	CD4
hsa-mir-3127-5p	DMTN
hsa-mir-3130-5p	ZFPM1
hsa-mir-3183	SLC4A1
hsa-mir-3187-3p	SLC4A1
hsa-mir-3196	MYOD1
hsa-mir-3198	EPB42
hsa-mir-1273d	CD4
hsa-mir-4294	EPB42
hsa-mir-4309	EPB42
hsa-mir-3616-5p	DMTN
hsa-mir-3622a-3p	CPLX2
hsa-mir-3622b-5p	NKX2-5
hsa-mir-3622b-3p	CPLX2
hsa-mir-3652	SLC4A1
hsa-mir-3663-5p	SLC4A1
hsa-mir-3672	SLC4A1
hsa-mir-3674	CD4
hsa-mir-3916	CD4
hsa-mir-3918	DMTN
hsa-mir-3150b-3p	LCE1A
hsa-mir-4430	SLC4A1
hsa-mir-4435	SLC4A1
hsa-mir-4454	SLC4A1
hsa-mir-3135b	SLC4A1
hsa-mir-4470	CD4
hsa-mir-4482-5p	ZFPM1
hsa-mir-4493	NKX2-5
hsa-mir-4505	CD4
hsa-mir-4524a-3p	SLC4A1
hsa-mir-4524a-3p	LCE1A
hsa-mir-4534	EPB42
hsa-mir-3194-3p	EPB42
hsa-mir-4423-5p	SLC4A1
hsa-mir-4670-5p	GRIN2D
hsa-mir-4685-5p	LCE1A
hsa-mir-4689	LCE1A
hsa-mir-4691-3p	SLC4A1
hsa-mir-4695-5p	CD4
hsa-mir-4701-5p	SLC4A1
hsa-mir-4708-5p	EPB42
hsa-mir-4710	LCE1A
hsa-mir-4713-3p	CD4
hsa-mir-4716-5p	SLC4A1
hsa-mir-4723-3p	SLC4A1
hsa-mir-4726-3p	LCE1A
hsa-mir-4731-5p	CD4
hsa-mir-4732-5p	CD4
hsa-mir-4745-3p	NKX2-5
hsa-mir-4747-5p	NKX2-5
hsa-mir-4747-3p	NKX2-5
hsa-mir-4753-3p	SLC4A1
hsa-mir-371b-5p	SLC4A1
hsa-mir-4755-3p	SLC4A1
hsa-mir-4764-3p	ZFPM1
hsa-mir-4768-3p	CD4
hsa-mir-4770	EPB42
hsa-mir-4775	EPB42
hsa-mir-4779	GRIN2D
hsa-mir-4436b-3p	LCE1A
hsa-mir-4781-3p	SLC4A1
hsa-mir-4782-5p	LCE1A
hsa-mir-4784	LCE1A
hsa-mir-4786-3p	CD4
hsa-mir-4795-5p	DMTN
hsa-mir-1273f	EPB42
hsa-mir-5096	SLC4A1
hsa-mir-5093	LCE1A
hsa-mir-5193	SLC4A1
hsa-mir-5194	DMTN
hsa-mir-5196-5p	NKX2-5
hsa-mir-5197-5p	CD4
hsa-mir-4524b-3p	SLC4A1
hsa-mir-4524b-3p	LCE1A
hsa-mir-5682	ZFPM1
hsa-mir-5691	EPB42
hsa-mir-5698	SLC4A1
hsa-mir-5706	LCE1A
hsa-mir-1185-2-3p	TMOD1
hsa-mir-766-5p	LCE1A
hsa-mir-1306-5p	SLC4A1
hsa-mir-1306-5p	CPLX2
hsa-mir-1185-1-3p	TMOD1
hsa-mir-3190-3p	GRIN2D
hsa-mir-4632-5p	LCE1A
hsa-mir-5787	CD4
hsa-mir-6077	GRIN2D
hsa-mir-6088	EPB42
hsa-mir-6124	GRIN2D
hsa-mir-6126	NKX2-5
hsa-mir-378j	LCE1A
hsa-mir-6131	SLC4A1
hsa-mir-6499-3p	SLC4A1
hsa-mir-6501-5p	SLC4A1
hsa-mir-6514-5p	EPB42
hsa-mir-6515-5p	DMTN
hsa-mir-372-5p	SLC4A1
hsa-mir-504-3p	SLC4A1
hsa-mir-585-5p	ZFPM1
hsa-mir-500b-3p	ZFPM1
hsa-mir-6727-3p	SLC4A1
hsa-mir-6732-5p	GRIN2D
hsa-mir-6735-5p	LCE1A
hsa-mir-6738-5p	DMTN
hsa-mir-6745	GRIN2D
hsa-mir-6747-5p	GRIN2D
hsa-mir-6752-5p	GRIN2D
hsa-mir-6764-5p	LCE1A
hsa-mir-6765-3p	CPLX2
hsa-mir-6782-5p	DMTN
hsa-mir-6784-5p	CD4
hsa-mir-6787-5p	NKX2-5
hsa-mir-6790-3p	SLC4A1
hsa-mir-6797-5p	DMTN
hsa-mir-6804-5p	GRIN2D
hsa-mir-6805-3p	EPB42
hsa-mir-6812-3p	SLC4A1
hsa-mir-6820-5p	NKX2-5
hsa-mir-6821-3p	SLC4A1
hsa-mir-6832-5p	CD4
hsa-mir-6837-5p	LCE1A
hsa-mir-6839-5p	LCE1A
hsa-mir-6840-3p	CD4
hsa-mir-6840-3p	LCE1A
hsa-mir-6842-5p	GRIN2D
hsa-mir-6843-3p	SLC4A1
hsa-mir-6848-3p	SLC4A1
hsa-mir-6858-5p	LCE1A
hsa-mir-6859-5p	CD4
hsa-mir-6769b-3p	SLC4A1
hsa-mir-6864-3p	SLC4A1
hsa-mir-6871-3p	ZFPM1
hsa-mir-6879-5p	LCE1A
hsa-mir-6881-5p	NKX2-5
hsa-mir-6884-5p	CD4
hsa-mir-7110-5p	GRIN2D
hsa-mir-7111-3p	SLC4A1
hsa-mir-7843-5p	LCE1A
hsa-mir-7843-3p	CD4
hsa-mir-7847-3p	DMTN
hsa-mir-7853-5p	SLC4A1
hsa-mir-8055	EPB42
hsa-mir-8055	SLC4A1
hsa-mir-8082	EPB42
hsa-mir-181b-2-3p	EPB42
hsa-mir-1249-5p	DMTN
hsa-mir-3653-5p	SLC4A1
hsa-mir-125b-5p	KLF1
hsa-mir-146a-5p	KLF1
hsa-mir-24-3p	SLC4A1
hsa-mir-31-5p	SLC4A1
hsa-mir-876-3p	ITGA2B
hsa-mir-1343-3p	ITGA2B
hsa-mir-146a-5p	ITGA2B
hsa-mir-34a-5p	ITGA2B
hsa-mir-382-5p	SYN1
hsa-mir-302a-3p	SYN1
hsa-mir-100-5p	CD4
hsa-mir-10a-5p	CD4
hsa-mir-125a-5p	CD4
hsa-mir-125b-5p	CD4
hsa-mir-1260a	CD4
hsa-mir-1260b	CD4
hsa-mir-130a-3p	CD4
hsa-mir-140-3p	CD4
hsa-mir-181b-5p	CD4
hsa-mir-194-5p	CD4
hsa-mir-204-5p	CD4
hsa-mir-222-3p	CD4
hsa-mir-29a-5p	CD4
hsa-mir-423-3p	CD4
hsa-mir-486-5p	CD4
hsa-mir-532-3p	CD4
hsa-mir-652-5p	CD4
hsa-mir-9-5p	CD4
hsa-mir-1343-3p	CD4
hsa-mir-23b-3p	CD4
hsa-mir-4454	GATA1
hsa-mir-146a-5p	GATA1
hsa-mir-31-5p	GATA1
hsa-mir-142-5p	SLC17A7
hsa-mir-125a-5p	SLC17A7
hsa-mir-125b-5p	SLC17A7
hsa-mir-1301-3p	SLC17A7
hsa-mir-1-3p	SLC17A7
hsa-mir-103a-3p	SLC17A7
hsa-mir-107	SLC17A7
hsa-mir-16-5p	SLC17A7
hsa-mir-214-3p	SLC17A7
hsa-mir-29c-5p	GRIN2D
hsa-mir-34a-5p	GRIN2D
hsa-mir-4523	GRIN2D
hsa-mir-551b-3p	GRIN2D
hsa-mir-1343-3p	GRIN2D
hsa-mir-128-3p	GRIN2D
hsa-mir-520f-3p	GRIN2D
hsa-mir-373-3p	GRIN2D
hsa-mir-302a-3p	GRIN2D
hsa-mir-374a-5p	GRIN2D
hsa-mir-30e-3p	MYOD1
hsa-mir-1-3p	MYOD1
hsa-mir-101-3p	MYOD1
hsa-mir-147a	MYOD1
hsa-mir-27a-3p	MYOD1
hsa-mir-182-5p	CA1
hsa-mir-27a-3p	CA1
hsa-mir-10b-3p	TMOD1
hsa-mir-186-5p	TMOD1
hsa-mir-323a-5p	TMOD1
hsa-mir-5690	TMOD1
hsa-mir-625-3p	TMOD1
hsa-mir-876-5p	TMOD1
hsa-mir-23a-3p	TMOD1
hsa-mir-23b-3p	TMOD1
hsa-mir-369-3p	TMOD1
hsa-mir-212-3p	TMOD1
hsa-mir-34a-5p	TMOD1
hsa-mir-1-3p	SELENBP1
hsa-mir-124-3p	SELENBP1
hsa-mir-1343-3p	SELENBP1
hsa-mir-146a-5p	SELENBP1
hsa-mir-16-5p	SELENBP1
hsa-mir-194-5p	SELENBP1
hsa-mir-200c-3p	SELENBP1
hsa-mir-21-3p	SELENBP1
hsa-mir-27a-5p	SELENBP1
hsa-mir-34a-5p	SELENBP1
hsa-mir-374a-5p	SELENBP1
hsa-mir-301a-5p	CPLX2
hsa-mir-34a-5p	CPLX2
hsa-mir-378g	CPLX2
hsa-mir-449a	CPLX2
hsa-mir-135a-5p	CPLX2
hsa-mir-219a-5p	CPLX2
hsa-mir-376c-3p	CPLX2
hsa-mir-377-3p	CPLX2
hsa-mir-425-5p	CPLX2
hsa-mir-497-5p	CPLX2
hsa-mir-9-5p	CPLX2
hsa-mir-124-3p	CPLX2
hsa-mir-30c-1-3p	GPR153
hsa-mir-4726-3p	GPR153
hsa-mir-484	GPR153
hsa-mir-92a-1-5p	GPR153
hsa-mir-147a	GPR153
hsa-mir-17-3p	DMTN
hsa-mir-29a-5p	DMTN
hsa-mir-320e	DMTN
hsa-mir-1343-3p	DMTN
hsa-mir-124-3p	DMTN
hsa-mir-27a-3p	DMTN
hsa-mir-34a-5p	DMTN
hsa-mir-7-5p	DMTN
hsa-mir-520f-3p	DMTN
hsa-mir-182-5p	EPB42
hsa-mir-34a-5p	EPB42
hsa-mir-1202	EVPL
hsa-mir-1343-3p	EVPL
hsa-mir-146a-5p	EVPL
hsa-mir-147a	EVPL
hsa-mir-200b-3p	EVPL
hsa-mir-210-3p	EVPL
hsa-mir-374a-5p	EVPL
hsa-mir-1301-3p	CDK5R2
hsa-mir-17-3p	CDK5R2
hsa-mir-20a-3p	CDK5R2
hsa-mir-331-3p	CDK5R2
hsa-mir-766-3p	CDK5R2
hsa-let-7e-5p	CDK5R2
hsa-mir-1343-3p	CDK5R2
hsa-mir-146a-5p	CDK5R2
hsa-mir-520f-3p	LCE1D
hsa-mir-373-3p	LCE1D
hsa-mir-302a-3p	LCE1D
hsa-mir-140-5p	GRIN1
hsa-mir-3677-5p	GRIN1
hsa-mir-146a-5p	GRIN1
hsa-mir-373-3p	GRIN1
hsa-mir-302a-3p	GRIN1
hsa-mir-149-5p	ZFPM1
hsa-mir-18b-3p	ZFPM1
hsa-mir-200b-3p	ZFPM1
hsa-mir-429	ZFPM1
hsa-mir-520f-3p	ZFPM1
hsa-mir-373-3p	ZFPM1
hsa-mir-302a-3p	ZFPM1
hsa-mir-124-3p	UTS2R
hsa-mir-214-3p	UTS2R
hsa-mir-27a-3p	UTS2R
hsa-mir-941	UTS2R
hsa-mir-182-5p	NKX2-5
hsa-mir-3179	NKX2-5
hsa-let-7b-5p	NKX2-5
hsa-mir-129-2-3p	NKX2-5
hsa-mir-146a-5p	NKX2-5
hsa-mir-520f-3p	LCE5A
hsa-mir-373-3p	LCE5A
hsa-mir-302a-3p	LCE5A
hsa-mir-124-3p	LCE1A
hsa-mir-520c-3p	LCE1A
hsa-mir-302a-3p	LCE1C
hsa-mir-100-5p	SPRR2E
hsa-mir-99a-5p	SPRR2E
hsa-mir-101-3p	SPRR2E
hsa-mir-126-3p	SPRR2E
hsa-mir-449a	SPRR2E
hsa-mir-449b-5p	SPRR2E
hsa-let-7b-5p	ZNF436-AS1
hsa-let-7b-5p	SNHG12
hsa-let-7b-5p	MIR29B2CHG
hsa-let-7b-5p	LINC01806
hsa-let-7b-5p	LMCD1-AS1
hsa-let-7b-5p	MUC20-OT1
hsa-let-7b-5p	LINC00885
hsa-let-7b-5p	LINC02432
hsa-let-7b-5p	SLC9A3-AS1
hsa-let-7b-5p	LINC02242
hsa-let-7b-5p	SNHG4
hsa-let-7b-5p	CARMN
hsa-let-7b-5p	HEIH
hsa-let-7b-5p	HCG18
hsa-let-7b-5p	IER3-AS1
hsa-let-7b-5p	HOXA11-AS
hsa-let-7b-5p	TRG-AS1
hsa-let-7b-5p	LINC00265
hsa-let-7b-5p	STAG3L5P-PVRIG2P-PILRB
hsa-let-7b-5p	CDKN2B-AS1
hsa-let-7b-5p	LINC00963
hsa-let-7b-5p	NUTM2A-AS1
hsa-let-7b-5p	OLMALINC
hsa-let-7b-5p	RPARP-AS1
hsa-let-7b-5p	LINC01001
hsa-let-7b-5p	KCNQ1OT1
hsa-let-7b-5p	LINC00294
hsa-let-7b-5p	NEAT1
hsa-let-7b-5p	LINC02381
hsa-let-7b-5p	TMPO-AS1
hsa-let-7b-5p	HELLPAR
hsa-let-7b-5p	G2E3-AS1
hsa-let-7b-5p	VASH1-AS1
hsa-let-7b-5p	MEG8
hsa-let-7b-5p	OIP5-AS1
hsa-let-7b-5p	IQCH-AS1
hsa-let-7b-5p	DRAIC
hsa-let-7b-5p	THSD4-AS1
hsa-let-7b-5p	UBL7-AS1
hsa-let-7b-5p	ARHGAP27P1-BPTFP1-KPNA2P3
hsa-let-7b-5p	SNHG16
hsa-let-7b-5p	LINC01978
hsa-let-7b-5p	TMEM147-AS1
hsa-let-7b-5p	LINC00665
hsa-let-7b-5p	ZNF571-AS1
hsa-let-7b-5p	ZNF337-AS1
hsa-let-7b-5p	MIR99AHG
hsa-let-7b-5p	LINC01678
hsa-let-7b-5p	TTC28-AS1
hsa-let-7b-5p	MIRLET7BHG
hsa-let-7b-5p	XIST
hsa-let-7b-5p	LINC00894
hsa-let-7b-5p	TTTY15
hsa-let-7e-5p	ZNF436-AS1
hsa-let-7e-5p	SNHG12
hsa-let-7e-5p	MIR29B2CHG
hsa-let-7e-5p	LINC01806
hsa-let-7e-5p	LMCD1-AS1
hsa-let-7e-5p	MUC20-OT1
hsa-let-7e-5p	LINC00885
hsa-let-7e-5p	LINC02432
hsa-let-7e-5p	SLC9A3-AS1
hsa-let-7e-5p	LINC02242
hsa-let-7e-5p	SNHG4
hsa-let-7e-5p	CARMN
hsa-let-7e-5p	HEIH
hsa-let-7e-5p	HCG18
hsa-let-7e-5p	IER3-AS1
hsa-let-7e-5p	HOXA11-AS
hsa-let-7e-5p	TRG-AS1
hsa-let-7e-5p	LINC00265
hsa-let-7e-5p	STAG3L5P-PVRIG2P-PILRB
hsa-let-7e-5p	CDKN2B-AS1
hsa-let-7e-5p	LINC00963
hsa-let-7e-5p	NUTM2A-AS1
hsa-let-7e-5p	OLMALINC
hsa-let-7e-5p	RPARP-AS1
hsa-let-7e-5p	LINC01001
hsa-let-7e-5p	KCNQ1OT1
hsa-let-7e-5p	LINC00294
hsa-let-7e-5p	NEAT1
hsa-let-7e-5p	LINC02381
hsa-let-7e-5p	TMPO-AS1
hsa-let-7e-5p	HELLPAR
hsa-let-7e-5p	G2E3-AS1
hsa-let-7e-5p	VASH1-AS1
hsa-let-7e-5p	MEG8
hsa-let-7e-5p	OIP5-AS1
hsa-let-7e-5p	IQCH-AS1
hsa-let-7e-5p	DRAIC
hsa-let-7e-5p	THSD4-AS1
hsa-let-7e-5p	UBL7-AS1
hsa-let-7e-5p	ARHGAP27P1-BPTFP1-KPNA2P3
hsa-let-7e-5p	SNHG16
hsa-let-7e-5p	LINC01978
hsa-let-7e-5p	TMEM147-AS1
hsa-let-7e-5p	LINC00665
hsa-let-7e-5p	ZNF571-AS1
hsa-let-7e-5p	ZNF337-AS1
hsa-let-7e-5p	MIR99AHG
hsa-let-7e-5p	LINC01678
hsa-let-7e-5p	TTC28-AS1
hsa-let-7e-5p	MIRLET7BHG
hsa-let-7e-5p	XIST
hsa-let-7e-5p	LINC00894
hsa-let-7e-5p	TTTY15
hsa-mir-1-3p	CCDC18-AS1
hsa-mir-1-3p	LAMTOR5-AS1
hsa-mir-1-3p	LINC00622
hsa-mir-1-3p	MIR29B2CHG
hsa-mir-1-3p	CYTOR
hsa-mir-1-3p	MIR4435-2HG
hsa-mir-1-3p	ACAP2-IT1
hsa-mir-1-3p	STX18-AS1
hsa-mir-1-3p	MIR4453HG
hsa-mir-1-3p	FAM198B-AS1
hsa-mir-1-3p	LINC00242
hsa-mir-1-3p	LINC00174
hsa-mir-1-3p	LINC-PINT
hsa-mir-1-3p	OTUD6B-AS1
hsa-mir-1-3p	RMRP
hsa-mir-1-3p	FAM225B
hsa-mir-1-3p	FAM225A
hsa-mir-1-3p	LINC00707
hsa-mir-1-3p	LINC01518
hsa-mir-1-3p	NUTM2B-AS1
hsa-mir-1-3p	NUTM2A-AS1
hsa-mir-1-3p	DNMBP-AS1
hsa-mir-1-3p	RPARP-AS1
hsa-mir-1-3p	NEAT1
hsa-mir-1-3p	MALAT1
hsa-mir-1-3p	SENCR
hsa-mir-1-3p	C1RL-AS1
hsa-mir-1-3p	HOTAIR
hsa-mir-1-3p	LINC00641
hsa-mir-1-3p	DHRS4-AS1
hsa-mir-1-3p	VASH1-AS1
hsa-mir-1-3p	SNHG14
hsa-mir-1-3p	TMEM202-AS1
hsa-mir-1-3p	UBL7-AS1
hsa-mir-1-3p	LINC01197
hsa-mir-1-3p	COX10-AS1
hsa-mir-1-3p	MAPT-IT1
hsa-mir-1-3p	SOX9-AS1
hsa-mir-1-3p	LINC00482
hsa-mir-1-3p	UCA1
hsa-mir-1-3p	SDCBP2-AS1
hsa-mir-1-3p	LINC00261
hsa-mir-1-3p	SMIM25
hsa-mir-1-3p	MIAT
hsa-mir-100-5p	LINC01641
hsa-mir-100-5p	SGO1-AS1
hsa-mir-100-5p	LINC00847
hsa-mir-100-5p	ST7-OT4
hsa-mir-100-5p	WAC-AS1
hsa-mir-100-5p	LINC00943
hsa-mir-100-5p	DLEU1
hsa-mir-100-5p	SDCBP2-AS1
hsa-mir-101-3p	RUSC1-AS1
hsa-mir-101-3p	RN7SL832P
hsa-mir-101-3p	PTPRG-AS1
hsa-mir-101-3p	MIR3142HG
hsa-mir-101-3p	LINC00997
hsa-mir-101-3p	LINC00265
hsa-mir-101-3p	SND1-IT1
hsa-mir-101-3p	SNHG6
hsa-mir-101-3p	EBLN3P
hsa-mir-101-3p	FAM201A
hsa-mir-101-3p	SNHG1
hsa-mir-101-3p	NEAT1
hsa-mir-101-3p	MALAT1
hsa-mir-101-3p	GSEC
hsa-mir-101-3p	HELLPAR
hsa-mir-101-3p	LINC00943
hsa-mir-101-3p	PSMA3-AS1
hsa-mir-101-3p	SNHG14
hsa-mir-101-3p	GABPB1-AS1
hsa-mir-101-3p	SNHG21
hsa-mir-101-3p	LINC01579
hsa-mir-101-3p	C17orf102
hsa-mir-101-3p	TYMSOS
hsa-mir-101-3p	SNHG22
hsa-mir-101-3p	DSCAM-AS1
hsa-mir-101-3p	LINC00891
hsa-mir-101-3p	XIST
hsa-mir-103a-3p	LINC01134
hsa-mir-103a-3p	LINC01343
hsa-mir-103a-3p	NFIA-AS2
hsa-mir-103a-3p	MIR181A1HG
hsa-mir-103a-3p	MIR29B2CHG
hsa-mir-103a-3p	PCBP1-AS1
hsa-mir-103a-3p	ALMS1-IT1
hsa-mir-103a-3p	CYTOR
hsa-mir-103a-3p	PAX8-AS1
hsa-mir-103a-3p	TEX41
hsa-mir-103a-3p	TTN-AS1
hsa-mir-103a-3p	FGD5-AS1
hsa-mir-103a-3p	LINC00960
hsa-mir-103a-3p	DUBR
hsa-mir-103a-3p	LINC02035
hsa-mir-103a-3p	DLG1-AS1
hsa-mir-103a-3p	LINC02434
hsa-mir-103a-3p	SLC9A3-AS1
hsa-mir-103a-3p	LINC01848
hsa-mir-103a-3p	HCG18
hsa-mir-103a-3p	SNHG26
hsa-mir-103a-3p	HOTAIRM1
hsa-mir-103a-3p	DLX6-AS1
hsa-mir-103a-3p	STAG3L5P-PVRIG2P-PILRB
hsa-mir-103a-3p	EPHA1-AS1
hsa-mir-103a-3p	RNF139-AS1
hsa-mir-103a-3p	LINC00707
hsa-mir-103a-3p	NUTM2B-AS1
hsa-mir-103a-3p	NUTM2A-AS1
hsa-mir-103a-3p	RPARP-AS1
hsa-mir-103a-3p	H19
hsa-mir-103a-3p	KCNQ1OT1
hsa-mir-103a-3p	LINC00294
hsa-mir-103a-3p	NEAT1
hsa-mir-103a-3p	LINC00641
hsa-mir-103a-3p	PSMA3-AS1
hsa-mir-103a-3p	MEG8
hsa-mir-103a-3p	LINC00638
hsa-mir-103a-3p	FAM30A
hsa-mir-103a-3p	ARHGAP11B
hsa-mir-103a-3p	LINC01569
hsa-mir-103a-3p	RRN3P2
hsa-mir-103a-3p	PCAT18
hsa-mir-103a-3p	LINC00662
hsa-mir-103a-3p	TMEM147-AS1
hsa-mir-103a-3p	ZNF793-AS1
hsa-mir-103a-3p	LIPE-AS1
hsa-mir-103a-3p	TRPM2-AS
hsa-mir-103a-3p	GUSBP11
hsa-mir-103a-3p	TTC28-AS1
hsa-mir-103a-3p	XIST
hsa-mir-103a-3p	LINC00630
hsa-mir-103a-3p	MIR503HG
hsa-mir-105-5p	LINC01134
hsa-mir-105-5p	FLG-AS1
hsa-mir-105-5p	RUSC1-AS1
hsa-mir-105-5p	GAS5
hsa-mir-105-5p	MIR29B2CHG
hsa-mir-105-5p	CYTOR
hsa-mir-105-5p	MIR4435-2HG
hsa-mir-105-5p	PAX8-AS1
hsa-mir-105-5p	FGD5-AS1
hsa-mir-105-5p	MUC20-OT1
hsa-mir-105-5p	NNT-AS1
hsa-mir-105-5p	SCAMP1-AS1
hsa-mir-105-5p	ARRDC3-AS1
hsa-mir-105-5p	EPB41L4A-AS1
hsa-mir-105-5p	HCG11
hsa-mir-105-5p	HOXA11-AS
hsa-mir-105-5p	MAGI2-AS3
hsa-mir-105-5p	STAG3L5P-PVRIG2P-PILRB
hsa-mir-105-5p	SND1-IT1
hsa-mir-105-5p	SNHG7
hsa-mir-105-5p	NUTM2B-AS1
hsa-mir-105-5p	RPARP-AS1
hsa-mir-105-5p	KCNQ1OT1
hsa-mir-105-5p	MALAT1
hsa-mir-105-5p	CD27-AS1
hsa-mir-105-5p	GPRC5D-AS1
hsa-mir-105-5p	HOXC-AS3
hsa-mir-105-5p	HELLPAR
hsa-mir-105-5p	LINC01089
hsa-mir-105-5p	TPT1-AS1
hsa-mir-105-5p	RBM26-AS1
hsa-mir-105-5p	MCF2L-AS1
hsa-mir-105-5p	LINC00641
hsa-mir-105-5p	PSMA3-AS1
hsa-mir-105-5p	SNHG14
hsa-mir-105-5p	OIP5-AS1
hsa-mir-105-5p	GABPB1-AS1
hsa-mir-105-5p	DNAAF4-CCPG1
hsa-mir-105-5p	IQCH-AS1
hsa-mir-105-5p	MMP25-AS1
hsa-mir-105-5p	RUNDC3A-AS1
hsa-mir-105-5p	LINC00511
hsa-mir-105-5p	LINC00667
hsa-mir-105-5p	LINC00909
hsa-mir-105-5p	SDCBP2-AS1
hsa-mir-105-5p	LINC00261
hsa-mir-105-5p	NORAD
hsa-mir-105-5p	TUG1
hsa-mir-105-5p	MIRLET7BHG
hsa-mir-105-5p	ZNF674-AS1
hsa-mir-105-5p	XIST
hsa-mir-105-5p	LINC00894
hsa-mir-106b-5p	PINK1-AS
hsa-mir-106b-5p	SLFNL1-AS1
hsa-mir-106b-5p	CCDC18-AS1
hsa-mir-106b-5p	IL6R-AS1
hsa-mir-106b-5p	MIR181A1HG
hsa-mir-106b-5p	BLACAT1
hsa-mir-106b-5p	LINC01798
hsa-mir-106b-5p	ATP6V1B1-AS1
hsa-mir-106b-5p	HAGLR
hsa-mir-106b-5p	LMCD1-AS1
hsa-mir-106b-5p	FGD5-AS1
hsa-mir-106b-5p	PSMD6-AS1
hsa-mir-106b-5p	MAGI1-IT1
hsa-mir-106b-5p	LINC02035
hsa-mir-106b-5p	LINC01194
hsa-mir-106b-5p	NNT-AS1
hsa-mir-106b-5p	PART1
hsa-mir-106b-5p	CKMT2-AS1
hsa-mir-106b-5p	EPB41L4A-AS1
hsa-mir-106b-5p	LINC02202
hsa-mir-106b-5p	HCG18
hsa-mir-106b-5p	HCP5
hsa-mir-106b-5p	HOTAIRM1
hsa-mir-106b-5p	HOXA-AS2
hsa-mir-106b-5p	LINC01003
hsa-mir-106b-5p	LINC00689
hsa-mir-106b-5p	GASAL1
hsa-mir-106b-5p	PVT1
hsa-mir-106b-5p	ERICD
hsa-mir-106b-5p	RFX3-AS1
hsa-mir-106b-5p	EBLN3P
hsa-mir-106b-5p	ARRDC1-AS1
hsa-mir-106b-5p	LINC00839
hsa-mir-106b-5p	SGMS1-AS1
hsa-mir-106b-5p	LINC01553
hsa-mir-106b-5p	DLG5-AS1
hsa-mir-106b-5p	NUTM2A-AS1
hsa-mir-106b-5p	OLMALINC
hsa-mir-106b-5p	RPARP-AS1
hsa-mir-106b-5p	H19
hsa-mir-106b-5p	KCNQ1OT1
hsa-mir-106b-5p	PAUPAR
hsa-mir-106b-5p	NEAT1
hsa-mir-106b-5p	MALAT1
hsa-mir-106b-5p	RSF1-IT1
hsa-mir-106b-5p	GPRC5D-AS1
hsa-mir-106b-5p	HOTAIR
hsa-mir-106b-5p	LINC02409
hsa-mir-106b-5p	HELLPAR
hsa-mir-106b-5p	DLEU1
hsa-mir-106b-5p	PSMA3-AS1
hsa-mir-106b-5p	VASH1-AS1
hsa-mir-106b-5p	PWAR6
hsa-mir-106b-5p	SNHG14
hsa-mir-106b-5p	GABPB1-AS1
hsa-mir-106b-5p	USP3-AS1
hsa-mir-106b-5p	NPTN-IT1
hsa-mir-106b-5p	ST20-AS1
hsa-mir-106b-5p	SLX1B-SULT1A4
hsa-mir-106b-5p	SLX1A-SULT1A3
hsa-mir-106b-5p	LINC02188
hsa-mir-106b-5p	LINC02086
hsa-mir-106b-5p	ARHGAP27P1-BPTFP1-KPNA2P3
hsa-mir-106b-5p	SNHG16
hsa-mir-106b-5p	SNHG20
hsa-mir-106b-5p	NORAD
hsa-mir-106b-5p	STK4-AS1
hsa-mir-106b-5p	BTG3-AS1
hsa-mir-106b-5p	THAP7-AS1
hsa-mir-106b-5p	MIRLET7BHG
hsa-mir-106b-5p	XIST
hsa-mir-106b-5p	TTTY15
hsa-mir-107	LINC01134
hsa-mir-107	LINC01343
hsa-mir-107	NFIA-AS2
hsa-mir-107	MIR181A1HG
hsa-mir-107	MIR29B2CHG
hsa-mir-107	PCBP1-AS1
hsa-mir-107	ALMS1-IT1
hsa-mir-107	CYTOR
hsa-mir-107	PAX8-AS1
hsa-mir-107	TEX41
hsa-mir-107	TTN-AS1
hsa-mir-107	FGD5-AS1
hsa-mir-107	LINC00960
hsa-mir-107	DUBR
hsa-mir-107	LINC02035
hsa-mir-107	DLG1-AS1
hsa-mir-107	LINC02434
hsa-mir-107	SLC9A3-AS1
hsa-mir-107	LINC01848
hsa-mir-107	HCG18
hsa-mir-107	SNHG26
hsa-mir-107	HOTAIRM1
hsa-mir-107	DLX6-AS1
hsa-mir-107	STAG3L5P-PVRIG2P-PILRB
hsa-mir-107	EPHA1-AS1
hsa-mir-107	RNF139-AS1
hsa-mir-107	LINC00707
hsa-mir-107	NUTM2B-AS1
hsa-mir-107	NUTM2A-AS1
hsa-mir-107	RPARP-AS1
hsa-mir-107	H19
hsa-mir-107	KCNQ1OT1
hsa-mir-107	LINC00294
hsa-mir-107	NEAT1
hsa-mir-107	LINC00641
hsa-mir-107	PSMA3-AS1
hsa-mir-107	MEG8
hsa-mir-107	LINC00638
hsa-mir-107	FAM30A
hsa-mir-107	ARHGAP11B
hsa-mir-107	LINC01569
hsa-mir-107	RRN3P2
hsa-mir-107	PCAT18
hsa-mir-107	LINC00662
hsa-mir-107	TMEM147-AS1
hsa-mir-107	ZNF793-AS1
hsa-mir-107	LIPE-AS1
hsa-mir-107	TRPM2-AS
hsa-mir-107	GUSBP11
hsa-mir-107	TTC28-AS1
hsa-mir-107	XIST
hsa-mir-107	LINC00630
hsa-mir-107	MIR503HG
hsa-mir-10a-5p	SNHG3
hsa-mir-10a-5p	GAS5
hsa-mir-10a-5p	MIR29B2CHG
hsa-mir-10a-5p	THRB-IT1
hsa-mir-10a-5p	LINC02035
hsa-mir-10a-5p	LPP-AS2
hsa-mir-10a-5p	LINC01091
hsa-mir-10a-5p	SLC9A3-AS1
hsa-mir-10a-5p	CARMN
hsa-mir-10a-5p	SNHG5
hsa-mir-10a-5p	RHPN1-AS1
hsa-mir-10a-5p	LINC00963
hsa-mir-10a-5p	SNHG7
hsa-mir-10a-5p	CCDC183-AS1
hsa-mir-10a-5p	KRTAP5-AS1
hsa-mir-10a-5p	KCNQ1OT1
hsa-mir-10a-5p	NEAT1
hsa-mir-10a-5p	MIR100HG
hsa-mir-10a-5p	LINC02388
hsa-mir-10a-5p	LINC00641
hsa-mir-10a-5p	MEG3
hsa-mir-10a-5p	LINC01578
hsa-mir-10a-5p	MMP25-AS1
hsa-mir-10a-5p	TEN1-CDK3
hsa-mir-10a-5p	SNHG16
hsa-mir-10a-5p	LINC01801
hsa-mir-10a-5p	TMEM147-AS1
hsa-mir-10a-5p	ZNRF3-IT1
hsa-mir-10a-5p	UXT-AS1
hsa-mir-10a-5p	XIST
hsa-mir-122-5p	LINC01140
hsa-mir-122-5p	AP4B1-AS1
hsa-mir-122-5p	MIR205HG
hsa-mir-122-5p	LINC01132
hsa-mir-122-5p	LINC01126
hsa-mir-122-5p	PCBP1-AS1
hsa-mir-122-5p	ACVR2B-AS1
hsa-mir-122-5p	KCNMB2-AS1
hsa-mir-122-5p	XXYLT1-AS2
hsa-mir-122-5p	LINC02362
hsa-mir-122-5p	LINC01018
hsa-mir-122-5p	C5orf17
hsa-mir-122-5p	PSMG3-AS1
hsa-mir-122-5p	ST7-OT4
hsa-mir-122-5p	C8orf31
hsa-mir-122-5p	CDKN2B-AS1
hsa-mir-122-5p	PPP1R26-AS1
hsa-mir-122-5p	SNHG7
hsa-mir-122-5p	NUTM2B-AS1
hsa-mir-122-5p	KCNQ1OT1
hsa-mir-122-5p	LINC00294
hsa-mir-122-5p	NEAT1
hsa-mir-122-5p	LINC01232
hsa-mir-122-5p	DIO3OS
hsa-mir-122-5p	GABPB1-AS1
hsa-mir-122-5p	LINC02568
hsa-mir-122-5p	USP3-AS1
hsa-mir-122-5p	DRAIC
hsa-mir-122-5p	MMP25-AS1
hsa-mir-122-5p	MIR3179-2
hsa-mir-122-5p	LINC02128
hsa-mir-122-5p	LINC02193
hsa-mir-122-5p	ASB16-AS1
hsa-mir-122-5p	LINC00909
hsa-mir-122-5p	ZNF337-AS1
hsa-mir-122-5p	SNHG11
hsa-mir-122-5p	LINC01270
hsa-mir-122-5p	DSCAM-AS1
hsa-mir-122-5p	TSPEAR-AS2
hsa-mir-122-5p	LINC00205
hsa-mir-122-5p	GUSBP11
hsa-mir-122-5p	LINC01278
hsa-mir-122-5p	XIST
hsa-mir-124-3p	CCDC18-AS1
hsa-mir-124-3p	LAMTOR5-AS1
hsa-mir-124-3p	LINC01703
hsa-mir-124-3p	SOS1-IT1
hsa-mir-124-3p	PCBP1-AS1
hsa-mir-124-3p	PCGEM1
hsa-mir-124-3p	FGD5-AS1
hsa-mir-124-3p	ENTPD3-AS1
hsa-mir-124-3p	PTPRG-AS1
hsa-mir-124-3p	TAPT1-AS1
hsa-mir-124-3p	SLC9A3-AS1
hsa-mir-124-3p	LINC00847
hsa-mir-124-3p	LINC00240
hsa-mir-124-3p	HOXA11-AS
hsa-mir-124-3p	DLX6-AS1
hsa-mir-124-3p	SND1-IT1
hsa-mir-124-3p	LINC00963
hsa-mir-124-3p	SGMS1-AS1
hsa-mir-124-3p	ZMIZ1-AS1
hsa-mir-124-3p	KCNQ1OT1
hsa-mir-124-3p	NEAT1
hsa-mir-124-3p	MALAT1
hsa-mir-124-3p	MAPKAPK5-AS1
hsa-mir-124-3p	LINC00173
hsa-mir-124-3p	LINC01089
hsa-mir-124-3p	SNHG14
hsa-mir-124-3p	ST20-AS1
hsa-mir-124-3p	MIR3179-2
hsa-mir-124-3p	LINC00511
hsa-mir-124-3p	SNHG16
hsa-mir-124-3p	TMEM147-AS1
hsa-mir-124-3p	ZNF793-AS1
hsa-mir-124-3p	LINC01433
hsa-mir-124-3p	SNHG17
hsa-mir-124-3p	TUBA3FP
hsa-mir-124-3p	OGFRP1
hsa-mir-124-3p	XIST
hsa-mir-125a-5p	LINC01128
hsa-mir-125a-5p	LINC01654
hsa-mir-125a-5p	MIR29B2CHG
hsa-mir-125a-5p	LGALS8-AS1
hsa-mir-125a-5p	CYP1B1-AS1
hsa-mir-125a-5p	PCBP1-AS1
hsa-mir-125a-5p	CYTOR
hsa-mir-125a-5p	TBC1D8-AS1
hsa-mir-125a-5p	MIR4435-2HG
hsa-mir-125a-5p	PAX8-AS1
hsa-mir-125a-5p	KLF7-IT1
hsa-mir-125a-5p	ACVR2B-AS1
hsa-mir-125a-5p	DUBR
hsa-mir-125a-5p	GATA2-AS1
hsa-mir-125a-5p	TNK2-AS1
hsa-mir-125a-5p	NOP14-AS1
hsa-mir-125a-5p	TAPT1-AS1
hsa-mir-125a-5p	DANCR
hsa-mir-125a-5p	STAG3L5P-PVRIG2P-PILRB
hsa-mir-125a-5p	LNCPRESS1
hsa-mir-125a-5p	RNF139-AS1
hsa-mir-125a-5p	GLIDR
hsa-mir-125a-5p	FAM27C
hsa-mir-125a-5p	ZSWIM8-AS1
hsa-mir-125a-5p	RPARP-AS1
hsa-mir-125a-5p	LINC01164
hsa-mir-125a-5p	KCNQ1OT1
hsa-mir-125a-5p	BDNF-AS
hsa-mir-125a-5p	MIR194-2HG
hsa-mir-125a-5p	NEAT1
hsa-mir-125a-5p	LINC00943
hsa-mir-125a-5p	N4BP2L2-IT2
hsa-mir-125a-5p	ZFHX2-AS1
hsa-mir-125a-5p	ST20-AS1
hsa-mir-125a-5p	LINC00273
hsa-mir-125a-5p	MAPT-IT1
hsa-mir-125a-5p	LINC00667
hsa-mir-125a-5p	PCAT18
hsa-mir-125a-5p	PARD6G-AS1
hsa-mir-125a-5p	LINC00661
hsa-mir-125a-5p	LINC00261
hsa-mir-125a-5p	PLAC4
hsa-mir-125a-5p	PICSAR
hsa-mir-125a-5p	GUSBP11
hsa-mir-125a-5p	INE1
hsa-mir-125a-5p	LINC01278
hsa-mir-125a-5p	XIST
hsa-mir-125b-5p	LINC01128
hsa-mir-125b-5p	LINC01654
hsa-mir-125b-5p	MIR29B2CHG
hsa-mir-125b-5p	LGALS8-AS1
hsa-mir-125b-5p	CYP1B1-AS1
hsa-mir-125b-5p	PCBP1-AS1
hsa-mir-125b-5p	CYTOR
hsa-mir-125b-5p	TBC1D8-AS1
hsa-mir-125b-5p	MIR4435-2HG
hsa-mir-125b-5p	PAX8-AS1
hsa-mir-125b-5p	KLF7-IT1
hsa-mir-125b-5p	ACVR2B-AS1
hsa-mir-125b-5p	DUBR
hsa-mir-125b-5p	GATA2-AS1
hsa-mir-125b-5p	TNK2-AS1
hsa-mir-125b-5p	NOP14-AS1
hsa-mir-125b-5p	TAPT1-AS1
hsa-mir-125b-5p	DANCR
hsa-mir-125b-5p	STAG3L5P-PVRIG2P-PILRB
hsa-mir-125b-5p	LNCPRESS1
hsa-mir-125b-5p	RNF139-AS1
hsa-mir-125b-5p	GLIDR
hsa-mir-125b-5p	FAM27C
hsa-mir-125b-5p	ZSWIM8-AS1
hsa-mir-125b-5p	RPARP-AS1
hsa-mir-125b-5p	LINC01164
hsa-mir-125b-5p	KCNQ1OT1
hsa-mir-125b-5p	BDNF-AS
hsa-mir-125b-5p	MIR194-2HG
hsa-mir-125b-5p	NEAT1
hsa-mir-125b-5p	LINC00943
hsa-mir-125b-5p	N4BP2L2-IT2
hsa-mir-125b-5p	ZFHX2-AS1
hsa-mir-125b-5p	ST20-AS1
hsa-mir-125b-5p	LINC00273
hsa-mir-125b-5p	MAPT-IT1
hsa-mir-125b-5p	LINC00667
hsa-mir-125b-5p	PCAT18
hsa-mir-125b-5p	PARD6G-AS1
hsa-mir-125b-5p	LINC00661
hsa-mir-125b-5p	LINC00261
hsa-mir-125b-5p	PLAC4
hsa-mir-125b-5p	PICSAR
hsa-mir-125b-5p	GUSBP11
hsa-mir-125b-5p	INE1
hsa-mir-125b-5p	LINC01278
hsa-mir-125b-5p	XIST
hsa-mir-126-3p	IPO9-AS1
hsa-mir-126-3p	LINC01003
hsa-mir-126-3p	XIST
hsa-mir-128-3p	SNHG3
hsa-mir-128-3p	SLFNL1-AS1
hsa-mir-128-3p	FOXD3-AS1
hsa-mir-128-3p	CCDC18-AS1
hsa-mir-128-3p	GAS5
hsa-mir-128-3p	MIR29B2CHG
hsa-mir-128-3p	CYTOR
hsa-mir-128-3p	MIR4435-2HG
hsa-mir-128-3p	PAX8-AS1
hsa-mir-128-3p	DENND6A-DT
hsa-mir-128-3p	PTPRG-AS1
hsa-mir-128-3p	MUC20-OT1
hsa-mir-128-3p	LINC01091
hsa-mir-128-3p	SCAMP1-AS1
hsa-mir-128-3p	CKMT2-AS1
hsa-mir-128-3p	TMEM161B-AS1
hsa-mir-128-3p	LINC01554
hsa-mir-128-3p	LINC01184
hsa-mir-128-3p	C5orf66
hsa-mir-128-3p	HLA-F-AS1
hsa-mir-128-3p	HCP5
hsa-mir-128-3p	POLR2J4
hsa-mir-128-3p	MAGI2-AS3
hsa-mir-128-3p	LINC01393
hsa-mir-128-3p	RBPMS-AS1
hsa-mir-128-3p	PCAT1
hsa-mir-128-3p	PEG13
hsa-mir-128-3p	ZNF252P-AS1
hsa-mir-128-3p	GLIDR
hsa-mir-128-3p	ZMIZ1-AS1
hsa-mir-128-3p	AGAP11
hsa-mir-128-3p	OLMALINC
hsa-mir-128-3p	LINC01001
hsa-mir-128-3p	KCNQ1OT1
hsa-mir-128-3p	SNHG1
hsa-mir-128-3p	NEAT1
hsa-mir-128-3p	KCTD21-AS1
hsa-mir-128-3p	RASSF8-AS1
hsa-mir-128-3p	TMEM132D-AS1
hsa-mir-128-3p	DLEU2
hsa-mir-128-3p	LINC00346
hsa-mir-128-3p	ZFHX2-AS1
hsa-mir-128-3p	LINC01550
hsa-mir-128-3p	MEG8
hsa-mir-128-3p	OIP5-AS1
hsa-mir-128-3p	GABPB1-IT1
hsa-mir-128-3p	GABPB1-AS1
hsa-mir-128-3p	MIR497HG
hsa-mir-128-3p	CCDC144NL-AS1
hsa-mir-128-3p	ARHGAP27P1-BPTFP1-KPNA2P3
hsa-mir-128-3p	SNHG16
hsa-mir-128-3p	SNHG22
hsa-mir-128-3p	PARD6G-AS1
hsa-mir-128-3p	ZNF561-AS1
hsa-mir-128-3p	LINC00261
hsa-mir-128-3p	LINC01441
hsa-mir-128-3p	MIR646HG
hsa-mir-128-3p	CYYR1-AS1
hsa-mir-128-3p	THAP7-AS1
hsa-mir-128-3p	TUG1
hsa-mir-128-3p	C22orf34
hsa-mir-129-2-3p	SNHG12
hsa-mir-129-2-3p	LINC01343
hsa-mir-129-2-3p	SATB2-AS1
hsa-mir-129-2-3p	FGD5-AS1
hsa-mir-129-2-3p	LINC00886
hsa-mir-129-2-3p	TNK2-AS1
hsa-mir-129-2-3p	HCG11
hsa-mir-129-2-3p	HCG9
hsa-mir-129-2-3p	HCG18
hsa-mir-129-2-3p	TP53TG1
hsa-mir-129-2-3p	WEE2-AS1
hsa-mir-129-2-3p	LINC01006
hsa-mir-129-2-3p	OTUD6B-AS1
hsa-mir-129-2-3p	GSN-AS1
hsa-mir-129-2-3p	KCNQ1OT1
hsa-mir-129-2-3p	LINC00958
hsa-mir-129-2-3p	SNHG1
hsa-mir-129-2-3p	NEAT1
hsa-mir-129-2-3p	KCTD21-AS1
hsa-mir-129-2-3p	MAPKAPK5-AS1
hsa-mir-129-2-3p	MIR4500HG
hsa-mir-129-2-3p	VASH1-AS1
hsa-mir-129-2-3p	NR2F2-AS1
hsa-mir-129-2-3p	ARHGAP27P1-BPTFP1-KPNA2P3
hsa-mir-129-2-3p	LINC00511
hsa-mir-129-2-3p	NORAD
hsa-mir-129-2-3p	CEBPB-AS1
hsa-mir-129-2-3p	XIST
hsa-mir-129-5p	LINC01134
hsa-mir-129-5p	AP4B1-AS1
hsa-mir-129-5p	LINC01247
hsa-mir-129-5p	LINC01087
hsa-mir-129-5p	PCGEM1
hsa-mir-129-5p	LINC01963
hsa-mir-129-5p	FGD5-AS1
hsa-mir-129-5p	SH3BP5-AS1
hsa-mir-129-5p	PTPRG-AS1
hsa-mir-129-5p	TUSC7
hsa-mir-129-5p	MIR4458HG
hsa-mir-129-5p	CKMT2-AS1
hsa-mir-129-5p	HCG18
hsa-mir-129-5p	HOTAIRM1
hsa-mir-129-5p	LINC00689
hsa-mir-129-5p	C8orf49
hsa-mir-129-5p	OTUD6B-AS1
hsa-mir-129-5p	FER1L6-AS2
hsa-mir-129-5p	GAS1RR
hsa-mir-129-5p	GATA3-AS1
hsa-mir-129-5p	LINC01515
hsa-mir-129-5p	NUTM2B-AS1
hsa-mir-129-5p	NUTM2A-AS1
hsa-mir-129-5p	OLMALINC
hsa-mir-129-5p	RPARP-AS1
hsa-mir-129-5p	KCNQ1OT1
hsa-mir-129-5p	NEAT1
hsa-mir-129-5p	MALAT1
hsa-mir-129-5p	HELLPAR
hsa-mir-129-5p	LINC01089
hsa-mir-129-5p	FRMD6-AS1
hsa-mir-129-5p	MEG3
hsa-mir-129-5p	ARHGAP11B
hsa-mir-129-5p	OIP5-AS1
hsa-mir-129-5p	GABPB1-AS1
hsa-mir-129-5p	LINC01227
hsa-mir-129-5p	PITPNA-AS1
hsa-mir-129-5p	NBR2
hsa-mir-129-5p	SP2-AS1
hsa-mir-129-5p	TBC1D3P1-DHX40P1
hsa-mir-129-5p	GACAT2
hsa-mir-129-5p	LINC00665
hsa-mir-129-5p	LINC00261
hsa-mir-129-5p	LINC01747
hsa-mir-129-5p	LINC01422
hsa-mir-129-5p	TTC28-AS1
hsa-mir-129-5p	TUG1
hsa-mir-129-5p	LINC01278
hsa-mir-129-5p	XIST
hsa-mir-129-5p	DANT2
hsa-mir-1301-3p	SNHG12
hsa-mir-1301-3p	MATN1-AS1
hsa-mir-1301-3p	CRYZL2P-SEC16B
hsa-mir-1301-3p	DNAJC27-AS1
hsa-mir-1301-3p	LINC01122
hsa-mir-1301-3p	LINC01963
hsa-mir-1301-3p	SH3BP5-AS1
hsa-mir-1301-3p	SATB1-AS1
hsa-mir-1301-3p	ZBTB11-AS1
hsa-mir-1301-3p	MBNL1-AS1
hsa-mir-1301-3p	LINC02015
hsa-mir-1301-3p	MUC20-OT1
hsa-mir-1301-3p	DANCR
hsa-mir-1301-3p	SLC9A3-AS1
hsa-mir-1301-3p	NNT-AS1
hsa-mir-1301-3p	LINC00997
hsa-mir-1301-3p	ST7-OT4
hsa-mir-1301-3p	FER1L6-AS2
hsa-mir-1301-3p	RNF139-AS1
hsa-mir-1301-3p	PVT1
hsa-mir-1301-3p	PEG13
hsa-mir-1301-3p	SNHG7
hsa-mir-1301-3p	CCDC183-AS1
hsa-mir-1301-3p	PRKCQ-AS1
hsa-mir-1301-3p	WAC-AS1
hsa-mir-1301-3p	DLG5-AS1
hsa-mir-1301-3p	NUTM2B-AS1
hsa-mir-1301-3p	NUTM2A-AS1
hsa-mir-1301-3p	KCNQ1OT1
hsa-mir-1301-3p	LINC00294
hsa-mir-1301-3p	NEAT1
hsa-mir-1301-3p	KRT7-AS
hsa-mir-1301-3p	LINC02381
hsa-mir-1301-3p	LINC02384
hsa-mir-1301-3p	PXN-AS1
hsa-mir-1301-3p	LINC00943
hsa-mir-1301-3p	ZDHHC20-IT1
hsa-mir-1301-3p	LINC00544
hsa-mir-1301-3p	FOXN3-AS1
hsa-mir-1301-3p	SNAI3-AS1
hsa-mir-1301-3p	VPS9D1-AS1
hsa-mir-1301-3p	RAMP2-AS1
hsa-mir-1301-3p	TSPOAP1-AS1
hsa-mir-1301-3p	SNHG16
hsa-mir-1301-3p	LINC01444
hsa-mir-1301-3p	LINC01433
hsa-mir-1301-3p	LINC01722
hsa-mir-1301-3p	SNHG11
hsa-mir-1301-3p	MIR99AHG
hsa-mir-1301-3p	LINC00319
hsa-mir-1301-3p	MCM3AP-AS1
hsa-mir-1301-3p	GUSBP11
hsa-mir-1301-3p	MIAT
hsa-mir-1301-3p	JPX
hsa-mir-1301-3p	LINC00894
hsa-mir-1306-5p	SNHG3
hsa-mir-1306-5p	SNHG12
hsa-mir-1306-5p	CCDC18-AS1
hsa-mir-1306-5p	PCAT6
hsa-mir-1306-5p	RNASEH1-AS1
hsa-mir-1306-5p	PAX8-AS1
hsa-mir-1306-5p	LINC01806
hsa-mir-1306-5p	LINC01963
hsa-mir-1306-5p	THUMPD3-AS1
hsa-mir-1306-5p	ACVR2B-AS1
hsa-mir-1306-5p	LINC02015
hsa-mir-1306-5p	DANCR
hsa-mir-1306-5p	SLC9A3-AS1
hsa-mir-1306-5p	SCAMP1-AS1
hsa-mir-1306-5p	CKMT2-AS1
hsa-mir-1306-5p	LINC01554
hsa-mir-1306-5p	HCG11
hsa-mir-1306-5p	LINC00265
hsa-mir-1306-5p	AZIN1-AS1
hsa-mir-1306-5p	PCAT1
hsa-mir-1306-5p	PVT1
hsa-mir-1306-5p	MIR600HG
hsa-mir-1306-5p	SNHG7
hsa-mir-1306-5p	CCDC183-AS1
hsa-mir-1306-5p	ARRDC1-AS1
hsa-mir-1306-5p	H19
hsa-mir-1306-5p	KCNQ1OT1
hsa-mir-1306-5p	LINC00294
hsa-mir-1306-5p	NEAT1
hsa-mir-1306-5p	MALAT1
hsa-mir-1306-5p	HELLPAR
hsa-mir-1306-5p	LINC00375
hsa-mir-1306-5p	LINC00346
hsa-mir-1306-5p	FRMD6-AS1
hsa-mir-1306-5p	PSMA3-AS1
hsa-mir-1306-5p	LINC00638
hsa-mir-1306-5p	PWAR6
hsa-mir-1306-5p	ARHGAP11B
hsa-mir-1306-5p	USP3-AS1
hsa-mir-1306-5p	ADPGK-AS1
hsa-mir-1306-5p	LINC01578
hsa-mir-1306-5p	SSTR5-AS1
hsa-mir-1306-5p	ERVK13-1
hsa-mir-1306-5p	SNAI3-AS1
hsa-mir-1306-5p	MIR497HG
hsa-mir-1306-5p	TBC1D3P1-DHX40P1
hsa-mir-1306-5p	C17orf82
hsa-mir-1306-5p	ARHGAP27P1-BPTFP1-KPNA2P3
hsa-mir-1306-5p	LINC00511
hsa-mir-1306-5p	DNAH17-AS1
hsa-mir-1306-5p	MZF1-AS1
hsa-mir-1306-5p	MIR663AHG
hsa-mir-1306-5p	NORAD
hsa-mir-1306-5p	THAP7-AS1
hsa-mir-1306-5p	GUSBP11
hsa-mir-1306-5p	BCRP3
hsa-mir-1306-5p	MIRLET7BHG
hsa-mir-1306-5p	LINC00894
hsa-mir-130a-3p	PINK1-AS
hsa-mir-130a-3p	LINC01359
hsa-mir-130a-3p	CCDC18-AS1
hsa-mir-130a-3p	SLC16A1-AS1
hsa-mir-130a-3p	HIPK1-AS1
hsa-mir-130a-3p	ATP6V1B1-AS1
hsa-mir-130a-3p	BOLA3-AS1
hsa-mir-130a-3p	LINC01087
hsa-mir-130a-3p	HAGLR
hsa-mir-130a-3p	LINC00852
hsa-mir-130a-3p	FGD5-AS1
hsa-mir-130a-3p	LINC01091
hsa-mir-130a-3p	NNT-AS1
hsa-mir-130a-3p	CKMT2-AS1
hsa-mir-130a-3p	TMEM161B-AS1
hsa-mir-130a-3p	HCG18
hsa-mir-130a-3p	AGPAT4-IT1
hsa-mir-130a-3p	HOXA11-AS
hsa-mir-130a-3p	SLC26A4-AS1
hsa-mir-130a-3p	RBPMS-AS1
hsa-mir-130a-3p	CASC19
hsa-mir-130a-3p	LINC00963
hsa-mir-130a-3p	PRKCQ-AS1
hsa-mir-130a-3p	PCAT5
hsa-mir-130a-3p	LINC00839
hsa-mir-130a-3p	DLG5-AS1
hsa-mir-130a-3p	NUTM2B-AS1
hsa-mir-130a-3p	NUTM2A-AS1
hsa-mir-130a-3p	H19
hsa-mir-130a-3p	KCNQ1OT1
hsa-mir-130a-3p	NEAT1
hsa-mir-130a-3p	HOTAIR
hsa-mir-130a-3p	LINC01089
hsa-mir-130a-3p	TMEM132D-AS1
hsa-mir-130a-3p	MIR17HG
hsa-mir-130a-3p	DHRS4-AS1
hsa-mir-130a-3p	VASH1-AS1
hsa-mir-130a-3p	ST20-AS1
hsa-mir-130a-3p	LINC01476
hsa-mir-130a-3p	LINC00667
hsa-mir-130a-3p	UCKL1-AS1
hsa-mir-130a-3p	LINC02575
hsa-mir-130a-3p	MCM3AP-AS1
hsa-mir-130a-3p	XIST
hsa-mir-132-3p	LINC01359
hsa-mir-132-3p	MIR137HG
hsa-mir-132-3p	LINC00538
hsa-mir-132-3p	STARD7-AS1
hsa-mir-132-3p	SH3BP5-AS1
hsa-mir-132-3p	ZBTB20-AS1
hsa-mir-132-3p	MBNL1-AS1
hsa-mir-132-3p	LPP-AS2
hsa-mir-132-3p	HCG18
hsa-mir-132-3p	SNHG5
hsa-mir-132-3p	SND1-IT1
hsa-mir-132-3p	KRTAP5-AS1
hsa-mir-132-3p	KCNQ1OT1
hsa-mir-132-3p	NEAT1
hsa-mir-132-3p	BACE1-AS
hsa-mir-132-3p	USP2-AS1
hsa-mir-132-3p	VASH1-AS1
hsa-mir-132-3p	GABPB1-IT1
hsa-mir-132-3p	NPTN-IT1
hsa-mir-132-3p	RRN3P2
hsa-mir-132-3p	COX10-AS1
hsa-mir-132-3p	MAPT-IT1
hsa-mir-132-3p	SNHG16
hsa-mir-132-3p	ZNF337-AS1
hsa-mir-132-3p	TUG1
hsa-mir-132-3p	XIST
hsa-mir-132-3p	LINC00893
hsa-mir-132-5p	MIR34AHG
hsa-mir-132-5p	RASAL2-AS1
hsa-mir-132-5p	TTN-AS1
hsa-mir-132-5p	LINC00885
hsa-mir-132-5p	SLC9A3-AS1
hsa-mir-132-5p	LINC02228
hsa-mir-132-5p	OXCT1-AS1
hsa-mir-132-5p	HCG25
hsa-mir-132-5p	SNHG5
hsa-mir-132-5p	PCAT7
hsa-mir-132-5p	LINC01492
hsa-mir-132-5p	H19
hsa-mir-132-5p	OVCH1-AS1
hsa-mir-132-5p	FRMD6-AS1
hsa-mir-132-5p	SNHG16
hsa-mir-132-5p	SNHG20
hsa-mir-132-5p	LINC00662
hsa-mir-132-5p	LINC00665
hsa-mir-132-5p	NORAD
hsa-mir-132-5p	TRPM2-AS
hsa-mir-132-5p	PICSAR
hsa-mir-132-5p	BCRP3
hsa-mir-132-5p	MIRLET7BHG
hsa-mir-1343-3p	SNHG3
hsa-mir-1343-3p	SLFNL1-AS1
hsa-mir-1343-3p	ERI3-IT1
hsa-mir-1343-3p	CYP4A22-AS1
hsa-mir-1343-3p	HIPK1-AS1
hsa-mir-1343-3p	CRYZL2P-SEC16B
hsa-mir-1343-3p	LINC00467
hsa-mir-1343-3p	LINC01115
hsa-mir-1343-3p	TBC1D8-AS1
hsa-mir-1343-3p	MIR4435-2HG
hsa-mir-1343-3p	PAX8-AS1
hsa-mir-1343-3p	LINC01876
hsa-mir-1343-3p	LINC01963
hsa-mir-1343-3p	FGD5-AS1
hsa-mir-1343-3p	SH3BP5-AS1
hsa-mir-1343-3p	EIF1B-AS1
hsa-mir-1343-3p	TERC
hsa-mir-1343-3p	NOP14-AS1
hsa-mir-1343-3p	DANCR
hsa-mir-1343-3p	LINC02516
hsa-mir-1343-3p	SLC9A3-AS1
hsa-mir-1343-3p	SCAMP1-AS1
hsa-mir-1343-3p	LINC00847
hsa-mir-1343-3p	LINC01012
hsa-mir-1343-3p	HCG9
hsa-mir-1343-3p	HCG18
hsa-mir-1343-3p	HCP5
hsa-mir-1343-3p	POLR2J4
hsa-mir-1343-3p	MAGI2-AS3
hsa-mir-1343-3p	TP53TG1
hsa-mir-1343-3p	LINC01006
hsa-mir-1343-3p	C8orf31
hsa-mir-1343-3p	C9orf106
hsa-mir-1343-3p	LINC00963
hsa-mir-1343-3p	CCDC183-AS1
hsa-mir-1343-3p	ZNF503-AS1
hsa-mir-1343-3p	KRTAP5-AS1
hsa-mir-1343-3p	KCNQ1OT1
hsa-mir-1343-3p	NEAT1
hsa-mir-1343-3p	C1RL-AS1
hsa-mir-1343-3p	LINC01559
hsa-mir-1343-3p	LINC02421
hsa-mir-1343-3p	LINC00943
hsa-mir-1343-3p	DLEU1
hsa-mir-1343-3p	LINC02292
hsa-mir-1343-3p	LINC02323
hsa-mir-1343-3p	USP3-AS1
hsa-mir-1343-3p	IQCH-AS1
hsa-mir-1343-3p	LINC01579
hsa-mir-1343-3p	MMP25-AS1
hsa-mir-1343-3p	VPS9D1-AS1
hsa-mir-1343-3p	SPAG5-AS1
hsa-mir-1343-3p	LINC02086
hsa-mir-1343-3p	TBX2-AS1
hsa-mir-1343-3p	LINC00511
hsa-mir-1343-3p	TEN1-CDK3
hsa-mir-1343-3p	DNAH17-AS1
hsa-mir-1343-3p	LINC00667
hsa-mir-1343-3p	PARD6G-AS1
hsa-mir-1343-3p	LINC00665
hsa-mir-1343-3p	SPACA6P-AS
hsa-mir-1343-3p	LINC00261
hsa-mir-1343-3p	LINC01431
hsa-mir-1343-3p	SNHG11
hsa-mir-1343-3p	MIR646HG
hsa-mir-1343-3p	UCKL1-AS1
hsa-mir-1343-3p	DSCAM-AS1
hsa-mir-1343-3p	LINC01678
hsa-mir-1343-3p	LINC01547
hsa-mir-1343-3p	MCM3AP-AS1
hsa-mir-1343-3p	LINC01311
hsa-mir-1343-3p	TUG1
hsa-mir-1343-3p	MIRLET7BHG
hsa-mir-1343-3p	LINC00685
hsa-mir-1343-3p	ASMTL-AS1
hsa-mir-1343-3p	ZNF674-AS1
hsa-mir-1343-3p	XIST
hsa-mir-1343-3p	FTX
hsa-mir-1343-3p	SLC25A5-AS1
hsa-mir-1343-3p	FIRRE
hsa-mir-135a-5p	SNHG3
hsa-mir-135a-5p	LINC01226
hsa-mir-135a-5p	GAS5
hsa-mir-135a-5p	CRYZL2P-SEC16B
hsa-mir-135a-5p	MIR29B2CHG
hsa-mir-135a-5p	LINC01087
hsa-mir-135a-5p	LINC00852
hsa-mir-135a-5p	MBNL1-AS1
hsa-mir-135a-5p	DANCR
hsa-mir-135a-5p	PURPL
hsa-mir-135a-5p	TMEM161B-AS1
hsa-mir-135a-5p	LMNB1-DT
hsa-mir-135a-5p	LINC00997
hsa-mir-135a-5p	LINC00689
hsa-mir-135a-5p	RPARP-AS1
hsa-mir-135a-5p	NEAT1
hsa-mir-135a-5p	MALAT1
hsa-mir-135a-5p	KCTD21-AS1
hsa-mir-135a-5p	LINC01089
hsa-mir-135a-5p	PSMA3-AS1
hsa-mir-135a-5p	ITPK1-AS1
hsa-mir-135a-5p	SNHG14
hsa-mir-135a-5p	SPINT1-AS1
hsa-mir-135a-5p	OIP5-AS1
hsa-mir-135a-5p	GABPB1-AS1
hsa-mir-135a-5p	VPS9D1-AS1
hsa-mir-135a-5p	TEN1-CDK3
hsa-mir-135a-5p	LINC01915
hsa-mir-135a-5p	PCAT18
hsa-mir-135a-5p	LINC00909
hsa-mir-135a-5p	PARD6G-AS1
hsa-mir-135a-5p	LINC01534
hsa-mir-135a-5p	ZFAS1
hsa-mir-135a-5p	LINC00205
hsa-mir-135a-5p	DGCR11
hsa-mir-135a-5p	GUSBP11
hsa-mir-135a-5p	XIST
hsa-mir-140-3p	LINC01134
hsa-mir-140-3p	SNHG12
hsa-mir-140-3p	MIR29B2CHG
hsa-mir-140-3p	LINC00852
hsa-mir-140-3p	UBA6-AS1
hsa-mir-140-3p	FAM198B-AS1
hsa-mir-140-3p	LINC01385
hsa-mir-140-3p	TMEM161B-AS1
hsa-mir-140-3p	EPB41L4A-AS1
hsa-mir-140-3p	HCG18
hsa-mir-140-3p	LINC00473
hsa-mir-140-3p	LINC00265
hsa-mir-140-3p	STAG3L5P-PVRIG2P-PILRB
hsa-mir-140-3p	ZNF252P-AS1
hsa-mir-140-3p	MIR600HG
hsa-mir-140-3p	LINC00963
hsa-mir-140-3p	LINC01515
hsa-mir-140-3p	KCNQ1OT1
hsa-mir-140-3p	LINC00294
hsa-mir-140-3p	SNHG1
hsa-mir-140-3p	NEAT1
hsa-mir-140-3p	N4BP2L2-IT2
hsa-mir-140-3p	MIR17HG
hsa-mir-140-3p	LINC02298
hsa-mir-140-3p	RAD51-AS1
hsa-mir-140-3p	OIP5-AS1
hsa-mir-140-3p	IQCH-AS1
hsa-mir-140-3p	NPTN-IT1
hsa-mir-140-3p	CPEB1-AS1
hsa-mir-140-3p	MMP25-AS1
hsa-mir-140-3p	MIR193BHG
hsa-mir-140-3p	MIR497HG
hsa-mir-140-3p	SNHG20
hsa-mir-140-3p	LINC00482
hsa-mir-140-3p	TMEM147-AS1
hsa-mir-140-3p	LINC00261
hsa-mir-140-3p	MIR663AHG
hsa-mir-140-3p	LINC00494
hsa-mir-140-3p	LINC00313
hsa-mir-140-3p	TSPEAR-AS2
hsa-mir-140-3p	LINC01311
hsa-mir-140-3p	TUG1
hsa-mir-140-3p	C22orf34
hsa-mir-140-3p	LINC00685
hsa-mir-140-3p	XIST
hsa-mir-140-3p	JPX
hsa-mir-140-3p	LINC00894
hsa-mir-140-5p	LINC01355
hsa-mir-140-5p	TDRKH-AS1
hsa-mir-140-5p	LINC01816
hsa-mir-140-5p	FGD5-AS1
hsa-mir-140-5p	NR2F1-AS1
hsa-mir-140-5p	HCP5
hsa-mir-140-5p	STAG3L5P-PVRIG2P-PILRB
hsa-mir-140-5p	MSC-AS1
hsa-mir-140-5p	CASC19
hsa-mir-140-5p	PVT1
hsa-mir-140-5p	PRKCQ-AS1
hsa-mir-140-5p	H19
hsa-mir-140-5p	KCNQ1OT1
hsa-mir-140-5p	SBF2-AS1
hsa-mir-140-5p	SNHG1
hsa-mir-140-5p	NEAT1
hsa-mir-140-5p	MALAT1
hsa-mir-140-5p	CD27-AS1
hsa-mir-140-5p	GPRC5D-AS1
hsa-mir-140-5p	TMPO-AS1
hsa-mir-140-5p	DHRS4-AS1
hsa-mir-140-5p	SLC25A21-AS1
hsa-mir-140-5p	LINC02307
hsa-mir-140-5p	LINC01588
hsa-mir-140-5p	OIP5-AS1
hsa-mir-140-5p	GABPB1-AS1
hsa-mir-140-5p	SNHG16
hsa-mir-140-5p	SNHG20
hsa-mir-140-5p	LINC00667
hsa-mir-140-5p	LINC01534
hsa-mir-140-5p	SDCBP2-AS1
hsa-mir-140-5p	LINC01441
hsa-mir-140-5p	CBR3-AS1
hsa-mir-140-5p	GUSBP11
hsa-mir-140-5p	TUG1
hsa-mir-140-5p	LINC01278
hsa-mir-140-5p	XIST
hsa-mir-140-5p	FTX
hsa-mir-140-5p	LINC00894
hsa-mir-142-3p	MATN1-AS1
hsa-mir-142-3p	LINC01771
hsa-mir-142-3p	LINC01719
hsa-mir-142-3p	LINC01871
hsa-mir-142-3p	FGD5-AS1
hsa-mir-142-3p	EIF1B-AS1
hsa-mir-142-3p	ENTPD3-AS1
hsa-mir-142-3p	DUBR
hsa-mir-142-3p	NNT-AS1
hsa-mir-142-3p	MAGI2-AS3
hsa-mir-142-3p	LINC00689
hsa-mir-142-3p	ST8SIA6-AS1
hsa-mir-142-3p	KCNQ1OT1
hsa-mir-142-3p	NEAT1
hsa-mir-142-3p	MALAT1
hsa-mir-142-3p	PSMA3-AS1
hsa-mir-142-3p	CCDC144NL-AS1
hsa-mir-142-3p	LINC00482
hsa-mir-142-3p	LINC01678
hsa-mir-142-3p	MCM3AP-AS1
hsa-mir-142-3p	TUG1
hsa-mir-142-5p	LINC01128
hsa-mir-142-5p	SNHG3
hsa-mir-142-5p	ZRANB2-AS2
hsa-mir-142-5p	LAMTOR5-AS1
hsa-mir-142-5p	RUSC1-AS1
hsa-mir-142-5p	BLACAT1
hsa-mir-142-5p	ALMS1-IT1
hsa-mir-142-5p	THUMPD3-AS1
hsa-mir-142-5p	FGD5-AS1
hsa-mir-142-5p	SH3BP5-AS1
hsa-mir-142-5p	PTPRG-AS1
hsa-mir-142-5p	ADAMTS9-AS1
hsa-mir-142-5p	DUBR
hsa-mir-142-5p	LINC02035
hsa-mir-142-5p	THAP9-AS1
hsa-mir-142-5p	NNT-AS1
hsa-mir-142-5p	CKMT2-AS1
hsa-mir-142-5p	EPB41L4A-AS1
hsa-mir-142-5p	LINC01184
hsa-mir-142-5p	MIR3142HG
hsa-mir-142-5p	HCG18
hsa-mir-142-5p	SNHG5
hsa-mir-142-5p	LINC00473
hsa-mir-142-5p	HOTAIRM1
hsa-mir-142-5p	TRG-AS1
hsa-mir-142-5p	ST7-OT4
hsa-mir-142-5p	SND1-IT1
hsa-mir-142-5p	LINC00689
hsa-mir-142-5p	MSC-AS1
hsa-mir-142-5p	ERICD
hsa-mir-142-5p	RFX3-AS1
hsa-mir-142-5p	WAC-AS1
hsa-mir-142-5p	ZEB1-AS1
hsa-mir-142-5p	LINC00839
hsa-mir-142-5p	KCNQ1OT1
hsa-mir-142-5p	PAUPAR
hsa-mir-142-5p	NEAT1
hsa-mir-142-5p	MIR100HG
hsa-mir-142-5p	RERG-IT1
hsa-mir-142-5p	HELLPAR
hsa-mir-142-5p	PXN-AS1
hsa-mir-142-5p	LINC00943
hsa-mir-142-5p	DLEU1
hsa-mir-142-5p	LINC00641
hsa-mir-142-5p	SNHG14
hsa-mir-142-5p	OIP5-AS1
hsa-mir-142-5p	NPTN-IT1
hsa-mir-142-5p	LOXL1-AS1
hsa-mir-142-5p	MIR193BHG
hsa-mir-142-5p	COX10-AS1
hsa-mir-142-5p	CCDC144NL-AS1
hsa-mir-142-5p	LINC00665
hsa-mir-142-5p	MIR99AHG
hsa-mir-142-5p	TUG1
hsa-mir-142-5p	XIST
hsa-mir-142-5p	FTX
hsa-mir-142-5p	FIRRE
hsa-mir-143-3p	ATP1A1-AS1
hsa-mir-143-3p	CRYZL2P-SEC16B
hsa-mir-143-3p	PCAT6
hsa-mir-143-3p	MIR205HG
hsa-mir-143-3p	LINC01320
hsa-mir-143-3p	LINC01126
hsa-mir-143-3p	LINC01806
hsa-mir-143-3p	TTN-AS1
hsa-mir-143-3p	SOX2-OT
hsa-mir-143-3p	XXYLT1-AS2
hsa-mir-143-3p	NOP14-AS1
hsa-mir-143-3p	LINC01554
hsa-mir-143-3p	HCG18
hsa-mir-143-3p	PSMG3-AS1
hsa-mir-143-3p	MAGI2-AS3
hsa-mir-143-3p	LZTS1-AS1
hsa-mir-143-3p	EXTL3-AS1
hsa-mir-143-3p	PVT1
hsa-mir-143-3p	C9orf106
hsa-mir-143-3p	LINC00963
hsa-mir-143-3p	PRKCQ-AS1
hsa-mir-143-3p	TMEM254-AS1
hsa-mir-143-3p	LINC00294
hsa-mir-143-3p	MALAT1
hsa-mir-143-3p	C1RL-AS1
hsa-mir-143-3p	TMPO-AS1
hsa-mir-143-3p	HELLPAR
hsa-mir-143-3p	LINC00944
hsa-mir-143-3p	DHRS4-AS1
hsa-mir-143-3p	LINC01588
hsa-mir-143-3p	PSMA3-AS1
hsa-mir-143-3p	LINC02328
hsa-mir-143-3p	MEG3
hsa-mir-143-3p	OIP5-AS1
hsa-mir-143-3p	GABPB1-IT1
hsa-mir-143-3p	GABPB1-AS1
hsa-mir-143-3p	DNAAF4-CCPG1
hsa-mir-143-3p	LINC01227
hsa-mir-143-3p	LINC02086
hsa-mir-143-3p	LINC00511
hsa-mir-143-3p	LINC00482
hsa-mir-143-3p	LINC00667
hsa-mir-143-3p	WDR7-OT1
hsa-mir-143-3p	UCA1
hsa-mir-143-3p	LINC00662
hsa-mir-143-3p	ZNF571-AS1
hsa-mir-143-3p	PCAT19
hsa-mir-143-3p	SMIM25
hsa-mir-143-3p	CBR3-AS1
hsa-mir-143-3p	MCM3AP-AS1
hsa-mir-143-3p	TSIX
hsa-mir-143-3p	ARMCX5-GPRASP2
hsa-mir-143-3p	DANT2
hsa-mir-143-3p	MIR503HG
hsa-mir-146a-5p	LINC00115
hsa-mir-146a-5p	MIR137HG
hsa-mir-146a-5p	MIR181A1HG
hsa-mir-146a-5p	MIR29B2CHG
hsa-mir-146a-5p	ITPKB-IT1
hsa-mir-146a-5p	MIR4453HG
hsa-mir-146a-5p	TMEM161B-AS1
hsa-mir-146a-5p	EPB41L4A-AS1
hsa-mir-146a-5p	LINC00847
hsa-mir-146a-5p	ZSCAN16-AS1
hsa-mir-146a-5p	HCG18
hsa-mir-146a-5p	LINC02538
hsa-mir-146a-5p	LINC01176
hsa-mir-146a-5p	STAG3L5P-PVRIG2P-PILRB
hsa-mir-146a-5p	CASC9
hsa-mir-146a-5p	AZIN1-AS1
hsa-mir-146a-5p	MINCR
hsa-mir-146a-5p	EBLN3P
hsa-mir-146a-5p	FAM201A
hsa-mir-146a-5p	LINC00963
hsa-mir-146a-5p	SNHG7
hsa-mir-146a-5p	CCDC183-AS1
hsa-mir-146a-5p	OLMALINC
hsa-mir-146a-5p	KCNQ1OT1
hsa-mir-146a-5p	NEAT1
hsa-mir-146a-5p	MALAT1
hsa-mir-146a-5p	MIR100HG
hsa-mir-146a-5p	LINC00567
hsa-mir-146a-5p	SLC25A21-AS1
hsa-mir-146a-5p	LINC02288
hsa-mir-146a-5p	ZNF710-AS1
hsa-mir-146a-5p	ZNF213-AS1
hsa-mir-146a-5p	CRNDE
hsa-mir-146a-5p	TBX2-AS1
hsa-mir-146a-5p	SNHG16
hsa-mir-146a-5p	LINC00665
hsa-mir-146a-5p	LINC01535
hsa-mir-146a-5p	ZNF337-AS1
hsa-mir-146a-5p	LINC01311
hsa-mir-146a-5p	XIST
hsa-mir-147a	LINC01343
hsa-mir-147a	DCST1-AS1
hsa-mir-147a	MIR29B2CHG
hsa-mir-147a	ITPKB-IT1
hsa-mir-147a	EIPR1-IT1
hsa-mir-147a	TTN-AS1
hsa-mir-147a	LINC01963
hsa-mir-147a	LINC00852
hsa-mir-147a	SH3BP5-AS1
hsa-mir-147a	ENTPD3-AS1
hsa-mir-147a	MBNL1-AS1
hsa-mir-147a	NOP14-AS1
hsa-mir-147a	SLC9A3-AS1
hsa-mir-147a	CKMT2-AS1
hsa-mir-147a	LINC00847
hsa-mir-147a	HCG18
hsa-mir-147a	LINC00473
hsa-mir-147a	PSMG3-AS1
hsa-mir-147a	HOTAIRM1
hsa-mir-147a	POLR2J4
hsa-mir-147a	CASC19
hsa-mir-147a	GATA3-AS1
hsa-mir-147a	PROSER2-AS1
hsa-mir-147a	NUTM2A-AS1
hsa-mir-147a	KCNQ1OT1
hsa-mir-147a	NEAT1
hsa-mir-147a	PPP1R12A-AS1
hsa-mir-147a	N4BP2L2-IT2
hsa-mir-147a	LINC00641
hsa-mir-147a	DHRS4-AS1
hsa-mir-147a	OIP5-AS1
hsa-mir-147a	ERVK13-1
hsa-mir-147a	LINC00910
hsa-mir-147a	TBC1D3P1-DHX40P1
hsa-mir-147a	LINC01977
hsa-mir-147a	TMEM147-AS1
hsa-mir-147a	ZNF337-AS1
hsa-mir-147a	LINC01441
hsa-mir-147a	DSCAM-AS1
hsa-mir-147a	MCM3AP-AS1
hsa-mir-147a	MIAT
hsa-mir-147a	MIATNB
hsa-mir-147a	LINC01278
hsa-mir-147a	MIR503HG
hsa-mir-149-5p	TNFRSF14-AS1
hsa-mir-149-5p	NPPA-AS1
hsa-mir-149-5p	ERI3-IT1
hsa-mir-149-5p	LINC01356
hsa-mir-149-5p	ADAMTSL4-AS1
hsa-mir-149-5p	CRYZL2P-SEC16B
hsa-mir-149-5p	BLACAT1
hsa-mir-149-5p	MIR4435-2HG
hsa-mir-149-5p	PAX8-AS1
hsa-mir-149-5p	SH3BP5-AS1
hsa-mir-149-5p	ZBTB20-AS1
hsa-mir-149-5p	MUC20-OT1
hsa-mir-149-5p	UBA6-AS1
hsa-mir-149-5p	SNHG8
hsa-mir-149-5p	SCAMP1-AS1
hsa-mir-149-5p	LINC01554
hsa-mir-149-5p	LINC01848
hsa-mir-149-5p	C5orf66-AS1
hsa-mir-149-5p	AGPAT4-IT1
hsa-mir-149-5p	DLX6-AS1
hsa-mir-149-5p	WEE2-AS1
hsa-mir-149-5p	FER1L6-AS2
hsa-mir-149-5p	LINC00963
hsa-mir-149-5p	ARRDC1-AS1
hsa-mir-149-5p	C10orf25
hsa-mir-149-5p	OLMALINC
hsa-mir-149-5p	RPARP-AS1
hsa-mir-149-5p	C10orf91
hsa-mir-149-5p	H19
hsa-mir-149-5p	KCNQ1OT1
hsa-mir-149-5p	PAUPAR
hsa-mir-149-5p	NEAT1
hsa-mir-149-5p	MALAT1
hsa-mir-149-5p	KIRREL3-AS3
hsa-mir-149-5p	GPRC5D-AS1
hsa-mir-149-5p	HELLPAR
hsa-mir-149-5p	LINC00943
hsa-mir-149-5p	LINC01257
hsa-mir-149-5p	DLEU1
hsa-mir-149-5p	FUT8-AS1
hsa-mir-149-5p	VASH1-AS1
hsa-mir-149-5p	LINC02288
hsa-mir-149-5p	GABPB1-AS1
hsa-mir-149-5p	DRAIC
hsa-mir-149-5p	MMP25-AS1
hsa-mir-149-5p	SLX1B-SULT1A4
hsa-mir-149-5p	FBXL19-AS1
hsa-mir-149-5p	LINC02188
hsa-mir-149-5p	SNAI3-AS1
hsa-mir-149-5p	DLGAP1-AS1
hsa-mir-149-5p	PARD6G-AS1
hsa-mir-149-5p	TMEM147-AS1
hsa-mir-149-5p	PTOV1-AS1
hsa-mir-149-5p	NRSN2-AS1
hsa-mir-149-5p	LINC00659
hsa-mir-149-5p	MCM3AP-AS1
hsa-mir-149-5p	LINC00895
hsa-mir-149-5p	OGFRP1
hsa-mir-149-5p	MIRLET7BHG
hsa-mir-149-5p	XIST
hsa-mir-149-5p	FTX
hsa-mir-149-5p	LINC00630
hsa-mir-149-5p	DANT2
hsa-mir-149-5p	MIR503HG
hsa-mir-16-5p	LINC01128
hsa-mir-16-5p	TNFRSF14-AS1
hsa-mir-16-5p	SNHG12
hsa-mir-16-5p	SLFNL1-AS1
hsa-mir-16-5p	ERI3-IT1
hsa-mir-16-5p	RASAL2-AS1
hsa-mir-16-5p	MIR29B2CHG
hsa-mir-16-5p	LINC01703
hsa-mir-16-5p	PCBP1-AS1
hsa-mir-16-5p	PAX8-AS1
hsa-mir-16-5p	TEX41
hsa-mir-16-5p	LINC02478
hsa-mir-16-5p	CERS6-AS1
hsa-mir-16-5p	TTN-AS1
hsa-mir-16-5p	THUMPD3-AS1
hsa-mir-16-5p	LINC00852
hsa-mir-16-5p	FGD5-AS1
hsa-mir-16-5p	LINC02035
hsa-mir-16-5p	MBNL1-AS1
hsa-mir-16-5p	DLG1-AS1
hsa-mir-16-5p	AFAP1-AS1
hsa-mir-16-5p	UBA6-AS1
hsa-mir-16-5p	LINC02434
hsa-mir-16-5p	SLC9A3-AS1
hsa-mir-16-5p	BASP1-AS1
hsa-mir-16-5p	EPB41L4A-AS1
hsa-mir-16-5p	LINC01184
hsa-mir-16-5p	HCG18
hsa-mir-16-5p	HCG17
hsa-mir-16-5p	TRAF3IP2-AS1
hsa-mir-16-5p	LINC00473
hsa-mir-16-5p	TRG-AS1
hsa-mir-16-5p	DLX6-AS1
hsa-mir-16-5p	STAG3L5P-PVRIG2P-PILRB
hsa-mir-16-5p	EXTL3-AS1
hsa-mir-16-5p	CASC9
hsa-mir-16-5p	AZIN1-AS1
hsa-mir-16-5p	RNF139-AS1
hsa-mir-16-5p	PVT1
hsa-mir-16-5p	CDKN2B-AS1
hsa-mir-16-5p	STX17-AS1
hsa-mir-16-5p	GSN-AS1
hsa-mir-16-5p	MIR600HG
hsa-mir-16-5p	SLC25A25-AS1
hsa-mir-16-5p	C9orf163
hsa-mir-16-5p	LINC00707
hsa-mir-16-5p	PROSER2-AS1
hsa-mir-16-5p	LINC00843
hsa-mir-16-5p	BMS1P4
hsa-mir-16-5p	ZSWIM8-AS1
hsa-mir-16-5p	ZMIZ1-AS1
hsa-mir-16-5p	NUTM2B-AS1
hsa-mir-16-5p	NUTM2A-AS1
hsa-mir-16-5p	KCNQ1OT1
hsa-mir-16-5p	SNHG1
hsa-mir-16-5p	NEAT1
hsa-mir-16-5p	C1RL-AS1
hsa-mir-16-5p	HOXC-AS3
hsa-mir-16-5p	AGAP2-AS1
hsa-mir-16-5p	HELLPAR
hsa-mir-16-5p	LINC00943
hsa-mir-16-5p	TMEM132D-AS1
hsa-mir-16-5p	ATXN8OS
hsa-mir-16-5p	LINC00641
hsa-mir-16-5p	G2E3-AS1
hsa-mir-16-5p	SLC25A21-AS1
hsa-mir-16-5p	LINC00639
hsa-mir-16-5p	PSMA3-AS1
hsa-mir-16-5p	ACTN1-AS1
hsa-mir-16-5p	MEG3
hsa-mir-16-5p	MEG8
hsa-mir-16-5p	LINC00638
hsa-mir-16-5p	FAM30A
hsa-mir-16-5p	ARHGAP11B
hsa-mir-16-5p	GABPB1-AS1
hsa-mir-16-5p	IQCH-AS1
hsa-mir-16-5p	LINC01578
hsa-mir-16-5p	ERVK13-1
hsa-mir-16-5p	ZNF213-AS1
hsa-mir-16-5p	SLX1B-SULT1A4
hsa-mir-16-5p	LINC02128
hsa-mir-16-5p	LINC00922
hsa-mir-16-5p	LINC01572
hsa-mir-16-5p	FENDRR
hsa-mir-16-5p	MIR497HG
hsa-mir-16-5p	LINC00324
hsa-mir-16-5p	TBX2-AS1
hsa-mir-16-5p	SNHG25
hsa-mir-16-5p	SOX9-AS1
hsa-mir-16-5p	LINC00511
hsa-mir-16-5p	SNHG16
hsa-mir-16-5p	TNRC6C-AS1
hsa-mir-16-5p	PARD6G-AS1
hsa-mir-16-5p	LINC00662
hsa-mir-16-5p	SCGB1B2P
hsa-mir-16-5p	TMEM147-AS1
hsa-mir-16-5p	LINC00665
hsa-mir-16-5p	LIPE-AS1
hsa-mir-16-5p	MZF1-AS1
hsa-mir-16-5p	SMIM25
hsa-mir-16-5p	LINC00649
hsa-mir-16-5p	TRPM2-AS
hsa-mir-16-5p	TSPEAR-AS2
hsa-mir-16-5p	LINC01547
hsa-mir-16-5p	MCM3AP-AS1
hsa-mir-16-5p	TUG1
hsa-mir-16-5p	FAM239A
hsa-mir-16-5p	FAM239B
hsa-mir-16-5p	XIST
hsa-mir-16-5p	ARMCX5-GPRASP2
hsa-mir-16-5p	MIR503HG
hsa-mir-16-5p	LINC00894
hsa-mir-181a-5p	LINC01355
hsa-mir-181a-5p	SNHG12
hsa-mir-181a-5p	SLFNL1-AS1
hsa-mir-181a-5p	ALMS1-IT1
hsa-mir-181a-5p	PAX8-AS1
hsa-mir-181a-5p	LINC01806
hsa-mir-181a-5p	THUMPD3-AS1
hsa-mir-181a-5p	PSMD6-AS2
hsa-mir-181a-5p	MBNL1-AS1
hsa-mir-181a-5p	MIR4458HG
hsa-mir-181a-5p	LIFR-AS1
hsa-mir-181a-5p	LUCAT1
hsa-mir-181a-5p	LINC00847
hsa-mir-181a-5p	HCG11
hsa-mir-181a-5p	ZSCAN16-AS1
hsa-mir-181a-5p	SNHG5
hsa-mir-181a-5p	SYNJ2-IT1
hsa-mir-181a-5p	PSMG3-AS1
hsa-mir-181a-5p	ST7-AS1
hsa-mir-181a-5p	SNHG6
hsa-mir-181a-5p	CASC19
hsa-mir-181a-5p	PVT1
hsa-mir-181a-5p	ERICD
hsa-mir-181a-5p	CDKN2B-AS1
hsa-mir-181a-5p	SNHG7
hsa-mir-181a-5p	ZEB1-AS1
hsa-mir-181a-5p	SGMS1-AS1
hsa-mir-181a-5p	ADIRF-AS1
hsa-mir-181a-5p	LINC01514
hsa-mir-181a-5p	KCNQ1OT1
hsa-mir-181a-5p	LINC00294
hsa-mir-181a-5p	SNHG1
hsa-mir-181a-5p	NEAT1
hsa-mir-181a-5p	MALAT1
hsa-mir-181a-5p	MIR4697HG
hsa-mir-181a-5p	HELLPAR
hsa-mir-181a-5p	N4BP2L2-IT2
hsa-mir-181a-5p	STARD13-IT1
hsa-mir-181a-5p	INTS6-AS1
hsa-mir-181a-5p	LINC01232
[truncated: 4,362 more rows]

## Sheet: Sheet2
ID	Target
hsa-mir-20a-5p	SELENBP1
hsa-mir-26a-5p	NKX2-5
hsa-mir-26b-5p	CA1
hsa-mir-26b-5p	NKX2-5
hsa-mir-26b-5p	SELENBP1
hsa-mir-29a-3p	ZFPM1
hsa-mir-92a-3p	SELENBP1
hsa-mir-29b-3p	ZFPM1
hsa-mir-105-5p	SLC4A1
hsa-mir-197-3p	SLC4A1
hsa-mir-129-5p	EPB42
hsa-mir-129-5p	SLC4A1
hsa-mir-7-5p	GRIN2D
hsa-mir-181a-5p	CD4
hsa-mir-183-5p	ZFPM1
hsa-mir-203a-3p	LCE1A
hsa-mir-1-3p	DMTN
hsa-mir-23b-3p	DMTN
hsa-mir-122-5p	SLC4A1
hsa-mir-132-3p	CA1
hsa-mir-142-3p	ZFPM1
hsa-mir-143-3p	EPB42
hsa-mir-149-5p	DMTN
hsa-mir-200c-3p	ZFPM1
hsa-mir-106b-5p	CDK5R2
hsa-mir-29c-3p	ZFPM1
hsa-mir-373-5p	SLC4A1
hsa-mir-378a-5p	SLC4A1
hsa-mir-380-3p	EPB42
hsa-mir-324-5p	NKX2-5
hsa-mir-324-5p	MYOD1
hsa-mir-335-5p	GATA1
hsa-mir-335-5p	GRIN2D
hsa-mir-335-5p	MYOD1
hsa-mir-335-5p	SYN1
hsa-mir-335-5p	SELENBP1
hsa-mir-335-5p	SLC17A7
hsa-mir-335-5p	GPR153
hsa-mir-423-3p	ZFPM1
hsa-mir-431-5p	EPB42
hsa-mir-412-3p	TMOD1
hsa-mir-484	DMTN
hsa-mir-485-5p	CD4
hsa-mir-516b-5p	LCE1A
hsa-mir-544a	TMOD1
hsa-mir-552-3p	LCE1A
hsa-mir-555	NKX2-5
hsa-mir-573	DMTN
hsa-mir-574-3p	CPLX2
hsa-mir-588	SLC4A1
hsa-mir-601	ZFPM1
hsa-mir-615-3p	NKX2-5
hsa-mir-616-5p	SLC4A1
hsa-mir-638	CD4
hsa-mir-661	GPR153
hsa-mir-663a	NKX2-5
hsa-mir-363-5p	GRIN2D
hsa-mir-769-3p	CD4
hsa-mir-765	GRIN2D
hsa-mir-802	SLC4A1
hsa-mir-33a-3p	LCE1A
hsa-mir-93-3p	DMTN
hsa-mir-132-5p	GPR153
hsa-mir-143-5p	SLC4A1
hsa-mir-125a-3p	LCE1A
hsa-mir-130b-5p	SLC4A1
hsa-mir-361-3p	EPB42
hsa-mir-367-5p	SLC4A1
hsa-mir-371a-5p	SLC4A1
hsa-mir-193b-5p	SLC4A1
hsa-mir-590-3p	EPB42
hsa-mir-450b-3p	CD4
hsa-mir-744-3p	SLC4A1
hsa-mir-877-5p	CD4
hsa-mir-665	CD4
hsa-mir-924	EPB42
hsa-mir-1224-3p	SLC4A1
hsa-mir-1182	SLC4A1
hsa-mir-1289	EPB42
hsa-mir-1299	LCE1A
hsa-mir-1244	SLC4A1
hsa-mir-1254	GPR153
hsa-mir-1267	SLC4A1
hsa-mir-1538	NKX2-5
hsa-mir-1908-5p	NKX2-5
hsa-mir-1914-3p	DMTN
hsa-mir-1915-3p	LCE1A
hsa-mir-3116	GPR153
hsa-mir-548s	SLC4A1
hsa-mir-3125	CD4
hsa-mir-3127-5p	DMTN
hsa-mir-3130-5p	ZFPM1
hsa-mir-3183	SLC4A1
hsa-mir-3187-3p	SLC4A1
hsa-mir-3196	MYOD1
hsa-mir-3198	EPB42
hsa-mir-1273d	CD4
hsa-mir-4294	EPB42
hsa-mir-4309	EPB42
hsa-mir-3616-5p	DMTN
hsa-mir-3622a-3p	CPLX2
hsa-mir-3622b-5p	NKX2-5
hsa-mir-3622b-3p	CPLX2
hsa-mir-3652	SLC4A1
hsa-mir-3663-5p	SLC4A1
hsa-mir-3672	SLC4A1
hsa-mir-3674	CD4
hsa-mir-3916	CD4
hsa-mir-3918	DMTN
hsa-mir-3150b-3p	LCE1A
hsa-mir-4430	SLC4A1
hsa-mir-4435	SLC4A1
hsa-mir-4454	SLC4A1
hsa-mir-3135b	SLC4A1
hsa-mir-4470	CD4
hsa-mir-4482-5p	ZFPM1
hsa-mir-4493	NKX2-5
hsa-mir-4505	CD4
hsa-mir-4524a-3p	SLC4A1
hsa-mir-4524a-3p	LCE1A
hsa-mir-4534	EPB42
hsa-mir-3194-3p	EPB42
hsa-mir-4423-5p	SLC4A1
hsa-mir-4670-5p	GRIN2D
hsa-mir-4685-5p	LCE1A
hsa-mir-4689	LCE1A
hsa-mir-4691-3p	SLC4A1
hsa-mir-4695-5p	CD4
hsa-mir-4701-5p	SLC4A1
hsa-mir-4708-5p	EPB42
hsa-mir-4710	LCE1A
hsa-mir-4713-3p	CD4
hsa-mir-4716-5p	SLC4A1
hsa-mir-4723-3p	SLC4A1
hsa-mir-4726-3p	LCE1A
hsa-mir-4731-5p	CD4
hsa-mir-4732-5p	CD4
hsa-mir-4745-3p	NKX2-5
hsa-mir-4747-5p	NKX2-5
hsa-mir-4747-3p	NKX2-5
hsa-mir-4753-3p	SLC4A1
hsa-mir-371b-5p	SLC4A1
hsa-mir-4755-3p	SLC4A1
hsa-mir-4764-3p	ZFPM1
hsa-mir-4768-3p	CD4
hsa-mir-4770	EPB42
hsa-mir-4775	EPB42
hsa-mir-4779	GRIN2D
hsa-mir-4436b-3p	LCE1A
hsa-mir-4781-3p	SLC4A1
hsa-mir-4782-5p	LCE1A
hsa-mir-4784	LCE1A
hsa-mir-4786-3p	CD4
hsa-mir-4795-5p	DMTN
hsa-mir-1273f	EPB42
hsa-mir-5096	SLC4A1
hsa-mir-5093	LCE1A
hsa-mir-5193	SLC4A1
hsa-mir-5194	DMTN
hsa-mir-5196-5p	NKX2-5
hsa-mir-5197-5p	CD4
hsa-mir-4524b-3p	SLC4A1
hsa-mir-4524b-3p	LCE1A
hsa-mir-5682	ZFPM1
hsa-mir-5691	EPB42
hsa-mir-5698	SLC4A1
hsa-mir-5706	LCE1A
hsa-mir-1185-2-3p	TMOD1
hsa-mir-766-5p	LCE1A
hsa-mir-1306-5p	SLC4A1
hsa-mir-1306-5p	CPLX2
hsa-mir-1185-1-3p	TMOD1
hsa-mir-3190-3p	GRIN2D
hsa-mir-4632-5p	LCE1A
hsa-mir-5787	CD4
hsa-mir-6077	GRIN2D
hsa-mir-6088	EPB42
hsa-mir-6124	GRIN2D
hsa-mir-6126	NKX2-5
hsa-mir-378j	LCE1A
hsa-mir-6131	SLC4A1
hsa-mir-6499-3p	SLC4A1
hsa-mir-6501-5p	SLC4A1
hsa-mir-6514-5p	EPB42
hsa-mir-6515-5p	DMTN
hsa-mir-372-5p	SLC4A1
hsa-mir-504-3p	SLC4A1
hsa-mir-585-5p	ZFPM1
hsa-mir-500b-3p	ZFPM1
hsa-mir-6727-3p	SLC4A1
hsa-mir-6732-5p	GRIN2D
hsa-mir-6735-5p	LCE1A
hsa-mir-6738-5p	DMTN
hsa-mir-6745	GRIN2D
hsa-mir-6747-5p	GRIN2D
hsa-mir-6752-5p	GRIN2D
hsa-mir-6764-5p	LCE1A
hsa-mir-6765-3p	CPLX2
hsa-mir-6782-5p	DMTN
hsa-mir-6784-5p	CD4
hsa-mir-6787-5p	NKX2-5
hsa-mir-6790-3p	SLC4A1
hsa-mir-6797-5p	DMTN
hsa-mir-6804-5p	GRIN2D
hsa-mir-6805-3p	EPB42
hsa-mir-6812-3p	SLC4A1
hsa-mir-6820-5p	NKX2-5
hsa-mir-6821-3p	SLC4A1
hsa-mir-6832-5p	CD4
hsa-mir-6837-5p	LCE1A
hsa-mir-6839-5p	LCE1A
hsa-mir-6840-3p	CD4
hsa-mir-6840-3p	LCE1A
hsa-mir-6842-5p	GRIN2D
hsa-mir-6843-3p	SLC4A1
hsa-mir-6848-3p	SLC4A1
hsa-mir-6858-5p	LCE1A
hsa-mir-6859-5p	CD4
hsa-mir-6769b-3p	SLC4A1
hsa-mir-6864-3p	SLC4A1
hsa-mir-6871-3p	ZFPM1
hsa-mir-6879-5p	LCE1A
hsa-mir-6881-5p	NKX2-5
hsa-mir-6884-5p	CD4
hsa-mir-7110-5p	GRIN2D
hsa-mir-7111-3p	SLC4A1
hsa-mir-7843-5p	LCE1A
hsa-mir-7843-3p	CD4
hsa-mir-7847-3p	DMTN
hsa-mir-7853-5p	SLC4A1
hsa-mir-8055	EPB42
hsa-mir-8055	SLC4A1
hsa-mir-8082	EPB42
hsa-mir-181b-2-3p	EPB42
hsa-mir-1249-5p	DMTN
hsa-mir-3653-5p	SLC4A1
hsa-mir-125b-5p	KLF1
hsa-mir-146a-5p	KLF1
hsa-mir-24-3p	SLC4A1
hsa-mir-31-5p	SLC4A1
hsa-mir-876-3p	ITGA2B
hsa-mir-1343-3p	ITGA2B
hsa-mir-146a-5p	ITGA2B
hsa-mir-34a-5p	ITGA2B
hsa-mir-382-5p	SYN1
hsa-mir-302a-3p	SYN1
hsa-mir-100-5p	CD4
hsa-mir-10a-5p	CD4
hsa-mir-125a-5p	CD4
hsa-mir-125b-5p	CD4
hsa-mir-1260a	CD4
hsa-mir-1260b	CD4
hsa-mir-130a-3p	CD4
hsa-mir-140-3p	CD4
hsa-mir-181b-5p	CD4
hsa-mir-194-5p	CD4
hsa-mir-204-5p	CD4
hsa-mir-222-3p	CD4
hsa-mir-29a-5p	CD4
hsa-mir-423-3p	CD4
hsa-mir-486-5p	CD4
hsa-mir-532-3p	CD4
hsa-mir-652-5p	CD4
hsa-mir-9-5p	CD4
hsa-mir-1343-3p	CD4
hsa-mir-23b-3p	CD4
hsa-mir-4454	GATA1
hsa-mir-146a-5p	GATA1
hsa-mir-31-5p	GATA1
hsa-mir-142-5p	SLC17A7
hsa-mir-125a-5p	SLC17A7
hsa-mir-125b-5p	SLC17A7
hsa-mir-1301-3p	SLC17A7
hsa-mir-1-3p	SLC17A7
hsa-mir-103a-3p	SLC17A7
hsa-mir-107	SLC17A7
hsa-mir-16-5p	SLC17A7
hsa-mir-214-3p	SLC17A7
hsa-mir-29c-5p	GRIN2D
hsa-mir-34a-5p	GRIN2D
hsa-mir-4523	GRIN2D
hsa-mir-551b-3p	GRIN2D
hsa-mir-1343-3p	GRIN2D
hsa-mir-128-3p	GRIN2D
hsa-mir-520f-3p	GRIN2D
hsa-mir-373-3p	GRIN2D
hsa-mir-302a-3p	GRIN2D
hsa-mir-374a-5p	GRIN2D
hsa-mir-30e-3p	MYOD1
hsa-mir-1-3p	MYOD1
hsa-mir-101-3p	MYOD1
hsa-mir-147a	MYOD1
hsa-mir-27a-3p	MYOD1
hsa-mir-182-5p	CA1
hsa-mir-27a-3p	CA1
hsa-mir-10b-3p	TMOD1
hsa-mir-186-5p	TMOD1
hsa-mir-323a-5p	TMOD1
hsa-mir-5690	TMOD1
hsa-mir-625-3p	TMOD1
hsa-mir-876-5p	TMOD1
hsa-mir-23a-3p	TMOD1
hsa-mir-23b-3p	TMOD1
hsa-mir-369-3p	TMOD1
hsa-mir-212-3p	TMOD1
hsa-mir-34a-5p	TMOD1
hsa-mir-1-3p	SELENBP1
hsa-mir-124-3p	SELENBP1
hsa-mir-1343-3p	SELENBP1
hsa-mir-146a-5p	SELENBP1
hsa-mir-16-5p	SELENBP1
hsa-mir-194-5p	SELENBP1
hsa-mir-200c-3p	SELENBP1
hsa-mir-21-3p	SELENBP1
hsa-mir-27a-5p	SELENBP1
hsa-mir-34a-5p	SELENBP1
hsa-mir-374a-5p	SELENBP1
hsa-mir-301a-5p	CPLX2
hsa-mir-34a-5p	CPLX2
hsa-mir-378g	CPLX2
hsa-mir-449a	CPLX2
hsa-mir-135a-5p	CPLX2
hsa-mir-219a-5p	CPLX2
hsa-mir-376c-3p	CPLX2
hsa-mir-377-3p	CPLX2
hsa-mir-425-5p	CPLX2
hsa-mir-497-5p	CPLX2
hsa-mir-9-5p	CPLX2
hsa-mir-124-3p	CPLX2
hsa-mir-30c-1-3p	GPR153
hsa-mir-4726-3p	GPR153
hsa-mir-484	GPR153
hsa-mir-92a-1-5p	GPR153
hsa-mir-147a	GPR153
hsa-mir-17-3p	DMTN
hsa-mir-29a-5p	DMTN
hsa-mir-320e	DMTN
hsa-mir-1343-3p	DMTN
hsa-mir-124-3p	DMTN
hsa-mir-27a-3p	DMTN
hsa-mir-34a-5p	DMTN
hsa-mir-7-5p	DMTN
hsa-mir-520f-3p	DMTN
hsa-mir-182-5p	EPB42
hsa-mir-34a-5p	EPB42
hsa-mir-1202	EVPL
hsa-mir-1343-3p	EVPL
hsa-mir-146a-5p	EVPL
hsa-mir-147a	EVPL
hsa-mir-200b-3p	EVPL
hsa-mir-210-3p	EVPL
hsa-mir-374a-5p	EVPL
hsa-mir-1301-3p	CDK5R2
hsa-mir-17-3p	CDK5R2
hsa-mir-20a-3p	CDK5R2
hsa-mir-331-3p	CDK5R2
hsa-mir-766-3p	CDK5R2
hsa-let-7e-5p	CDK5R2
hsa-mir-1343-3p	CDK5R2
hsa-mir-146a-5p	CDK5R2
hsa-mir-520f-3p	LCE1D
hsa-mir-373-3p	LCE1D
hsa-mir-302a-3p	LCE1D
hsa-mir-140-5p	GRIN1
hsa-mir-3677-5p	GRIN1
hsa-mir-146a-5p	GRIN1
hsa-mir-373-3p	GRIN1
hsa-mir-302a-3p	GRIN1
hsa-mir-149-5p	ZFPM1
hsa-mir-18b-3p	ZFPM1
hsa-mir-200b-3p	ZFPM1
hsa-mir-429	ZFPM1
hsa-mir-520f-3p	ZFPM1
hsa-mir-373-3p	ZFPM1
hsa-mir-302a-3p	ZFPM1
hsa-mir-124-3p	UTS2R
hsa-mir-214-3p	UTS2R
hsa-mir-27a-3p	UTS2R
hsa-mir-941	UTS2R
hsa-mir-182-5p	NKX2-5
hsa-mir-3179	NKX2-5
hsa-let-7b-5p	NKX2-5
hsa-mir-129-2-3p	NKX2-5
hsa-mir-146a-5p	NKX2-5
hsa-mir-520f-3p	LCE5A
hsa-mir-373-3p	LCE5A
hsa-mir-302a-3p	LCE5A
hsa-mir-124-3p	LCE1A
hsa-mir-520c-3p	LCE1A
hsa-mir-302a-3p	LCE1C
hsa-mir-100-5p	SPRR2E
hsa-mir-99a-5p	SPRR2E
hsa-mir-101-3p	SPRR2E
hsa-mir-126-3p	SPRR2E
hsa-mir-449a	SPRR2E
hsa-mir-449b-5p	SPRR2E
