# Supplementary material for: m6A regulator-mediated RNA methylation modification patterns are involved in immune microenvironment regulation of coronary heart disease
Source: Front Cardiovasc Med. 2022 Aug 25;9:905737. doi: 10.3389/fcvm.2022.905737 (PMC9453453; doi:10.3389/fcvm.2022.905737)
Supplement: Supplementary file 13 [file Data_Sheet_12.XLSX]

## Sheet: Sheet1
ID	Target
BCL11A	GATA1
CBFB	GATA1
CEBPE	GATA1
CREB1	CD4
EGR1	SYN1
EIF2AK2	CD4
FLI1	GATA1
FLI1	ITGA2B
GATA1	GATA1
GATA1	ITGA2B
GATA1	KLF1
GATA2	GATA1
HES1	CD4
MAZ	CD4
MYB	CD4
MYB	KLF1
MYC	GATA1
NFKB1	GRIN1
POU2F1	GATA1
RELA	GRIN1
REST	GRIN1
REST	SYN1
RUNX1	ITGA2B
SP1	GRIN1
SPI1	GATA1
SPI1	ITGA2B
STAT6	ITGA2B
TCF3	CD4
TP63	EVPL
