# Supplementary material for: m6A regulator-mediated RNA methylation modification patterns are involved in immune microenvironment regulation of coronary heart disease
Source: Front Cardiovasc Med. 2022 Aug 25;9:905737. doi: 10.3389/fcvm.2022.905737 (PMC9453453; doi:10.3389/fcvm.2022.905737)
Supplement: Supplementary file 14 [file Data_Sheet_13.XLSX]

## Sheet: Sheet1
ZC3H13-F	TCTGATAGCACATCCCGAAGA
ZC3H13-R	CAGCCAGTTACGGCACTGT
YTHDF3-F	TGACAACAAACCGGTTACCA
YTHDF3-R	TGTTTCTATTTCTCTCCCTACGC
YTHDC2-F	CAAAACATGCTGTTAGGAGCCT
YTHDC2-R	CCACTTGTCTTGCTCATTTCCC
HNRNPC-F	GCCAGCAACGTTACCAACAA
HNRNPC-R	TGAACAGAGCAGCCCACAAT
CDK5R2-F	CCTACCCACTCAAGCCCTTC
CDK5R2-R	TATCCCTAGCGGTCCAGGTT
LCE1C-F	GCTGAAGGACCCTGTGCT
LCE1C-R	CAGGACATCTTGGTGGCG
LCE3E-F	CCCAAGTGTCCCCCAAAGAA
LCE3E-R	CTGTGGTGGTTCAGGAAGCA
SPRR2E-F	CCTGCCCACCACCAAAGT
SPRR2E-R	CTTGCTCTTGGGTGGACACT
LCE1D-F	CTCTTCCTGCTGCAGTGTCA
LCE1D-R	GTCTGCGACGGTGGGAC
MYOD1-F	AGCACTACAGCGGCGACT
MYOD1-R	GCGACTCAGAAGGCACGTC
LCE1A-F	CCACCGTCACAGACTCCAG
LCE1A-R	AGCAGCAGCCTCCAGAGT
GPR153-F	TCTGCAAGGTCTTCGTGTCC
GPR153-R	CTCAGCCGGTAGTTGACAGG
SYN1-F	gacggaagggatcacatcat
SYN1-R	ctggtggtcaccaatgagc
UTS2R-F	CACCATTGGGACTCTGCTGT
UTS2R-R	ACGTAGACGTACATGGAGGC
ITGA2B-F	CTTTGACCTCCGTGATGAGACC
ITGA2B-R	CAGTCTTTTCTAGGACGTTCCAGTG
DMTN-F	CGGTCGCCTGGAATCATCTC
DMTN-R	CCACGGACTCTCTCTGCTT
GATA1-F	TAGTGCTTATGGGGGCCCTGACTTT
GATA1-R	GAAGCGCCTGATTGTCAGTAAACGG
LCE5A-F	CACCTCCAGTCTCTTCCTGC
LCE5A-R	CACAGCAGCTGGAACTCTGA
TMOD1-F	GTGGAAATGGAGATTGTGAGC
TMOD1-R	TCATGCTGCCAGCATTTTGC
EPB42-F	CCCCATGGATTTGAAGTGCC
EPB42-R	AGTGTGACCAGCCTTCCTAGA
KLF1-F	GAAGAGGACGATGAGAGGGG
KLF1-R	ATCCTCCGAACCCAAAAGC
SELENBP1-F	cagcgcttctacaagaacga
SELENBP1-R	tgatcaggcctggcattt
SLC4A1-F	GGAGGAGCTGCAGGATGATT
SLC4A1-R	GTAGTCTGTGGCTGTTGCCT
AHSP-F	TGATCCTCTCGTCTGAAGAAGAC
AHSP-R	GCTGCCTGTAATAGTTGATGTAGAAGT
CA1-F	TGGTCCTGAACAATGGAGCAA
CA1-R	GTGGCTGGGTTGTAGGAGAC
GRIN1-F	TAGGGCTATCACCTCCACCC
GRIN1-R	CTCCCTCTCAATAGCGCGTC
NKX2-5-F	GGGATGGTAAACCGTGTCTGG
NKX2-5-R	TAGTTGCTGTTGGACTGTGAAGG
SLC17A7-F	AGCTGGGATCCAGAGACTGT
SLC17A7-R	CCGAAAACTCTGTTGGCTGC
GRIN2D-F	TTCATCTTCGAGTACCTCAG
GRIN2D-R	CACCGAATTATTGAACACCA
CD4-F	CGTGGTGCTAGCTTTCCAGA
CD4-R	GCCCGTCAGCTTTTCAACTG
ZFPM1-F	GGCAGATCAAGCGTTCCCTC
ZFPM1-R	AGTTAACATCTGCGCTGGGA
KRTAP11-1-F	AACCTGTTACCGGCGAACTT
KRTAP11-1-R	CCGGCTGTAGGTAGTTGAGC
EVPL-F	ACCCTTGGAGGACTTGGAG
EVPL-R	TCTCCGTTCCCAGGCTCT

## Sheet: Sheet2
Name	Primers (5'-3')
ZC3H13-F	TCTGATAGCACATCCCGAAGA
ZC3H13-R	CAGCCAGTTACGGCACTGT
YTHDF3-F	TGACAACAAACCGGTTACCA
YTHDF3-R	TGTTTCTATTTCTCTCCCTACGC
YTHDC2-F	CAAAACATGCTGTTAGGAGCCT
YTHDC2-R	CCACTTGTCTTGCTCATTTCCC
HNRNPC-F	GCCAGCAACGTTACCAACAA
HNRNPC-R	TGAACAGAGCAGCCCACAAT
CDK5R2-F	CCTACCCACTCAAGCCCTTC
CDK5R2-R	TATCCCTAGCGGTCCAGGTT
LCE1C-F	GCTGAAGGACCCTGTGCT
LCE1C-R	CAGGACATCTTGGTGGCG
LCE3E-F	CCCAAGTGTCCCCCAAAGAA
LCE3E-R	CTGTGGTGGTTCAGGAAGCA
SPRR2E-F	CCTGCCCACCACCAAAGT
SPRR2E-R	CTTGCTCTTGGGTGGACACT
LCE1D-F	CTCTTCCTGCTGCAGTGTCA
LCE1D-R	GTCTGCGACGGTGGGAC
MYOD1-F	AGCACTACAGCGGCGACT
MYOD1-R	GCGACTCAGAAGGCACGTC
LCE1A-F	CCACCGTCACAGACTCCAG
LCE1A-R	AGCAGCAGCCTCCAGAGT
GPR153-F	TCTGCAAGGTCTTCGTGTCC
GPR153-R	CTCAGCCGGTAGTTGACAGG
SYN1-F	GACGGAAGGGATCACATCAT
SYN1-R	CTGGTGGTCACCAATGAGC
UTS2R-F	CACCATTGGGACTCTGCTGT
UTS2R-R	ACGTAGACGTACATGGAGGC
ITGA2B-F	CTTTGACCTCCGTGATGAGACC
ITGA2B-R	CAGTCTTTTCTAGGACGTTCCAGTG
DMTN-F	CGGTCGCCTGGAATCATCTC
DMTN-R	CCACGGACTCTCTCTGCTT
GATA1-F	TAGTGCTTATGGGGGCCCTGACTTT
GATA1-R	GAAGCGCCTGATTGTCAGTAAACGG
LCE5A-F	CACCTCCAGTCTCTTCCTGC
LCE5A-R	CACAGCAGCTGGAACTCTGA
TMOD1-F	GTGGAAATGGAGATTGTGAGC
TMOD1-R	TCATGCTGCCAGCATTTTGC
EPB42-F	CCCCATGGATTTGAAGTGCC
EPB42-R	AGTGTGACCAGCCTTCCTAGA
KLF1-F	GAAGAGGACGATGAGAGGGG
KLF1-R	ATCCTCCGAACCCAAAAGC
SELENBP1-F	CAGCGCTTCTACAAGAACGA
SELENBP1-R	TGATCAGGCCTGGCATTT
SLC4A1-F	GGAGGAGCTGCAGGATGATT
SLC4A1-R	GTAGTCTGTGGCTGTTGCCT
AHSP-F	TGATCCTCTCGTCTGAAGAAGAC
AHSP-R	GCTGCCTGTAATAGTTGATGTAGAAGT
CA1-F	TGGTCCTGAACAATGGAGCAA
CA1-R	GTGGCTGGGTTGTAGGAGAC
GRIN1-F	TAGGGCTATCACCTCCACCC
GRIN1-R	CTCCCTCTCAATAGCGCGTC
NKX2-5-F	GGGATGGTAAACCGTGTCTGG
NKX2-5-R	TAGTTGCTGTTGGACTGTGAAGG
SLC17A7-F	AGCTGGGATCCAGAGACTGT
SLC17A7-R	CCGAAAACTCTGTTGGCTGC
GRIN2D-F	TTCATCTTCGAGTACCTCAG
GRIN2D-R	CACCGAATTATTGAACACCA
CD4-F	CGTGGTGCTAGCTTTCCAGA
CD4-R	GCCCGTCAGCTTTTCAACTG
ZFPM1-F	GGCAGATCAAGCGTTCCCTC
ZFPM1-R	AGTTAACATCTGCGCTGGGA
KRTAP11-1-F	AACCTGTTACCGGCGAACTT
KRTAP11-1-R	CCGGCTGTAGGTAGTTGAGC
EVPL-F	ACCCTTGGAGGACTTGGAG
EVPL-R	TCTCCGTTCCCAGGCTCT
